# Supplementary material for: Distributed harmonic patterns of structure-function dependence orchestrate human consciousness
Source: Commun Biol. 2023 Jan 28;6:117. doi: 10.1038/s42003-023-04474-1 (PMC9884288; doi:10.1038/s42003-023-04474-1)
Supplement: Supplementary file 3 — Supplementary Data 1 [file 42003_2023_4474_MOESM3_ESM.xlsx]

## Sheet: Awake_vs_DOC_fMRIneg_bin1
Value	Sub_ID	Condition
0.00118731	1	Awake
2.97419e-05	1	Awake
0.00175089	1	Awake
0.00111732	1	Awake
0.000571106	1	Awake
0.00784143	1	Awake
0.0131862	1	Awake
0.00807177	1	Awake
0.00170645	1	Awake
0.000125293	1	Awake
0.000194447	1	Awake
0.000492615	1	Awake
0.00181669	1	Awake
0.00529091	1	Awake
0.0088413	1	Awake
0.00786289	1	Awake
0.00385538	1	Awake
0.00161395	1	Awake
0.00176591	1	Awake
0.00305583	1	Awake
0.00311569	1	Awake
0.000790239	1	Awake
0.000377543	1	Awake
0.00363233	1	Awake
0.00538429	1	Awake
0.00348572	1	Awake
0.00108295	1	Awake
5.11338e-05	1	Awake
0.000452119	1	Awake
0.00284494	1	Awake
0.00729671	1	Awake
0.0096942	1	Awake
0.00507231	1	Awake
2.08439e-05	1	Awake
0.00661829	1	Awake
0.0188411	1	Awake
0.0194871	1	Awake
0.00919546	1	Awake
0.0017074	1	Awake
0.000495377	1	Awake
0.00138636	1	Awake
0.00340272	1	Awake
0.00546041	1	Awake
0.00501825	1	Awake
0.00252174	1	Awake
0.000447838	1	Awake
0.000146092	1	Awake
0.00222284	1	Awake
0.00665616	1	Awake
0.00981842	1	Awake
0.00695486	1	Awake
0.001439	1	Awake
0.000124762	1	Awake
0.000552235	1	Awake
0.000122717	1	Awake
0.00375403	1	Awake
0.00818491	1	Awake
0.00578131	1	Awake
0.00140235	1	Awake
0.000266473	1	Awake
0.00122804	1	Awake
0.00514264	1	Awake
0.00649238	1	Awake
0.00141781	1	Awake
0.00102607	1	Awake
0.00547322	1	Awake
0.00324211	1	Awake
0.00063215	1	Awake
0.00302763	1	Awake
0.00196153	1	Awake
0.00143942	1	Awake
0.00628494	1	Awake
0.00652293	1	Awake
0.00173123	1	Awake
3.08043e-05	1	Awake
0.000659924	1	Awake
0.00182271	1	Awake
0.00351179	1	Awake
0.00406504	1	Awake
0.0042029	1	Awake
0.00621052	1	Awake
0.00996618	1	Awake
0.00997116	1	Awake
0.00379976	1	Awake
5.74312e-05	1	Awake
0.000846087	1	Awake
0.000273105	1	Awake
0.00133939	1	Awake
0.00276725	1	Awake
0.00050795	1	Awake
0.00261329	1	Awake
0.0056202	1	Awake
0.00147772	1	Awake
0.00135795	1	Awake
0.00379183	1	Awake
0.00048886	1	Awake
0.00513494	1	Awake
0.0128411	1	Awake
0.00613961	1	Awake
3.87726e-06	1	Awake
0.00156738	1	Awake
1.9065e-05	1	Awake
0.00726134	1	Awake
0.0214912	1	Awake
0.0175047	1	Awake
0.00347526	1	Awake
0.000132591	1	Awake
0.00086104	1	Awake
0.000124132	1	Awake
0.00308653	1	Awake
0.00735686	1	Awake
0.00882354	1	Awake
0.00816884	1	Awake
0.00567601	1	Awake
0.0012656	1	Awake
0.00134396	1	Awake
0.0130371	1	Awake
0.0248345	1	Awake
0.0200588	1	Awake
0.00699568	1	Awake
0.000834142	1	Awake
0.000315488	1	Awake
0.00317621	1	Awake
0.00907333	1	Awake
0.0110586	1	Awake
0.00737341	1	Awake
0.0039087	1	Awake
0.0033334	1	Awake
0.00478966	1	Awake
0.00603847	1	Awake
0.0050268	1	Awake
0.00298527	1	Awake
0.00182199	1	Awake
0.00151759	1	Awake
0.00101395	1	Awake
0.000193763	1	Awake
0.00238315	1	Awake
0.00841555	1	Awake
0.0110998	1	Awake
0.00690085	1	Awake
0.0022103	1	Awake
0.000938476	1	Awake
0.00266943	1	Awake
0.00958933	1	Awake
0.0182789	1	Awake
0.0025	2	Awake
0.00167984	2	Awake
0.000810787	2	Awake
0.00050082	2	Awake
0.00125827	2	Awake
0.00486707	2	Awake
0.0117388	2	Awake
0.0154298	2	Awake
0.00966624	2	Awake
0.0016234	2	Awake
0.00247826	2	Awake
0.00923485	2	Awake
0.0126166	2	Awake
0.0117945	2	Awake
0.0102145	2	Awake
0.00840296	2	Awake
0.00486577	2	Awake
0.000849667	2	Awake
0.000387189	2	Awake
0.00125603	2	Awake
0.000344069	2	Awake
0.00629248	2	Awake
0.0179438	2	Awake
0.0147102	2	Awake
0.00120782	2	Awake
0.00737742	2	Awake
0.0256952	2	Awake
0.0227578	2	Awake
0.00525409	2	Awake
0.000434578	2	Awake
0.00436427	2	Awake
0.00316314	2	Awake
0.000465307	2	Awake
5.03683e-05	2	Awake
0.000688474	2	Awake
0.00442114	2	Awake
0.00794506	2	Awake
0.00530932	2	Awake
0.000994188	2	Awake
0.00031897	2	Awake
0.000395926	2	Awake
7.64361e-05	2	Awake
0.000561086	2	Awake
0.000367429	2	Awake
0.00124586	2	Awake
0.00554817	2	Awake
0.00863099	2	Awake
0.00719315	2	Awake
0.00467288	2	Awake
0.00361415	2	Awake
0.00404778	2	Awake
0.00502793	2	Awake
0.0040309	2	Awake
0.00177639	2	Awake
0.00175648	2	Awake
0.0027296	2	Awake
0.00168129	2	Awake
0.000140752	2	Awake
0.000373625	2	Awake
0.00155552	2	Awake
0.00204209	2	Awake
0.00146678	2	Awake
0.000493975	2	Awake
0.000140682	2	Awake
0.00144081	2	Awake
0.00390402	2	Awake
0.00517218	2	Awake
0.00453097	2	Awake
0.0037003	2	Awake
0.0036942	2	Awake
0.00386717	2	Awake
0.00276951	2	Awake
0.000835493	2	Awake
0.00055732	2	Awake
0.000785292	2	Awake
1.45759e-05	2	Awake
0.00265768	2	Awake
0.00771906	2	Awake
0.00638297	2	Awake
0.000965123	2	Awake
0.0014143	2	Awake
0.00500705	2	Awake
0.00400337	2	Awake
0.000840626	2	Awake
0.000126332	2	Awake
0.000445025	2	Awake
0.00012189	2	Awake
0.000530706	2	Awake
0.00224978	2	Awake
0.00320542	2	Awake
0.00185814	2	Awake
0.000142276	2	Awake
0.000496386	2	Awake
0.00120491	2	Awake
0.000269167	2	Awake
0.000962832	2	Awake
0.0044549	2	Awake
0.00494219	2	Awake
0.00155315	2	Awake
0.000314893	2	Awake
0.00104539	2	Awake
0.000361596	2	Awake
0.000866238	2	Awake
0.0032919	2	Awake
0.00323926	2	Awake
0.000812528	2	Awake
0.000192295	2	Awake
0.00182583	2	Awake
0.00314936	2	Awake
0.00296267	2	Awake
0.00182649	2	Awake
0.000699663	2	Awake
0.00014098	2	Awake
8.31729e-05	2	Awake
0.000304533	2	Awake
0.00059743	2	Awake
0.000477573	2	Awake
0.000146212	2	Awake
0.000300652	2	Awake
0.000315376	2	Awake
3.66786e-05	2	Awake
0.000806697	2	Awake
0.00180631	2	Awake
0.00127741	2	Awake
0.000331465	2	Awake
0.000165446	2	Awake
0.000242924	2	Awake
0.000286018	2	Awake
0.00013153	2	Awake
0.000147939	2	Awake
0.00128378	2	Awake
0.002693	2	Awake
0.00281648	2	Awake
0.00192131	2	Awake
0.000909352	2	Awake
0.000141303	2	Awake
0.000725951	2	Awake
0.00438678	2	Awake
0.00919373	2	Awake
0.00919407	2	Awake
0.00372531	2	Awake
0.00018815	2	Awake
0.00280686	2	Awake
0.00782512	2	Awake
0.010879	2	Awake
3.62538e-05	3	Awake
0.000128133	3	Awake
0.000632873	3	Awake
0.000322467	3	Awake
3.96972e-05	3	Awake
0.000294482	3	Awake
5.73683e-05	3	Awake
0.000694856	3	Awake
0.00111621	3	Awake
1.51926e-05	3	Awake
0.00282768	3	Awake
0.00886275	3	Awake
0.00845859	3	Awake
0.00249554	3	Awake
9.02958e-06	3	Awake
0.000985857	3	Awake
0.000908472	3	Awake
0.00028867	3	Awake
0.000423373	3	Awake
0.000411627	3	Awake
0.00131392	3	Awake
0.00588574	3	Awake
0.0116256	3	Awake
0.0108002	3	Awake
0.00325157	3	Awake
0.000522239	3	Awake
0.00768297	3	Awake
0.0139561	3	Awake
0.011329	3	Awake
0.00509453	3	Awake
0.00124917	3	Awake
2.27001e-05	3	Awake
0.000894388	3	Awake
0.00577031	3	Awake
0.0133842	3	Awake
0.0129351	3	Awake
0.00295195	3	Awake
0.00156808	3	Awake
0.00981048	3	Awake
0.0085711	3	Awake
0.00142717	3	Awake
0.000435805	3	Awake
0.000168247	3	Awake
0.00108383	3	Awake
0.00360283	3	Awake
0.000421432	3	Awake
0.0053797	3	Awake
0.0236781	3	Awake
0.0246138	3	Awake
0.00575659	3	Awake
0.00121931	3	Awake
0.0111603	3	Awake
0.0117779	3	Awake
0.00445856	3	Awake
0.000557448	3	Awake
1.05357e-05	3	Awake
0.000191615	3	Awake
0.000691089	3	Awake
0.00167095	3	Awake
0.00224288	3	Awake
0.000885614	3	Awake
0.000241428	3	Awake
0.00422585	3	Awake
0.00990372	3	Awake
0.0107796	3	Awake
0.00595667	3	Awake
0.000854464	3	Awake
0.00090819	3	Awake
0.00548702	3	Awake
0.00784266	3	Awake
0.00420629	3	Awake
0.000179132	3	Awake
0.00178376	3	Awake
0.0059971	3	Awake
0.00675747	3	Awake
0.0035463	3	Awake
0.000307014	3	Awake
0.00130867	3	Awake
0.00815639	3	Awake
0.0159859	3	Awake
0.0156555	3	Awake
0.00671737	3	Awake
0.000418931	3	Awake
0.00150306	3	Awake
0.0024068	3	Awake
0.000528817	3	Awake
0.000588943	3	Awake
0.00185791	3	Awake
0.00101882	3	Awake
0.000134775	3	Awake
0.00218612	3	Awake
0.00633075	3	Awake
0.00966577	3	Awake
0.00928999	3	Awake
0.00469309	3	Awake
0.000740475	3	Awake
0.00309724	3	Awake
0.0084121	3	Awake
0.00822326	3	Awake
0.00293519	3	Awake
0.000171944	3	Awake
0.00210449	3	Awake
0.00441124	3	Awake
0.00373134	3	Awake
0.000998871	3	Awake
0.000441623	3	Awake
0.00488891	3	Awake
0.00919798	3	Awake
0.00592108	3	Awake
0.000371163	3	Awake
0.0021877	3	Awake
0.0054156	3	Awake
0.00255169	3	Awake
5.2936e-05	3	Awake
0.000494512	3	Awake
6.17652e-05	3	Awake
0.000901502	3	Awake
0.00160959	3	Awake
6.10248e-05	3	Awake
0.00218479	3	Awake
0.00442066	3	Awake
0.000810459	3	Awake
0.00254468	3	Awake
0.0106193	3	Awake
0.00893002	3	Awake
0.00115043	3	Awake
0.000947258	3	Awake
0.00296484	3	Awake
0.00116484	3	Awake
0.000179716	3	Awake
0.000356801	3	Awake
6.47756e-05	3	Awake
0.000618217	3	Awake
0.000944481	3	Awake
0.000345095	3	Awake
5.25102e-05	3	Awake
0.000182689	3	Awake
0.00100412	3	Awake
0.0014357	3	Awake
0.000316604	3	Awake
0.000766643	3	Awake
0.00281708	3	Awake
0.00192683	3	Awake
0.000287537	3	Awake
0.0013729	3	Awake
5.79117e-06	4	Awake
0.000101749	4	Awake
0.000552983	4	Awake
0.000634036	4	Awake
0.000136169	4	Awake
0.00021382	4	Awake
0.00136169	4	Awake
0.0026887	4	Awake
0.00299824	4	Awake
0.00173997	4	Awake
0.000151191	4	Awake
0.000974291	4	Awake
0.0045485	4	Awake
0.00627438	4	Awake
0.00305166	4	Awake
0.000213953	4	Awake
0.0031231	4	Awake
0.00652236	4	Awake
0.00425468	4	Awake
0.000887594	4	Awake
0.00175267	4	Awake
0.0034043	4	Awake
0.00229892	4	Awake
0.00061677	4	Awake
0.00021459	4	Awake
0.000229225	4	Awake
0.000121133	4	Awake
6.78607e-05	4	Awake
0.000110971	4	Awake
0.000351335	4	Awake
0.000847304	4	Awake
0.00133002	4	Awake
0.00126792	4	Awake
0.000529499	4	Awake
2.86393e-06	4	Awake
0.00064768	4	Awake
0.00215475	4	Awake
0.00315861	4	Awake
0.00252247	4	Awake
0.000835854	4	Awake
3.83026e-05	4	Awake
0.00047622	4	Awake
0.000627449	4	Awake
0.000239492	4	Awake
0.000155389	4	Awake
0.000232439	4	Awake
0.000349869	4	Awake
0.000667738	4	Awake
0.000632856	4	Awake
0.000290181	4	Awake
0.000270698	4	Awake
0.000769519	4	Awake
0.00264374	4	Awake
0.00546091	4	Awake
0.00581326	4	Awake
0.00294263	4	Awake
0.000599783	4	Awake
0.000728244	4	Awake
0.00209214	4	Awake
0.00392078	4	Awake
0.00599384	4	Awake
0.00638501	4	Awake
0.00301622	4	Awake
5.59416e-06	4	Awake
0.00308181	4	Awake
0.00562065	4	Awake
0.00119874	4	Awake
0.00229614	4	Awake
0.013407	4	Awake
0.014788	4	Awake
0.00355649	4	Awake
0.000764782	4	Awake
0.00670858	4	Awake
0.00575346	4	Awake
0.000827905	4	Awake
0.000510744	4	Awake
0.00151893	4	Awake
0.00109746	4	Awake
0.000688856	4	Awake
0.000438049	4	Awake
0.000497942	4	Awake
0.00033703	4	Awake
7.67898e-05	4	Awake
0.00158396	4	Awake
0.00276029	4	Awake
0.00108076	4	Awake
1.74818e-05	4	Awake
0.000713674	4	Awake
0.000246191	4	Awake
0.00100571	4	Awake
0.00459843	4	Awake
0.00513958	4	Awake
0.00158761	4	Awake
0.000136853	4	Awake
0.00110984	4	Awake
0.00082579	4	Awake
0.000176256	4	Awake
0.000235417	4	Awake
0.000209661	4	Awake
0.000807061	4	Awake
0.00114078	4	Awake
0.000100117	4	Awake
0.00138686	4	Awake
0.00563606	4	Awake
0.00627459	4	Awake
0.0022569	4	Awake
1.10301e-05	4	Awake
0.000542864	4	Awake
0.000349199	4	Awake
0.000105037	4	Awake
0.000842515	4	Awake
0.000727852	4	Awake
0.000185618	4	Awake
0.000782769	4	Awake
0.00115844	4	Awake
0.000534713	4	Awake
0.000453568	4	Awake
0.000876583	4	Awake
0.000584724	4	Awake
0.000370431	4	Awake
0.0019711	4	Awake
0.00582059	4	Awake
0.0105733	4	Awake
0.0129606	4	Awake
0.0100269	4	Awake
0.00378076	4	Awake
0.000270632	4	Awake
0.0016203	4	Awake
0.00371977	4	Awake
0.00355601	4	Awake
0.00263131	4	Awake
0.00227003	4	Awake
0.00166938	4	Awake
0.000813925	4	Awake
0.000878329	4	Awake
0.00159991	4	Awake
0.00138103	4	Awake
0.000706023	4	Awake
0.00204113	4	Awake
0.00500512	4	Awake
0.0059238	4	Awake
0.00349518	4	Awake
0.000682926	4	Awake
0.00016168	4	Awake
0.00104646	4	Awake
0.000272288	5	Awake
0.000113993	5	Awake
0.000459546	5	Awake
0.000551157	5	Awake
0.000403783	5	Awake
0.000747229	5	Awake
0.00111838	5	Awake
0.00224918	5	Awake
0.00388753	5	Awake
0.00230473	5	Awake
4.16941e-05	5	Awake
0.00533763	5	Awake
0.0136355	5	Awake
0.0125591	5	Awake
0.00511409	5	Awake
0.00158397	5	Awake
0.000981695	5	Awake
0.000462047	5	Awake
0.00161744	5	Awake
0.00203848	5	Awake
0.000446586	5	Awake
0.000790457	5	Awake
0.00270651	5	Awake
0.00275814	5	Awake
0.0015279	5	Awake
0.000624029	5	Awake
0.000641569	5	Awake
0.00163862	5	Awake
0.0021757	5	Awake
0.00190105	5	Awake
0.00183453	5	Awake
0.00137974	5	Awake
0.000437457	5	Awake
0.000569398	5	Awake
0.00142203	5	Awake
0.00137966	5	Awake
0.000925815	5	Awake
0.00115698	5	Awake
0.0014323	5	Awake
0.00104863	5	Awake
0.000534258	5	Awake
0.000313469	5	Awake
0.000282347	5	Awake
0.00026874	5	Awake
0.000204604	5	Awake
0.000274952	5	Awake
0.000291674	5	Awake
0.000129977	5	Awake
0.000386828	5	Awake
0.000805969	5	Awake
0.000886233	5	Awake
0.00114125	5	Awake
0.00117018	5	Awake
0.000539184	5	Awake
0.000272883	5	Awake
0.00109873	5	Awake
0.00329683	5	Awake
0.00509754	5	Awake
0.00352647	5	Awake
0.000776483	5	Awake
4.14645e-05	5	Awake
0.00015394	5	Awake
0.00190206	5	Awake
0.00457006	5	Awake
0.00307892	5	Awake
0.000278986	5	Awake
0.00174808	5	Awake
0.00356216	5	Awake
0.00275452	5	Awake
0.00239632	5	Awake
0.00543669	5	Awake
0.0125598	5	Awake
0.016036	5	Awake
0.00889166	5	Awake
0.000927982	5	Awake
0.000518512	5	Awake
0.00125376	5	Awake
0.000305375	5	Awake
9.6622e-05	5	Awake
0.00137163	5	Awake
0.00802566	5	Awake
0.0160362	5	Awake
0.0130139	5	Awake
0.0032791	5	Awake
0.000411662	5	Awake
0.00173774	5	Awake
0.000516737	5	Awake
0.000463842	5	Awake
0.00261386	5	Awake
0.00223288	5	Awake
0.000209744	5	Awake
0.00121932	5	Awake
0.00567393	5	Awake
0.0110127	5	Awake
0.0156107	5	Awake
0.018288	5	Awake
0.0169727	5	Awake
0.0106159	5	Awake
0.00275826	5	Awake
0.000246934	5	Awake
0.00544287	5	Awake
0.0122232	5	Awake
0.0134927	5	Awake
0.00955161	5	Awake
0.00517295	5	Awake
0.00270264	5	Awake
0.00150715	5	Awake
0.000564676	5	Awake
5.0548e-05	5	Awake
0.000893539	5	Awake
0.00215615	5	Awake
0.00196322	5	Awake
0.00102017	5	Awake
0.000776818	5	Awake
0.000984932	5	Awake
0.00129707	5	Awake
0.00154745	5	Awake
0.00149938	5	Awake
0.00113086	5	Awake
0.000409436	5	Awake
0.000636255	5	Awake
0.00233655	5	Awake
0.00253562	5	Awake
0.000807891	5	Awake
0.000774776	5	Awake
0.00212793	5	Awake
0.00190341	5	Awake
0.000727195	5	Awake
0.000457969	5	Awake
0.00117969	5	Awake
0.00225506	5	Awake
0.00325244	5	Awake
0.00348097	5	Awake
0.00208275	5	Awake
0.000346074	5	Awake
4.19535e-05	5	Awake
0.000362323	5	Awake
0.00128471	5	Awake
0.00243556	5	Awake
0.00117497	5	Awake
0.000288357	5	Awake
0.00364044	5	Awake
0.0062221	5	Awake
0.00472818	5	Awake
0.00307308	5	Awake
0.00184091	6	Awake
0.000611704	6	Awake
0.000108048	6	Awake
6.86577e-05	6	Awake
0.000353762	6	Awake
0.000958019	6	Awake
0.000916968	6	Awake
0.000777756	6	Awake
0.00160377	6	Awake
0.00377499	6	Awake
0.00444335	6	Awake
0.00071971	6	Awake
0.0031832	6	Awake
0.0198171	6	Awake
0.0300684	6	Awake
0.0182751	6	Awake
0.00337296	6	Awake
0.000835292	6	Awake
0.0029383	6	Awake
0.00306482	6	Awake
0.0021439	6	Awake
0.00354637	6	Awake
0.00680891	6	Awake
0.00427823	6	Awake
8.63013e-05	6	Awake
0.00524574	6	Awake
0.00968411	6	Awake
0.00378441	6	Awake
0.000289286	6	Awake
0.00372332	6	Awake
0.00424247	6	Awake
0.00199284	6	Awake
0.00157638	6	Awake
0.00153514	6	Awake
0.000869392	6	Awake
0.000275211	6	Awake
6.03895e-07	6	Awake
0.000332567	6	Awake
0.0010938	6	Awake
0.000934755	6	Awake
0.000212119	6	Awake
0.00363328	6	Awake
0.00907413	6	Awake
0.00627765	6	Awake
0.000222361	6	Awake
0.00290222	6	Awake
0.00615035	6	Awake
0.00233442	6	Awake
2.17845e-05	6	Awake
0.000825142	6	Awake
0.000880311	6	Awake
0.00150417	6	Awake
0.00132381	6	Awake
0.000267447	6	Awake
0.000286302	6	Awake
0.00267443	6	Awake
0.0115861	6	Awake
0.0171619	6	Awake
0.00674934	6	Awake
0.000655775	6	Awake
0.0126875	6	Awake
0.0168808	6	Awake
0.0055628	6	Awake
4.52377e-05	6	Awake
0.00116387	6	Awake
0.000586592	6	Awake
0.00118196	6	Awake
0.00128397	6	Awake
0.000284979	6	Awake
0.00290894	6	Awake
0.00545696	6	Awake
0.00345398	6	Awake
0.000659686	6	Awake
1.67321e-05	6	Awake
0.000500847	6	Awake
0.00101323	6	Awake
0.00165796	6	Awake
0.00248468	6	Awake
0.00246075	6	Awake
0.00170697	6	Awake
0.0016032	6	Awake
0.00309586	6	Awake
0.0058376	6	Awake
0.00597641	6	Awake
0.00193938	6	Awake
0.000118869	6	Awake
0.00322884	6	Awake
0.00514784	6	Awake
0.00347887	6	Awake
0.00157445	6	Awake
0.000936493	6	Awake
0.00107874	6	Awake
0.00131889	6	Awake
0.00127022	6	Awake
0.00111133	6	Awake
0.000620589	6	Awake
3.30126e-05	6	Awake
0.000463286	6	Awake
0.00220271	6	Awake
0.00484605	6	Awake
0.00787841	6	Awake
0.00918123	6	Awake
0.00566398	6	Awake
0.000390608	6	Awake
0.00288761	6	Awake
0.0114326	6	Awake
0.0112489	6	Awake
0.00275227	6	Awake
0.00124953	6	Awake
0.00491566	6	Awake
0.00249041	6	Awake
0.000123674	6	Awake
0.00425149	6	Awake
0.00543584	6	Awake
0.00133387	6	Awake
0.00105529	6	Awake
0.00283923	6	Awake
0.00075298	6	Awake
0.00157168	6	Awake
0.00806822	6	Awake
0.008726	6	Awake
0.0021283	6	Awake
0.000985601	6	Awake
0.00490939	6	Awake
0.00363775	6	Awake
0.00030986	6	Awake
0.000454498	6	Awake
0.000307876	6	Awake
0.00118549	6	Awake
0.00407496	6	Awake
0.00217315	6	Awake
0.0009956	6	Awake
0.00863058	6	Awake
0.0125956	6	Awake
0.00625367	6	Awake
0.00124655	6	Awake
0.00050793	6	Awake
0.00174945	6	Awake
0.00543328	6	Awake
0.00435892	6	Awake
6.79929e-05	6	Awake
0.00497422	6	Awake
0.0141228	6	Awake
0.0155673	6	Awake
0.0126973	6	Awake
0.000477903	7	Awake
0.000299303	7	Awake
0.000151227	7	Awake
3.11916e-05	7	Awake
3.06714e-05	7	Awake
0.000273864	7	Awake
0.000475018	7	Awake
0.000431746	7	Awake
0.000537931	7	Awake
0.00179639	7	Awake
0.00650454	7	Awake
0.0150663	7	Awake
0.0190999	7	Awake
0.0106864	7	Awake
0.000822161	7	Awake
0.00436433	7	Awake
0.013204	7	Awake
0.013249	7	Awake
0.00784186	7	Awake
0.00485461	7	Awake
0.00526475	7	Awake
0.00637329	7	Awake
0.00432074	7	Awake
0.000825135	7	Awake
0.000187629	7	Awake
0.000398078	7	Awake
0.00101081	7	Awake
0.00445581	7	Awake
0.00685075	7	Awake
0.00524213	7	Awake
0.00302809	7	Awake
0.00237056	7	Awake
0.0022125	7	Awake
0.000830865	7	Awake
0.000240006	7	Awake
0.0043912	7	Awake
0.00833423	7	Awake
0.00566338	7	Awake
0.0016135	7	Awake
0.000941945	7	Awake
0.00102325	7	Awake
0.00188728	7	Awake
0.00402321	7	Awake
0.00447817	7	Awake
0.00302158	7	Awake
0.00192096	7	Awake
0.00173025	7	Awake
0.00195254	7	Awake
0.00253336	7	Awake
0.00398604	7	Awake
0.00686526	7	Awake
0.00993094	7	Awake
0.00848899	7	Awake
0.00207077	7	Awake
0.00194352	7	Awake
0.0130938	7	Awake
0.0202602	7	Awake
0.0137153	7	Awake
0.00435049	7	Awake
0.000713523	7	Awake
0.000240447	7	Awake
0.000704077	7	Awake
0.000957647	7	Awake
0.000257051	7	Awake
0.00011927	7	Awake
0.000566183	7	Awake
0.000374981	7	Awake
4.61662e-05	7	Awake
5.19905e-05	7	Awake
0.000100103	7	Awake
6.40771e-05	7	Awake
8.45249e-05	7	Awake
0.00106736	7	Awake
0.00337719	7	Awake
0.00519761	7	Awake
0.00463547	7	Awake
0.00228539	7	Awake
0.000415622	7	Awake
0.000501747	7	Awake
0.00192199	7	Awake
0.0029185	7	Awake
0.00265017	7	Awake
0.00175862	7	Awake
0.00109309	7	Awake
0.000849729	7	Awake
0.000836767	7	Awake
0.000772757	7	Awake
0.000475256	7	Awake
0.00010385	7	Awake
0.000103684	7	Awake
0.00103689	7	Awake
0.00356196	7	Awake
0.00694232	7	Awake
0.00745695	7	Awake
0.00339732	7	Awake
0.000148697	7	Awake
0.00162151	7	Awake
0.00324285	7	Awake
0.00195959	7	Awake
0.00104038	7	Awake
0.00257777	7	Awake
0.0066963	7	Awake
0.0116117	7	Awake
0.0114673	7	Awake
0.00512349	7	Awake
0.000245822	7	Awake
0.00131227	7	Awake
0.00450295	7	Awake
0.00529133	7	Awake
0.00309253	7	Awake
0.000517269	7	Awake
0.000154393	7	Awake
0.000737142	7	Awake
9.9466e-05	7	Awake
0.00139065	7	Awake
0.00620644	7	Awake
0.00681107	7	Awake
0.00155715	7	Awake
0.000946462	7	Awake
0.0037487	7	Awake
0.000976221	7	Awake
0.00210207	7	Awake
0.0133037	7	Awake
0.0161349	7	Awake
0.00499531	7	Awake
0.000396836	7	Awake
0.00809472	7	Awake
0.0124127	7	Awake
0.00784065	7	Awake
0.00245069	7	Awake
0.000429755	7	Awake
0.000112904	7	Awake
0.000229138	7	Awake
0.000362601	7	Awake
0.000137382	7	Awake
7.82664e-05	7	Awake
0.00135679	7	Awake
0.00361609	7	Awake
0.00384375	7	Awake
0.00118665	7	Awake
0.000104282	7	Awake
0.00195652	7	Awake
0.00217789	7	Awake
0.000510214	7	Awake
8.73812e-05	7	Awake
0.00279493	8	Awake
6.90233e-05	8	Awake
0.000952991	8	Awake
0.000260034	8	Awake
0.0024059	8	Awake
0.0115872	8	Awake
0.010453	8	Awake
0.000705235	8	Awake
0.00482484	8	Awake
0.0153478	8	Awake
0.0127325	8	Awake
0.00380826	8	Awake
0.000315566	8	Awake
0.00024175	8	Awake
0.000163068	8	Awake
0.000196593	8	Awake
0.000347362	8	Awake
0.000270018	8	Awake
9.67274e-06	8	Awake
0.000600509	8	Awake
0.00359722	8	Awake
0.00698191	8	Awake
0.00552439	8	Awake
0.00103393	8	Awake
0.000649636	8	Awake
0.00256031	8	Awake
0.00156928	8	Awake
0.000176106	8	Awake
0.000260604	8	Awake
0.000387164	8	Awake
0.00145135	8	Awake
0.00300622	8	Awake
0.00317396	8	Awake
0.00269785	8	Awake
0.00304599	8	Awake
0.00389699	8	Awake
0.00248854	8	Awake
2.29675e-05	8	Awake
0.00463497	8	Awake
0.0153335	8	Awake
0.0192219	8	Awake
0.0133685	8	Awake
0.00672169	8	Awake
0.00378989	8	Awake
0.0029473	8	Awake
0.00176294	8	Awake
0.000136005	8	Awake
0.00128097	8	Awake
0.00524017	8	Awake
0.00705269	8	Awake
0.00515854	8	Awake
0.00279315	8	Awake
0.00177453	8	Awake
0.00209129	8	Awake
0.00416052	8	Awake
0.00635516	8	Awake
0.00470707	8	Awake
0.000486003	8	Awake
0.00219702	8	Awake
0.011179	8	Awake
0.014658	8	Awake
0.00703601	8	Awake
0.000679039	8	Awake
0.00098877	8	Awake
0.00046761	8	Awake
0.000616655	8	Awake
0.00351007	8	Awake
0.00197039	8	Awake
0.000254118	8	Awake
0.00467124	8	Awake
0.00535582	8	Awake
0.000893353	8	Awake
0.00033923	8	Awake
0.0007766	8	Awake
9.098e-05	8	Awake
0.000924755	8	Awake
0.000348681	8	Awake
0.00178566	8	Awake
0.0056628	8	Awake
0.00245147	8	Awake
0.00078634	8	Awake
0.0100461	8	Awake
0.0123624	8	Awake
0.00316804	8	Awake
0.000654522	8	Awake
0.00335555	8	Awake
0.00138259	8	Awake
7.25161e-05	8	Awake
0.00122234	8	Awake
0.000750236	8	Awake
0.00021221	8	Awake
0.00018974	8	Awake
4.77741e-05	8	Awake
0.00127022	8	Awake
0.00236049	8	Awake
0.00146303	8	Awake
0.000666043	8	Awake
0.00226643	8	Awake
0.00660661	8	Awake
0.0123214	8	Awake
0.0162406	8	Awake
0.0151347	8	Awake
0.00892132	8	Awake
0.00228403	8	Awake
9.31218e-05	8	Awake
0.00163935	8	Awake
0.00364069	8	Awake
0.00543959	8	Awake
0.00706581	8	Awake
0.00682952	8	Awake
0.00420486	8	Awake
0.00156918	8	Awake
0.000763108	8	Awake
0.000986539	8	Awake
0.00123681	8	Awake
0.00157895	8	Awake
0.00193408	8	Awake
0.00160815	8	Awake
0.000509251	8	Awake
0.000379421	8	Awake
0.00157815	8	Awake
0.00129232	8	Awake
3.39595e-05	8	Awake
0.000659885	8	Awake
0.000788534	8	Awake
0.000516877	8	Awake
0.00525855	8	Awake
0.0105666	8	Awake
0.00791456	8	Awake
0.0021392	8	Awake
0.000145385	8	Awake
9.19979e-05	8	Awake
0.000823821	8	Awake
0.00162359	8	Awake
0.000457234	8	Awake
0.000606041	8	Awake
0.00335376	8	Awake
0.0030779	8	Awake
0.000322645	8	Awake
0.000999535	8	Awake
0.00291534	8	Awake
0.00161837	8	Awake
0.00219902	8	Awake
0.0107891	8	Awake
0.0210693	8	Awake
8.66174e-05	9	Awake
0.000244707	9	Awake
0.000936191	9	Awake
0.000860215	9	Awake
0.000151936	9	Awake
0.000180232	9	Awake
0.00034215	9	Awake
0.000170223	9	Awake
5.64153e-05	9	Awake
0.000150651	9	Awake
0.00112671	9	Awake
0.00174116	9	Awake
0.00058841	9	Awake
0.00107616	9	Awake
0.00372043	9	Awake
0.00300365	9	Awake
0.000252034	9	Awake
0.000859169	9	Awake
0.00173213	9	Awake
0.000336877	9	Awake
0.000556162	9	Awake
0.00142797	9	Awake
0.000652278	9	Awake
0.00258703	9	Awake
0.00754904	9	Awake
0.00896526	9	Awake
0.00569786	9	Awake
0.00237118	9	Awake
0.00102704	9	Awake
0.000772315	9	Awake
0.00110355	9	Awake
0.00228709	9	Awake
0.00351613	9	Awake
0.00309195	9	Awake
0.0014027	9	Awake
0.000292819	9	Awake
3.94218e-05	9	Awake
3.28402e-05	9	Awake
4.9832e-05	9	Awake
5.60742e-05	9	Awake
0.000312749	9	Awake
0.000747579	9	Awake
0.000901929	9	Awake
0.000705198	9	Awake
0.000226266	9	Awake
6.20554e-05	9	Awake
0.000703865	9	Awake
0.000789472	9	Awake
6.53951e-05	9	Awake
0.00125254	9	Awake
0.00418063	9	Awake
0.00454526	9	Awake
0.00162349	9	Awake
2.93226e-05	9	Awake
0.0026865	9	Awake
0.0066693	9	Awake
0.00698999	9	Awake
0.00347645	9	Awake
0.000618536	9	Awake
0.00020215	9	Awake
0.00036833	9	Awake
0.000425186	9	Awake
0.000591845	9	Awake
0.00151098	9	Awake
0.00349791	9	Awake
0.00296736	9	Awake
8.05541e-05	9	Awake
0.00359088	9	Awake
0.0123174	9	Awake
0.012733	9	Awake
0.00473425	9	Awake
0.000177598	9	Awake
0.000525522	9	Awake
0.000777216	9	Awake
0.000474425	9	Awake
0.00055684	9	Awake
0.00136979	9	Awake
0.00200833	9	Awake
0.00105345	9	Awake
0.000200399	9	Awake
0.000683655	9	Awake
0.000759354	9	Awake
0.000206818	9	Awake
6.90562e-06	9	Awake
0.000252403	9	Awake
0.000646847	9	Awake
0.000592969	9	Awake
0.000858472	9	Awake
0.00165452	9	Awake
0.00104084	9	Awake
0.000435769	9	Awake
0.0017044	9	Awake
0.00170553	9	Awake
0.000389615	9	Awake
0.00102403	9	Awake
0.00176893	9	Awake
0.000904922	9	Awake
0.000229096	9	Awake
4.54644e-05	9	Awake
0.000782837	9	Awake
0.00218547	9	Awake
0.00168156	9	Awake
0.000278587	9	Awake
5.975e-05	9	Awake
5.32864e-05	9	Awake
0.0016654	9	Awake
0.00424773	9	Awake
0.00236544	9	Awake
0.000117297	9	Awake
0.00559504	9	Awake
0.0106212	9	Awake
0.0056933	9	Awake
0.000147215	9	Awake
0.00190819	9	Awake
0.00330716	9	Awake
0.00105766	9	Awake
0.00131392	9	Awake
0.00374559	9	Awake
0.00379695	9	Awake
0.00233437	9	Awake
0.00172789	9	Awake
0.00346812	9	Awake
0.00710214	9	Awake
0.006622	9	Awake
0.00147176	9	Awake
0.00218282	9	Awake
0.00908542	9	Awake
0.00974693	9	Awake
0.00404193	9	Awake
0.00119013	9	Awake
0.00209859	9	Awake
0.00386042	9	Awake
0.00297831	9	Awake
0.000605852	9	Awake
0.00843958	9	Awake
0.0212951	9	Awake
0.016135	9	Awake
0.00192991	9	Awake
0.0049724	9	Awake
0.0143092	9	Awake
0.0105015	9	Awake
0.00296722	9	Awake
0.000890644	9	Awake
0.000393314	9	Awake
3.86378e-05	9	Awake
0.000939413	10	Awake
4.69378e-05	10	Awake
0.00116349	10	Awake
0.000602377	10	Awake
0.000437841	10	Awake
0.00391692	10	Awake
0.00411215	10	Awake
0.000739508	10	Awake
0.000237676	10	Awake
0.00136799	10	Awake
0.00294168	10	Awake
0.00567987	10	Awake
0.00621817	10	Awake
0.00392905	10	Awake
0.00224057	10	Awake
0.0022787	10	Awake
0.00235502	10	Awake
0.00170021	10	Awake
0.00129964	10	Awake
0.000366065	10	Awake
0.00172347	10	Awake
0.0118371	10	Awake
0.0214231	10	Awake
0.0154215	10	Awake
0.0032708	10	Awake
0.000379519	10	Awake
0.00222334	10	Awake
0.00201026	10	Awake
0.00174961	10	Awake
0.00337332	10	Awake
0.00588099	10	Awake
0.00515972	10	Awake
0.0012086	10	Awake
0.000155094	10	Awake
0.000871438	10	Awake
2.48771e-06	10	Awake
0.00311954	10	Awake
0.010471	10	Awake
0.0137467	10	Awake
0.0118346	10	Awake
0.00817896	10	Awake
0.00352572	10	Awake
0.000431028	10	Awake
0.000639498	10	Awake
0.00127065	10	Awake
0.000710001	10	Awake
0.000285915	10	Awake
0.000595353	10	Awake
0.00157344	10	Awake
0.0028855	10	Awake
0.00331647	10	Awake
0.00233959	10	Awake
0.000952719	10	Awake
0.000363691	10	Awake
0.00152936	10	Awake
0.00488742	10	Awake
0.00875122	10	Awake
0.00976558	10	Awake
0.00665003	10	Awake
0.00218764	10	Awake
0.000590662	10	Awake
0.00250097	10	Awake
0.00365498	10	Awake
0.00172883	10	Awake
0.000193313	10	Awake
0.000555086	10	Awake
0.000440889	10	Awake
0.000461391	10	Awake
0.00105815	10	Awake
0.000299147	10	Awake
0.000804564	10	Awake
0.00445396	10	Awake
0.00599085	10	Awake
0.00336477	10	Awake
0.000843813	10	Awake
0.000496197	10	Awake
0.00119753	10	Awake
0.00128208	10	Awake
0.000620501	10	Awake
0.00107725	10	Awake
0.00215693	10	Awake
0.00183679	10	Awake
0.0007623	10	Awake
0.0003189	10	Awake
0.00101161	10	Awake
0.0022209	10	Awake
0.00257324	10	Awake
0.00263217	10	Awake
0.00328673	10	Awake
0.00423225	10	Awake
0.00545556	10	Awake
0.00605849	10	Awake
0.00615457	10	Awake
0.00615639	10	Awake
0.0035042	10	Awake
0.000259622	10	Awake
0.000465608	10	Awake
0.000385471	10	Awake
0.000530029	10	Awake
0.00452052	10	Awake
0.00472391	10	Awake
0.000450143	10	Awake
0.00200237	10	Awake
0.00524388	10	Awake
0.00289085	10	Awake
0.00148612	10	Awake
0.00345638	10	Awake
0.00354409	10	Awake
0.00121409	10	Awake
6.38592e-05	10	Awake
0.00274118	10	Awake
0.00489784	10	Awake
0.00171305	10	Awake
0.000346578	10	Awake
0.00461202	10	Awake
0.00514123	10	Awake
0.00107241	10	Awake
0.00105429	10	Awake
0.0036911	10	Awake
0.00336792	10	Awake
0.00188754	10	Awake
0.00133097	10	Awake
0.000532797	10	Awake
0.000290931	10	Awake
0.00116993	10	Awake
0.0010819	10	Awake
0.000435599	10	Awake
0.00125607	10	Awake
0.00215172	10	Awake
0.00160908	10	Awake
0.000636005	10	Awake
0.000330268	10	Awake
0.000945399	10	Awake
0.00114835	10	Awake
0.000225405	10	Awake
0.000275324	10	Awake
0.00184299	10	Awake
0.00284331	10	Awake
0.00196307	10	Awake
0.000517619	10	Awake
0.00196795	10	Awake
0.00426115	10	Awake
0.00199021	10	Awake
0.000142331	10	Awake
0.00310948	10	Awake
0.00048073	11	Awake
0.000170562	11	Awake
0.00107544	11	Awake
0.000487483	11	Awake
0.000348087	11	Awake
0.00273702	11	Awake
0.00247583	11	Awake
0.00195569	11	Awake
0.00614936	11	Awake
0.00719002	11	Awake
0.00231443	11	Awake
4.54654e-05	11	Awake
0.000583779	11	Awake
0.000898657	11	Awake
0.00338438	11	Awake
0.0052779	11	Awake
0.00302227	11	Awake
0.000516988	11	Awake
0.000323271	11	Awake
0.0011756	11	Awake
0.00317069	11	Awake
0.00749235	11	Awake
0.0123063	11	Awake
0.0102163	11	Awake
0.00186725	11	Awake
0.0017888	11	Awake
0.00840759	11	Awake
0.00461707	11	Awake
0.000430422	11	Awake
0.0126761	11	Awake
0.0211396	11	Awake
0.0102498	11	Awake
0.000504304	11	Awake
0.00107311	11	Awake
0.000689679	11	Awake
0.000227103	11	Awake
0.00149096	11	Awake
0.000177359	11	Awake
0.00243635	11	Awake
0.00873512	11	Awake
0.00722554	11	Awake
0.000954545	11	Awake
0.000662126	11	Awake
0.00189957	11	Awake
0.000425352	11	Awake
0.0018002	11	Awake
0.00513204	11	Awake
0.00448816	11	Awake
0.00133659	11	Awake
0.000145798	11	Awake
0.00119895	11	Awake
0.0027732	11	Awake
0.00385143	11	Awake
0.00372588	11	Awake
0.00208092	11	Awake
0.000493572	11	Awake
0.00152993	11	Awake
0.00525875	11	Awake
0.00931001	11	Awake
0.0115	11	Awake
0.00958786	11	Awake
0.00332822	11	Awake
0.000434844	11	Awake
0.00964877	11	Awake
0.0220994	11	Awake
0.0189744	11	Awake
0.00483522	11	Awake
0.00301937	11	Awake
0.0131267	11	Awake
0.013365	11	Awake
0.00336423	11	Awake
0.00025947	11	Awake
0.00321473	11	Awake
0.00216988	11	Awake
0.0016385	11	Awake
0.00552177	11	Awake
0.00513715	11	Awake
0.000393485	11	Awake
0.00307673	11	Awake
0.0121325	11	Awake
0.0142069	11	Awake
0.00754026	11	Awake
0.00173225	11	Awake
0.000219019	11	Awake
8.00061e-05	11	Awake
0.00016053	11	Awake
4.19532e-05	11	Awake
0.00110458	11	Awake
0.00688421	11	Awake
0.0124289	11	Awake
0.00858705	11	Awake
0.00129548	11	Awake
0.00126345	11	Awake
0.00376208	11	Awake
0.00258941	11	Awake
0.00111685	11	Awake
0.0018675	11	Awake
0.00663739	11	Awake
0.0124364	11	Awake
0.00848532	11	Awake
0.00047756	11	Awake
0.00536172	11	Awake
0.014206	11	Awake
0.00987152	11	Awake
0.00159746	11	Awake
0.00143853	11	Awake
0.00330308	11	Awake
0.00188475	11	Awake
0.000345426	11	Awake
0.000859841	11	Awake
0.00444591	11	Awake
0.0132057	11	Awake
0.0217355	11	Awake
0.0167232	11	Awake
0.00247055	11	Awake
0.00380137	11	Awake
0.0224597	11	Awake
0.0303495	11	Awake
0.0178013	11	Awake
0.00361393	11	Awake
0.000496253	11	Awake
0.0045386	11	Awake
0.00976894	11	Awake
0.0135142	11	Awake
0.0118775	11	Awake
0.00439971	11	Awake
5.74548e-06	11	Awake
0.00261435	11	Awake
0.00389345	11	Awake
0.00130585	11	Awake
0.000268343	11	Awake
0.00092763	11	Awake
0.00139959	11	Awake
0.00145224	11	Awake
0.000488397	11	Awake
9.43965e-05	11	Awake
0.000650556	11	Awake
0.000225248	11	Awake
0.000223039	11	Awake
0.00175915	11	Awake
0.00278375	11	Awake
0.00243667	11	Awake
0.00117423	11	Awake
0.000320423	11	Awake
0.000725365	11	Awake
0.000597304	12	Awake
8.2316e-05	12	Awake
0.0001419	12	Awake
0.000267328	12	Awake
0.000203167	12	Awake
0.0026397	12	Awake
0.00721944	12	Awake
0.0072713	12	Awake
0.00195334	12	Awake
0.000387964	12	Awake
0.00522704	12	Awake
0.00883114	12	Awake
0.00808676	12	Awake
0.00655408	12	Awake
0.00627995	12	Awake
0.0060379	12	Awake
0.00375827	12	Awake
0.00090624	12	Awake
0.000317562	12	Awake
0.00020833	12	Awake
0.000275383	12	Awake
0.00233868	12	Awake
0.00213547	12	Awake
0.000459818	12	Awake
0.00624396	12	Awake
0.013973	12	Awake
0.0105536	12	Awake
0.00201586	12	Awake
0.000313227	12	Awake
0.00213234	12	Awake
0.00127308	12	Awake
2.0196e-05	12	Awake
0.00143834	12	Awake
0.00509094	12	Awake
0.0102101	12	Awake
0.015895	12	Awake
0.0187006	12	Awake
0.0150485	12	Awake
0.00714516	12	Awake
0.00134099	12	Awake
0.000132012	12	Awake
0.00114009	12	Awake
0.00257364	12	Awake
0.00442811	12	Awake
0.00641547	12	Awake
0.00847758	12	Awake
0.0106988	12	Awake
0.0113606	12	Awake
0.00870998	12	Awake
0.00428265	12	Awake
0.00108914	12	Awake
2.85917e-05	12	Awake
0.000271072	12	Awake
0.00133505	12	Awake
0.00361108	12	Awake
0.00646313	12	Awake
0.00609898	12	Awake
0.0015301	12	Awake
0.00153872	12	Awake
0.0112568	12	Awake
0.018545	12	Awake
0.0134119	12	Awake
0.00443315	12	Awake
0.000588323	12	Awake
9.91424e-05	12	Awake
0.000296529	12	Awake
0.000943703	12	Awake
0.00407311	12	Awake
0.0107316	12	Awake
0.0138008	12	Awake
0.0082202	12	Awake
0.00147935	12	Awake
0.000365366	12	Awake
0.00226819	12	Awake
0.00351888	12	Awake
0.00333186	12	Awake
0.00148624	12	Awake
0.000315828	12	Awake
0.00592685	12	Awake
0.0153058	12	Awake
0.0128775	12	Awake
0.00137392	12	Awake
0.00535169	12	Awake
0.023568	12	Awake
0.0287269	12	Awake
0.0169598	12	Awake
0.00583836	12	Awake
0.00180415	12	Awake
0.00090211	12	Awake
0.000152128	12	Awake
0.00186043	12	Awake
0.0119701	12	Awake
0.027179	12	Awake
0.0344984	12	Awake
0.0286358	12	Awake
0.0162328	12	Awake
0.00537121	12	Awake
0.000273938	12	Awake
0.00138259	12	Awake
0.00448655	12	Awake
0.00414827	12	Awake
0.00123744	12	Awake
0.00017894	12	Awake
0.000477354	12	Awake
0.000240068	12	Awake
0.000819403	12	Awake
0.00214033	12	Awake
0.00237468	12	Awake
0.00173834	12	Awake
0.00129661	12	Awake
0.0010995	12	Awake
0.000647535	12	Awake
7.89692e-05	12	Awake
0.000236494	12	Awake
0.000926585	12	Awake
0.00112017	12	Awake
0.000648404	12	Awake
6.22655e-05	12	Awake
0.000663151	12	Awake
0.00518955	12	Awake
0.0146164	12	Awake
0.0223865	12	Awake
0.0195194	12	Awake
0.0087058	12	Awake
0.00123324	12	Awake
0.000685084	12	Awake
0.00263819	12	Awake
0.004128	12	Awake
0.00563085	12	Awake
0.00790977	12	Awake
0.00821804	12	Awake
0.00454375	12	Awake
0.00142124	12	Awake
0.00174261	12	Awake
0.00218463	12	Awake
0.00112433	12	Awake
8.37763e-05	12	Awake
0.000501845	12	Awake
0.00179585	12	Awake
0.00163768	12	Awake
0.0014649	12	Awake
0.00279367	12	Awake
0.00237329	12	Awake
0.0016876	12	Awake
0.00364004	12	Awake
0.000215869	13	Awake
0.0002407	13	Awake
0.000296849	13	Awake
0.000275473	13	Awake
0.000190141	13	Awake
0.000161597	13	Awake
0.000141305	13	Awake
6.75661e-05	13	Awake
4.55593e-06	13	Awake
5.67984e-05	13	Awake
0.000399992	13	Awake
0.000931346	13	Awake
0.00100827	13	Awake
0.000461498	13	Awake
0.000425706	13	Awake
0.00210694	13	Awake
0.00507348	13	Awake
0.00736838	13	Awake
0.00721244	13	Awake
0.00465973	13	Awake
0.00162231	13	Awake
8.91483e-05	13	Awake
0.000441335	13	Awake
0.00155065	13	Awake
0.00220583	13	Awake
0.00218093	13	Awake
0.00207452	13	Awake
0.00259465	13	Awake
0.00374017	13	Awake
0.00424337	13	Awake
0.00288608	13	Awake
0.000699247	13	Awake
0.000125812	13	Awake
0.00179937	13	Awake
0.00364111	13	Awake
0.00335328	13	Awake
0.00126357	13	Awake
6.86501e-05	13	Awake
0.00100141	13	Awake
0.00164486	13	Awake
0.000380226	13	Awake
0.00066172	13	Awake
0.00466933	13	Awake
0.00686391	13	Awake
0.00347162	13	Awake
0.000217698	13	Awake
0.000594777	13	Awake
0.000532177	13	Awake
0.00014194	13	Awake
0.00259603	13	Awake
0.00425194	13	Awake
0.00204015	13	Awake
0.000231995	13	Awake
0.00138854	13	Awake
0.00297842	13	Awake
0.0035761	13	Awake
0.00401953	13	Awake
0.0045233	13	Awake
0.00374621	13	Awake
0.00142089	13	Awake
0.000231233	13	Awake
0.00095618	13	Awake
0.00081885	13	Awake
6.65106e-05	13	Awake
0.000837756	13	Awake
0.00128485	13	Awake
0.000724533	13	Awake
0.0024464	13	Awake
0.00526651	13	Awake
0.00425511	13	Awake
0.000865884	13	Awake
0.000671613	13	Awake
0.00372492	13	Awake
0.00590724	13	Awake
0.00581877	13	Awake
0.00496434	13	Awake
0.00452634	13	Awake
0.00437093	13	Awake
0.00337532	13	Awake
0.00116071	13	Awake
0.000261253	13	Awake
0.00368781	13	Awake
0.00978754	13	Awake
0.0134853	13	Awake
0.0126692	13	Awake
0.00945573	13	Awake
0.00614052	13	Awake
0.0032846	13	Awake
0.00097381	13	Awake
2.07741e-05	13	Awake
0.000973267	13	Awake
0.00221434	13	Awake
0.00181596	13	Awake
0.000652364	13	Awake
0.00022387	13	Awake
0.000125231	13	Awake
4.99411e-06	13	Awake
0.000150179	13	Awake
0.000265503	13	Awake
0.000291387	13	Awake
0.000574291	13	Awake
0.000883242	13	Awake
0.000723136	13	Awake
0.000191582	13	Awake
2.49481e-05	13	Awake
0.000154427	13	Awake
4.24835e-06	13	Awake
0.000997873	13	Awake
0.00321722	13	Awake
0.00275229	13	Awake
0.000954387	13	Awake
0.00551774	13	Awake
0.0143056	13	Awake
0.0152044	13	Awake
0.00646907	13	Awake
7.8322e-05	13	Awake
0.00454306	13	Awake
0.0158421	13	Awake
0.0234162	13	Awake
0.0201517	13	Awake
0.00901029	13	Awake
0.00068204	13	Awake
0.00164552	13	Awake
0.00669711	13	Awake
0.00785045	13	Awake
0.00507754	13	Awake
0.00254645	13	Awake
0.00149669	13	Awake
0.000848753	13	Awake
0.000152817	13	Awake
0.000797217	13	Awake
0.00282982	13	Awake
0.00268507	13	Awake
0.00040818	13	Awake
0.000464814	13	Awake
0.00143725	13	Awake
0.000309539	13	Awake
0.000441995	13	Awake
0.00183809	13	Awake
0.00142415	13	Awake
0.00250785	13	Awake
0.00441026	13	Awake
0.00179483	13	Awake
0.00035192	13	Awake
0.00418845	13	Awake
0.000950735	14	Awake
0.00131997	14	Awake
0.00177736	14	Awake
0.00176574	14	Awake
0.0011201	14	Awake
0.000378696	14	Awake
5.03968e-05	14	Awake
0.000186654	14	Awake
0.000669973	14	Awake
0.00147347	14	Awake
0.00283766	14	Awake
0.00456466	14	Awake
0.00510751	14	Awake
0.00350892	14	Awake
0.00144929	14	Awake
0.000682186	14	Awake
0.000669016	14	Awake
0.000510421	14	Awake
0.000277173	14	Awake
8.51221e-05	14	Awake
0.000158538	14	Awake
0.00180067	14	Awake
0.00587654	14	Awake
0.00909154	14	Awake
0.00687113	14	Awake
0.00173649	14	Awake
7.26911e-05	14	Awake
0.00158905	14	Awake
0.00204293	14	Awake
0.00115181	14	Awake
0.000602232	14	Awake
0.000791458	14	Awake
0.00182976	14	Awake
0.00358352	14	Awake
0.0052005	14	Awake
0.00571647	14	Awake
0.00487017	14	Awake
0.00338586	14	Awake
0.00210302	14	Awake
0.0012646	14	Awake
0.00131162	14	Awake
0.00276812	14	Awake
0.00375683	14	Awake
0.00215414	14	Awake
0.00124237	14	Awake
0.00352531	14	Awake
0.00407904	14	Awake
0.00185312	14	Awake
0.00188951	14	Awake
0.00246609	14	Awake
0.00110757	14	Awake
0.00202547	14	Awake
0.00443752	14	Awake
0.00374346	14	Awake
0.00159465	14	Awake
0.000683644	14	Awake
0.00074433	14	Awake
0.000892214	14	Awake
0.000419225	14	Awake
0.000407628	14	Awake
0.000959289	14	Awake
0.000466167	14	Awake
2.95981e-05	14	Awake
0.000330075	14	Awake
0.000563338	14	Awake
0.00157148	14	Awake
0.00198992	14	Awake
0.000849423	14	Awake
0.00136781	14	Awake
0.00306227	14	Awake
0.00282106	14	Awake
0.00185542	14	Awake
0.00171266	14	Awake
0.00189362	14	Awake
0.00149669	14	Awake
0.000324582	14	Awake
0.000126817	14	Awake
0.000619435	14	Awake
0.000148409	14	Awake
0.000408771	14	Awake
0.00126629	14	Awake
0.000636625	14	Awake
1.98231e-05	14	Awake
0.000181656	14	Awake
0.000938607	14	Awake
0.00319706	14	Awake
0.00406755	14	Awake
0.00184249	14	Awake
0.000907913	14	Awake
0.00308376	14	Awake
0.00565199	14	Awake
0.00728539	14	Awake
0.00866964	14	Awake
0.010132	14	Awake
0.00998982	14	Awake
0.00734953	14	Awake
0.00470815	14	Awake
0.00401917	14	Awake
0.00464928	14	Awake
0.00467277	14	Awake
0.00258404	14	Awake
0.000316702	14	Awake
0.000252737	14	Awake
0.00107114	14	Awake
0.0014072	14	Awake
0.00144908	14	Awake
0.00103695	14	Awake
0.000549563	14	Awake
0.000623337	14	Awake
0.000840213	14	Awake
0.000539225	14	Awake
0.000124557	14	Awake
0.000218706	14	Awake
0.000433124	14	Awake
[truncated: 4,306 more rows]

## Sheet: Awake_vs_DOC_fMRIneg_bin2
Value	Sub_ID	Condition
0.00108816	1	Awake
0.000100135	1	Awake
0.00119128	1	Awake
0.00103878	1	Awake
0.000657082	1	Awake
0.00560565	1	Awake
0.0105433	1	Awake
0.00740172	1	Awake
0.00132159	1	Awake
0.00133195	1	Awake
0.00430316	1	Awake
0.00337598	1	Awake
0.00219904	1	Awake
0.00514623	1	Awake
0.0111728	1	Awake
0.0187078	1	Awake
0.0184921	1	Awake
0.00764384	1	Awake
0.00465019	1	Awake
0.0127373	1	Awake
0.012447	1	Awake
0.0044237	1	Awake
0.00184097	1	Awake
0.00540806	1	Awake
0.0135458	1	Awake
0.0188353	1	Awake
0.0120432	1	Awake
0.00240361	1	Awake
0.000231315	1	Awake
0.00194098	1	Awake
0.00467061	1	Awake
0.00662055	1	Awake
0.00536502	1	Awake
0.00300407	1	Awake
0.00469457	1	Awake
0.0187062	1	Awake
0.0373006	1	Awake
0.0319479	1	Awake
0.00779008	1	Awake
0.00427946	1	Awake
0.0168718	1	Awake
0.0120982	1	Awake
0.00345068	1	Awake
0.0135319	1	Awake
0.0184258	1	Awake
0.00470553	1	Awake
0.00356102	1	Awake
0.0265125	1	Awake
0.0423366	1	Awake
0.0327617	1	Awake
0.0141557	1	Awake
0.00371037	1	Awake
0.000931479	1	Awake
0.000587376	1	Awake
0.00202093	1	Awake
0.00439097	1	Awake
0.0054911	1	Awake
0.00537983	1	Awake
0.00375809	1	Awake
0.00110428	1	Awake
0.00313871	1	Awake
0.00922998	1	Awake
0.00819811	1	Awake
0.00124856	1	Awake
0.00139667	1	Awake
0.00501151	1	Awake
0.00223927	1	Awake
0.00103765	1	Awake
0.00625623	1	Awake
0.00849193	1	Awake
0.0076965	1	Awake
0.00890655	1	Awake
0.00825965	1	Awake
0.00804229	1	Awake
0.0137101	1	Awake
0.0160102	1	Awake
0.0081978	1	Awake
0.00193741	1	Awake
0.00493925	1	Awake
0.00876508	1	Awake
0.010427	1	Awake
0.0174259	1	Awake
0.0252835	1	Awake
0.0221664	1	Awake
0.0119077	1	Awake
0.00430243	1	Awake
0.000960204	1	Awake
0.00105364	1	Awake
0.00163873	1	Awake
0.00182586	1	Awake
0.00415977	1	Awake
0.00413446	1	Awake
0.00186131	1	Awake
0.00391508	1	Awake
0.00349466	1	Awake
0.000457382	1	Awake
0.00659711	1	Awake
0.011125	1	Awake
0.00434431	1	Awake
0.000705072	1	Awake
0.00122586	1	Awake
0.00147638	1	Awake
0.010846	1	Awake
0.0197606	1	Awake
0.013203	1	Awake
0.00344728	1	Awake
0.0013423	1	Awake
0.00222107	1	Awake
0.00409983	1	Awake
0.00615017	1	Awake
0.00716204	1	Awake
0.0094614	1	Awake
0.0144233	1	Awake
0.0172314	1	Awake
0.0105703	1	Awake
0.002905	1	Awake
0.0103667	1	Awake
0.0219802	1	Awake
0.0181631	1	Awake
0.00679889	1	Awake
0.000849326	1	Awake
0.00121881	1	Awake
0.00886008	1	Awake
0.0170887	1	Awake
0.0149758	1	Awake
0.00780775	1	Awake
0.00649372	1	Awake
0.0100643	1	Awake
0.0128285	1	Awake
0.0127568	1	Awake
0.0108213	1	Awake
0.00903587	1	Awake
0.00744722	1	Awake
0.00415792	1	Awake
0.00094347	1	Awake
0.00326739	1	Awake
0.010418	1	Awake
0.0142147	1	Awake
0.0109457	1	Awake
0.00515051	1	Awake
0.00163963	1	Awake
0.00116166	1	Awake
0.00357809	1	Awake
0.00969888	1	Awake
0.0162402	1	Awake
0.00403357	2	Awake
0.00200056	2	Awake
0.000999856	2	Awake
0.00172019	2	Awake
0.00270616	2	Awake
0.00887592	2	Awake
0.0277556	2	Awake
0.043728	2	Awake
0.0322985	2	Awake
0.0105854	2	Awake
0.00860068	2	Awake
0.0153769	2	Awake
0.014607	2	Awake
0.0121157	2	Awake
0.0149015	2	Awake
0.027512	2	Awake
0.036802	2	Awake
0.0234961	2	Awake
0.00549994	2	Awake
0.00088746	2	Awake
0.00173602	2	Awake
0.0175173	2	Awake
0.0408938	2	Awake
0.0303058	2	Awake
0.00227203	2	Awake
0.0112119	2	Awake
0.0401198	2	Awake
0.0409579	2	Awake
0.0223257	2	Awake
0.0147427	2	Awake
0.018508	2	Awake
0.0224042	2	Awake
0.0240754	2	Awake
0.0209846	2	Awake
0.0121704	2	Awake
0.0053171	2	Awake
0.00587712	2	Awake
0.0102973	2	Awake
0.0119551	2	Awake
0.007546	2	Awake
0.00165033	2	Awake
0.000263517	2	Awake
0.00219146	2	Awake
0.00316035	2	Awake
0.0025688	2	Awake
0.00666882	2	Awake
0.0170543	2	Awake
0.0196195	2	Awake
0.00956401	2	Awake
0.00259663	2	Awake
0.00406392	2	Awake
0.00621181	2	Awake
0.00688175	2	Awake
0.00790481	2	Awake
0.01388	2	Awake
0.021971	2	Awake
0.0180505	2	Awake
0.00534156	2	Awake
0.000636057	2	Awake
0.00242318	2	Awake
0.00207028	2	Awake
0.000796169	2	Awake
0.000377395	2	Awake
0.000568828	2	Awake
0.00135067	2	Awake
0.00384174	2	Awake
0.00924861	2	Awake
0.0124728	2	Awake
0.0089702	2	Awake
0.00404582	2	Awake
0.00305216	2	Awake
0.00330065	2	Awake
0.00116278	2	Awake
0.000374408	2	Awake
0.00570681	2	Awake
0.0116231	2	Awake
0.011817	2	Awake
0.00900454	2	Awake
0.00503095	2	Awake
0.00103241	2	Awake
0.00158728	2	Awake
0.00450465	2	Awake
0.00343155	2	Awake
0.00077548	2	Awake
0.00317394	2	Awake
0.0090426	2	Awake
0.0106214	2	Awake
0.00727874	2	Awake
0.00493347	2	Awake
0.00543667	2	Awake
0.00823619	2	Awake
0.0105476	2	Awake
0.00736996	2	Awake
0.00199234	2	Awake
0.000204995	2	Awake
0.00107962	2	Awake
0.00397216	2	Awake
0.00520352	2	Awake
0.00145162	2	Awake
0.0012541	2	Awake
0.00646634	2	Awake
0.00725436	2	Awake
0.00532548	2	Awake
0.00576562	2	Awake
0.00424433	2	Awake
0.00089279	2	Awake
0.000297567	2	Awake
0.00196618	2	Awake
0.00288589	2	Awake
0.0028354	2	Awake
0.0066097	2	Awake
0.0144249	2	Awake
0.0165863	2	Awake
0.00994704	2	Awake
0.00307331	2	Awake
0.0019647	2	Awake
0.00484416	2	Awake
0.00601335	2	Awake
0.00296703	2	Awake
0.000337506	2	Awake
0.000839373	2	Awake
0.00129794	2	Awake
0.00121334	2	Awake
0.00200464	2	Awake
0.00177958	2	Awake
0.00295169	2	Awake
0.0105859	2	Awake
0.0158067	2	Awake
0.00957207	2	Awake
0.00617257	2	Awake
0.0144947	2	Awake
0.0178312	2	Awake
0.0111007	2	Awake
0.00673152	2	Awake
0.00450094	2	Awake
0.000821406	2	Awake
0.000724354	2	Awake
0.00392408	2	Awake
0.00620281	2	Awake
0.005924	2	Awake
0.00264436	2	Awake
0.00129512	2	Awake
0.00763712	2	Awake
0.0184009	2	Awake
0.0258763	2	Awake
0.000205395	3	Awake
0.000189549	3	Awake
0.00143736	3	Awake
0.00134062	3	Awake
0.000233272	3	Awake
0.00246448	3	Awake
0.0108488	3	Awake
0.0226886	3	Awake
0.0247609	3	Awake
0.0116472	3	Awake
0.00272855	3	Awake
0.00898252	3	Awake
0.0134961	3	Awake
0.00770674	3	Awake
0.00247594	3	Awake
0.00215868	3	Awake
0.00445826	3	Awake
0.00970027	3	Awake
0.0130841	3	Awake
0.00883396	3	Awake
0.00291348	3	Awake
0.00387408	3	Awake
0.00797479	3	Awake
0.007231	3	Awake
0.00324776	3	Awake
0.0024873	3	Awake
0.00619424	3	Awake
0.00995444	3	Awake
0.00839621	3	Awake
0.00349275	3	Awake
0.00423536	3	Awake
0.0088863	3	Awake
0.00705343	3	Awake
0.00551187	3	Awake
0.0137529	3	Awake
0.0156785	3	Awake
0.00424825	3	Awake
0.00172921	3	Awake
0.00943851	3	Awake
0.00740616	3	Awake
0.00179045	3	Awake
0.00255014	3	Awake
0.00102432	3	Awake
0.00114662	3	Awake
0.0066715	3	Awake
0.00545306	3	Awake
0.00786671	3	Awake
0.028286	3	Awake
0.040498	3	Awake
0.0270496	3	Awake
0.013965	3	Awake
0.0147197	3	Awake
0.0134263	3	Awake
0.00562329	3	Awake
0.000757975	3	Awake
0.00206311	3	Awake
0.00590068	3	Awake
0.00681302	3	Awake
0.00448197	3	Awake
0.00412878	3	Awake
0.00698356	3	Awake
0.0140436	3	Awake
0.0270701	3	Awake
0.0343167	3	Awake
0.0242651	3	Awake
0.00945742	3	Awake
0.00530871	3	Awake
0.00718374	3	Awake
0.00715926	3	Awake
0.00739628	3	Awake
0.012113	3	Awake
0.0182494	3	Awake
0.0167562	3	Awake
0.00907163	3	Awake
0.0102024	3	Awake
0.0245731	3	Awake
0.0386141	3	Awake
0.0404597	3	Awake
0.0316723	3	Awake
0.0229476	3	Awake
0.0223544	3	Awake
0.02691	3	Awake
0.0274674	3	Awake
0.0190117	3	Awake
0.00678414	3	Awake
0.000480872	3	Awake
0.000567654	3	Awake
0.00120402	3	Awake
0.00149776	3	Awake
0.00179376	3	Awake
0.00282698	3	Awake
0.00913918	3	Awake
0.0177104	3	Awake
0.0167487	3	Awake
0.00627805	3	Awake
0.000611292	3	Awake
0.00514693	3	Awake
0.00939679	3	Awake
0.00651544	3	Awake
0.00255027	3	Awake
0.00420097	3	Awake
0.0102594	3	Awake
0.0144737	3	Awake
0.0135383	3	Awake
0.0109979	3	Awake
0.00893297	3	Awake
0.00653624	3	Awake
0.00644598	3	Awake
0.00694913	3	Awake
0.00382903	3	Awake
0.00224494	3	Awake
0.00372266	3	Awake
0.00237356	3	Awake
0.000969571	3	Awake
0.00177181	3	Awake
0.000881313	3	Awake
0.000610815	3	Awake
0.00145626	3	Awake
0.000629674	3	Awake
0.00201555	3	Awake
0.00804599	3	Awake
0.0202257	3	Awake
0.0326002	3	Awake
0.0236348	3	Awake
0.00597895	3	Awake
0.0246817	3	Awake
0.0594509	3	Awake
0.0504495	3	Awake
0.0146292	3	Awake
0.000932981	3	Awake
0.00188322	3	Awake
0.000727329	3	Awake
0.00472647	3	Awake
0.00895758	3	Awake
0.00530062	3	Awake
0.00109632	3	Awake
0.000349751	3	Awake
0.000536533	3	Awake
0.000769217	3	Awake
0.00128431	3	Awake
0.00575878	3	Awake
0.0130542	3	Awake
0.0136393	3	Awake
0.0075813	3	Awake
0.00360125	3	Awake
0.000520157	4	Awake
0.000412589	4	Awake
0.00176589	4	Awake
0.000922009	4	Awake
0.00144378	4	Awake
0.00716181	4	Awake
0.00849782	4	Awake
0.00404737	4	Awake
0.00390029	4	Awake
0.005313	4	Awake
0.00220802	4	Awake
0.000654846	4	Awake
0.00354199	4	Awake
0.00494637	4	Awake
0.00270295	4	Awake
0.00104224	4	Awake
0.00312027	4	Awake
0.00556522	4	Awake
0.00399802	4	Awake
0.00111097	4	Awake
0.000859851	4	Awake
0.00186517	4	Awake
0.00212198	4	Awake
0.0015285	4	Awake
0.000560488	4	Awake
0.000615687	4	Awake
0.00187911	4	Awake
0.00251321	4	Awake
0.00208319	4	Awake
0.00202546	4	Awake
0.002912	4	Awake
0.00352727	4	Awake
0.00266368	4	Awake
0.00123179	4	Awake
0.000861277	4	Awake
0.00135191	4	Awake
0.00198693	4	Awake
0.00253632	4	Awake
0.00192256	4	Awake
0.000638819	4	Awake
0.00172743	4	Awake
0.00402876	4	Awake
0.00296211	4	Awake
0.000795288	4	Awake
0.00196764	4	Awake
0.00263132	4	Awake
0.000522592	4	Awake
0.000764197	4	Awake
0.00248072	4	Awake
0.00107084	4	Awake
0.000353185	4	Awake
0.002929	4	Awake
0.00406422	4	Awake
0.00378799	4	Awake
0.00510388	4	Awake
0.00479117	4	Awake
0.00148688	4	Awake
0.000297789	4	Awake
0.00267119	4	Awake
0.005205	4	Awake
0.00674899	4	Awake
0.00619024	4	Awake
0.00247203	4	Awake
0.00211937	4	Awake
0.00947365	4	Awake
0.0133667	4	Awake
0.00753	4	Awake
0.00611652	4	Awake
0.0142535	4	Awake
0.0155234	4	Awake
0.00571941	4	Awake
0.000725178	4	Awake
0.00573274	4	Awake
0.00986823	4	Awake
0.00781157	4	Awake
0.00423198	4	Awake
0.00229158	4	Awake
0.000966157	4	Awake
0.000137987	4	Awake
0.000629709	4	Awake
0.00124546	4	Awake
0.00065228	4	Awake
0.000640621	4	Awake
0.00288988	4	Awake
0.00406606	4	Awake
0.00161095	4	Awake
0.00018042	4	Awake
0.00200221	4	Awake
0.00228314	4	Awake
0.00155749	4	Awake
0.00384636	4	Awake
0.00531095	4	Awake
0.00288679	4	Awake
0.00165986	4	Awake
0.00471502	4	Awake
0.00840504	4	Awake
0.00823224	4	Awake
0.00492805	4	Awake
0.00343308	4	Awake
0.00427184	4	Awake
0.0034959	4	Awake
0.00118427	4	Awake
0.00120438	4	Awake
0.00469287	4	Awake
0.00701894	4	Awake
0.00420989	4	Awake
0.000681631	4	Awake
0.000366986	4	Awake
0.000438199	4	Awake
0.000464628	4	Awake
0.000826965	4	Awake
0.000654299	4	Awake
0.00354266	4	Awake
0.00744567	4	Awake
0.00523981	4	Awake
0.00109721	4	Awake
0.000687135	4	Awake
0.00214876	4	Awake
0.00477906	4	Awake
0.00510996	4	Awake
0.00335551	4	Awake
0.0102103	4	Awake
0.0216582	4	Awake
0.0212946	4	Awake
0.0117132	4	Awake
0.00440751	4	Awake
0.00102085	4	Awake
0.00180336	4	Awake
0.00544168	4	Awake
0.00645725	4	Awake
0.00384301	4	Awake
0.000989023	4	Awake
0.000121639	4	Awake
0.0012734	4	Awake
0.00306486	4	Awake
0.00345988	4	Awake
0.00133448	4	Awake
0.000503625	4	Awake
0.00507657	4	Awake
0.0104738	4	Awake
0.0115468	4	Awake
0.00966446	4	Awake
0.0061091	4	Awake
0.00297141	4	Awake
0.00258083	4	Awake
0.00201215	5	Awake
0.000313241	5	Awake
0.00034626	5	Awake
0.000411865	5	Awake
0.00241214	5	Awake
0.00596741	5	Awake
0.00452043	5	Awake
0.0019016	5	Awake
0.00267115	5	Awake
0.00159338	5	Awake
0.000299885	5	Awake
0.00395394	5	Awake
0.00903129	5	Awake
0.0104611	5	Awake
0.00701018	5	Awake
0.00213962	5	Awake
0.000131703	5	Awake
0.00114802	5	Awake
0.00504368	5	Awake
0.00796035	5	Awake
0.00496167	5	Awake
0.00243447	5	Awake
0.00434411	5	Awake
0.00393027	5	Awake
0.00137578	5	Awake
0.000512264	5	Awake
0.00113185	5	Awake
0.00378172	5	Awake
0.00369428	5	Awake
0.000681883	5	Awake
0.00682812	5	Awake
0.0184986	5	Awake
0.0188179	5	Awake
0.0097879	5	Awake
0.00311113	5	Awake
0.000719792	5	Awake
0.00093084	5	Awake
0.00426772	5	Awake
0.0100162	5	Awake
0.0113087	5	Awake
0.00507195	5	Awake
0.0007593	5	Awake
0.000898155	5	Awake
0.00273043	5	Awake
0.0149777	5	Awake
0.028237	5	Awake
0.018413	5	Awake
0.00158474	5	Awake
0.00530053	5	Awake
0.0140932	5	Awake
0.0107186	5	Awake
0.00561123	5	Awake
0.00366808	5	Awake
0.00164852	5	Awake
0.00109909	5	Awake
0.00153906	5	Awake
0.00259789	5	Awake
0.00370485	5	Awake
0.00227387	5	Awake
0.0014509	5	Awake
0.00218838	5	Awake
0.000801176	5	Awake
0.00145671	5	Awake
0.00456211	5	Awake
0.00405532	5	Awake
0.00620554	5	Awake
0.0126383	5	Awake
0.0100885	5	Awake
0.0023476	5	Awake
0.0044285	5	Awake
0.0123196	5	Awake
0.0162229	5	Awake
0.0148519	5	Awake
0.00958776	5	Awake
0.00478071	5	Awake
0.00224886	5	Awake
0.000984687	5	Awake
0.00237814	5	Awake
0.00213939	5	Awake
0.00257659	5	Awake
0.0163555	5	Awake
0.0277848	5	Awake
0.0146575	5	Awake
0.00280003	5	Awake
0.0129453	5	Awake
0.0169797	5	Awake
0.00534596	5	Awake
0.000450861	5	Awake
0.0025953	5	Awake
0.00230545	5	Awake
0.00333824	5	Awake
0.00522023	5	Awake
0.0064749	5	Awake
0.0113465	5	Awake
0.0182007	5	Awake
0.0213676	5	Awake
0.0183082	5	Awake
0.0107235	5	Awake
0.00330909	5	Awake
0.000210559	5	Awake
0.00523322	5	Awake
0.0140183	5	Awake
0.0135651	5	Awake
0.00663581	5	Awake
0.00592034	5	Awake
0.00830199	5	Awake
0.0103568	5	Awake
0.0135792	5	Awake
0.0101147	5	Awake
0.00360502	5	Awake
0.00653309	5	Awake
0.0105514	5	Awake
0.00680803	5	Awake
0.00311817	5	Awake
0.00443896	5	Awake
0.0103603	5	Awake
0.0140947	5	Awake
0.00750507	5	Awake
0.00336019	5	Awake
0.012334	5	Awake
0.016539	5	Awake
0.00786744	5	Awake
0.00326192	5	Awake
0.00631103	5	Awake
0.00530843	5	Awake
0.00281895	5	Awake
0.0107162	5	Awake
0.0243074	5	Awake
0.026163	5	Awake
0.0136301	5	Awake
0.00270135	5	Awake
0.0042659	5	Awake
0.00964434	5	Awake
0.00592632	5	Awake
0.000196266	5	Awake
0.0056381	5	Awake
0.0129049	5	Awake
0.010026	5	Awake
0.00421647	5	Awake
0.00160665	5	Awake
0.00131041	5	Awake
0.00372116	5	Awake
0.00609686	5	Awake
0.00860009	5	Awake
0.0128512	5	Awake
0.00122534	6	Awake
0.000563009	6	Awake
0.000204273	6	Awake
4.84009e-05	6	Awake
0.00031619	6	Awake
0.000626344	6	Awake
0.000923756	6	Awake
0.00153128	6	Awake
0.00171162	6	Awake
0.00328885	6	Awake
0.00482619	6	Awake
0.00290321	6	Awake
0.00597566	6	Awake
0.0159449	6	Awake
0.0185848	6	Awake
0.0149623	6	Awake
0.0146259	6	Awake
0.0127531	6	Awake
0.0077179	6	Awake
0.0033218	6	Awake
0.00170776	6	Awake
0.00647104	6	Awake
0.00856806	6	Awake
0.00352116	6	Awake
0.00821012	6	Awake
0.0171367	6	Awake
0.010853	6	Awake
0.00381829	6	Awake
0.00730739	6	Awake
0.00653792	6	Awake
0.00251718	6	Awake
0.00451038	6	Awake
0.00692062	6	Awake
0.00594082	6	Awake
0.00315056	6	Awake
0.00119251	6	Awake
0.00348481	6	Awake
0.00573397	6	Awake
0.003824	6	Awake
0.00163454	6	Awake
0.00202749	6	Awake
0.00693116	6	Awake
0.0131138	6	Awake
0.0104816	6	Awake
0.0038429	6	Awake
0.00601813	6	Awake
0.0101725	6	Awake
0.00753994	6	Awake
0.00458077	6	Awake
0.00298781	6	Awake
0.000336606	6	Awake
0.00132033	6	Awake
0.00489733	6	Awake
0.00396428	6	Awake
0.000544	6	Awake
0.00545932	6	Awake
0.0216276	6	Awake
0.0297159	6	Awake
0.0156179	6	Awake
0.00332413	6	Awake
0.0103147	6	Awake
0.0138912	6	Awake
0.00584958	6	Awake
0.00310874	6	Awake
0.00293693	6	Awake
0.000524207	6	Awake
0.00473094	6	Awake
0.00924591	6	Awake
0.00568138	6	Awake
0.00282033	6	Awake
0.00471821	6	Awake
0.00764188	6	Awake
0.0108213	6	Awake
0.011088	6	Awake
0.00644899	6	Awake
0.00211884	6	Awake
0.00310536	6	Awake
0.00764071	6	Awake
0.00950891	6	Awake
0.00648873	6	Awake
0.00350788	6	Awake
0.00565219	6	Awake
0.0107139	6	Awake
0.0104696	6	Awake
0.00461815	6	Awake
0.00292743	6	Awake
0.00536337	6	Awake
0.00438126	6	Awake
0.00238372	6	Awake
0.00211958	6	Awake
0.00143236	6	Awake
0.00254038	6	Awake
0.00430846	6	Awake
0.00271065	6	Awake
0.00181983	6	Awake
0.00326327	6	Awake
0.00220841	6	Awake
0.000356749	6	Awake
0.0021118	6	Awake
0.00585219	6	Awake
0.00858941	6	Awake
0.00838431	6	Awake
0.00426376	6	Awake
0.000681959	6	Awake
0.0040374	6	Awake
0.0101222	6	Awake
0.00825097	6	Awake
0.00154736	6	Awake
0.00157518	6	Awake
0.004789	6	Awake
0.00264947	6	Awake
0.000957957	6	Awake
0.00401865	6	Awake
0.00718391	6	Awake
0.0119973	6	Awake
0.0158521	6	Awake
0.0106763	6	Awake
0.011046	6	Awake
0.0279747	6	Awake
0.0329674	6	Awake
0.0152097	6	Awake
0.00858871	6	Awake
0.0186686	6	Awake
0.0173561	6	Awake
0.00557028	6	Awake
0.000263069	6	Awake
0.000921015	6	Awake
0.00350834	6	Awake
0.00528359	6	Awake
0.00350071	6	Awake
0.00414447	6	Awake
0.0118565	6	Awake
0.0196732	6	Awake
0.0192174	6	Awake
0.0119396	6	Awake
0.00723273	6	Awake
0.00896833	6	Awake
0.0112315	6	Awake
0.0103962	6	Awake
0.0102214	6	Awake
0.0144198	6	Awake
0.0194432	6	Awake
0.0190175	6	Awake
0.0157974	6	Awake
0.0152032	6	Awake
0.00089602	7	Awake
0.000563434	7	Awake
0.000123645	7	Awake
0.000126769	7	Awake
0.000160615	7	Awake
0.000591463	7	Awake
0.00567794	7	Awake
0.0127498	7	Awake
0.0094489	7	Awake
0.00153215	7	Awake
0.010823	7	Awake
0.030502	7	Awake
0.0314454	7	Awake
0.013067	7	Awake
0.000590398	7	Awake
0.00376251	7	Awake
0.0109687	7	Awake
0.0116881	7	Awake
0.00706765	7	Awake
0.00475223	7	Awake
0.00816806	7	Awake
0.0102716	7	Awake
0.00546468	7	Awake
0.000819108	7	Awake
0.00154042	7	Awake
0.00337342	7	Awake
0.00547992	7	Awake
0.00781962	7	Awake
0.00654345	7	Awake
0.00356346	7	Awake
0.0024235	7	Awake
0.00200272	7	Awake
0.00184742	7	Awake
0.00146727	7	Awake
0.00210839	7	Awake
0.00690207	7	Awake
0.0102957	7	Awake
0.0059651	7	Awake
0.00174564	7	Awake
0.00482865	7	Awake
0.0064368	7	Awake
0.00180299	7	Awake
0.00589303	7	Awake
0.0213482	7	Awake
0.0230925	7	Awake
0.00859768	7	Awake
0.00550024	7	Awake
0.0130084	7	Awake
0.0107065	7	Awake
0.00431963	7	Awake
0.00481998	7	Awake
0.00713195	7	Awake
0.00564026	7	Awake
0.00105607	7	Awake
0.00328819	7	Awake
0.0180093	7	Awake
0.0273218	7	Awake
0.0175159	7	Awake
0.00395297	7	Awake
0.00197957	7	Awake
0.00675384	7	Awake
0.0092473	7	Awake
0.00728528	7	Awake
0.00309136	7	Awake
0.00102385	7	Awake
0.00253366	7	Awake
0.00281872	7	Awake
0.00108792	7	Awake
0.00143894	7	Awake
0.000823138	7	Awake
0.00163247	7	Awake
0.0125684	7	Awake
0.019853	7	Awake
0.010541	7	Awake
0.00338276	7	Awake
0.00676795	7	Awake
0.0061082	7	Awake
0.0016207	7	Awake
0.00055044	7	Awake
0.00214757	7	Awake
0.00500236	7	Awake
0.00398701	7	Awake
0.00137791	7	Awake
0.00530526	7	Awake
0.00691929	7	Awake
0.00173873	7	Awake
0.00254121	7	Awake
0.00736434	7	Awake
0.00620508	7	Awake
0.00272217	7	Awake
0.00120565	7	Awake
0.00302053	7	Awake
0.00667229	7	Awake
0.00586342	7	Awake
0.00538368	7	Awake
0.0107948	7	Awake
0.0107778	7	Awake
0.00389053	7	Awake
0.00415594	7	Awake
0.00984362	7	Awake
0.0112093	7	Awake
0.0113956	7	Awake
0.0125992	7	Awake
0.00960906	7	Awake
0.00355486	7	Awake
0.0011298	7	Awake
0.00337726	7	Awake
0.00555491	7	Awake
0.00482994	7	Awake
0.00248461	7	Awake
0.000569969	7	Awake
0.000620477	7	Awake
0.00165873	7	Awake
0.00114865	7	Awake
0.00278194	7	Awake
0.00888809	7	Awake
0.00917839	7	Awake
0.00190722	7	Awake
0.00112721	7	Awake
0.00458702	7	Awake
0.00156268	7	Awake
0.00340476	7	Awake
0.0146901	7	Awake
0.0158564	7	Awake
0.00503672	7	Awake
0.000909989	7	Awake
0.00543041	7	Awake
0.00759495	7	Awake
0.00480209	7	Awake
0.00170223	7	Awake
0.00173731	7	Awake
0.00234762	7	Awake
0.000675246	7	Awake
0.000787957	7	Awake
0.00433174	7	Awake
0.0056454	7	Awake
0.00385007	7	Awake
0.00338443	7	Awake
0.00333103	7	Awake
0.00152122	7	Awake
0.000924255	7	Awake
0.00176149	7	Awake
0.00149673	7	Awake
0.00348926	7	Awake
0.00832723	7	Awake
0.00263424	8	Awake
0.000112172	8	Awake
0.00204392	8	Awake
0.00062548	8	Awake
0.00367045	8	Awake
0.0169427	8	Awake
0.0146208	8	Awake
0.00135431	8	Awake
0.0109684	8	Awake
0.0286706	8	Awake
0.0233292	8	Awake
0.00864095	8	Awake
0.00452177	8	Awake
0.00538613	8	Awake
0.00441655	8	Awake
0.00273409	8	Awake
0.00221084	8	Awake
0.00597102	8	Awake
0.0116551	8	Awake
0.00954999	8	Awake
0.00340538	8	Awake
0.00673537	8	Awake
0.0110779	8	Awake
0.00436881	8	Awake
0.000573691	8	Awake
0.00528305	8	Awake
0.00470289	8	Awake
0.00145519	8	Awake
0.0025749	8	Awake
0.00357481	8	Awake
0.00910103	8	Awake
0.0185722	8	Awake
0.0156486	8	Awake
0.00423937	8	Awake
0.00360548	8	Awake
0.00949216	8	Awake
0.00686308	8	Awake
0.000851481	8	Awake
0.0051511	8	Awake
0.0162309	8	Awake
0.0194497	8	Awake
0.0129119	8	Awake
0.00609874	8	Awake
0.00300868	8	Awake
0.00279977	8	Awake
0.00477679	8	Awake
0.0063668	8	Awake
0.00638174	8	Awake
0.00621435	8	Awake
0.00545839	8	Awake
0.0035438	8	Awake
0.00225131	8	Awake
0.00306966	8	Awake
0.00552713	8	Awake
0.00816572	8	Awake
0.0101658	8	Awake
0.01132	8	Awake
0.0112714	8	Awake
0.0115092	8	Awake
0.0133942	8	Awake
0.0132702	8	Awake
0.00941844	8	Awake
0.00699085	8	Awake
0.0060573	8	Awake
0.00254889	8	Awake
0.00110975	8	Awake
0.00391468	8	Awake
0.00389683	8	Awake
0.00257554	8	Awake
0.00480694	8	Awake
0.0047217	8	Awake
0.00147783	8	Awake
0.00153744	8	Awake
0.00320923	8	Awake
0.00372829	8	Awake
0.00343694	8	Awake
0.00127754	8	Awake
0.00137895	8	Awake
0.00420568	8	Awake
0.00225117	8	Awake
0.00160556	8	Awake
0.0103559	8	Awake
0.014932	8	Awake
0.00760421	8	Awake
0.00164366	8	Awake
0.00242385	8	Awake
0.00408905	8	Awake
0.00604013	8	Awake
0.00915501	8	Awake
0.0122069	8	Awake
0.0142546	8	Awake
0.0133673	8	Awake
0.00976314	8	Awake
0.00617672	8	Awake
0.00312483	8	Awake
0.00176608	8	Awake
0.00611314	8	Awake
0.0154034	8	Awake
0.0210232	8	Awake
0.0177786	8	Awake
0.0125569	8	Awake
0.012148	8	Awake
0.010807	8	Awake
0.00378373	8	Awake
0.000232239	8	Awake
0.00791909	8	Awake
0.0196289	8	Awake
0.024863	8	Awake
0.0219332	8	Awake
0.0144089	8	Awake
0.00629343	8	Awake
0.00139227	8	Awake
0.000461351	8	Awake
0.000695628	8	Awake
0.000655925	8	Awake
0.00103601	8	Awake
0.00135537	8	Awake
0.00195197	8	Awake
0.00550177	8	Awake
0.0108589	8	Awake
0.0117539	8	Awake
0.00700948	8	Awake
0.00403063	8	Awake
0.00706833	8	Awake
0.0111043	8	Awake
0.0110866	8	Awake
0.00864864	8	Awake
0.00783891	8	Awake
0.00812544	8	Awake
0.00473583	8	Awake
0.000219441	8	Awake
0.00385705	8	Awake
0.0104145	8	Awake
0.00666461	8	Awake
0.00157903	8	Awake
0.00943425	8	Awake
0.0175316	8	Awake
0.011745	8	Awake
0.00375333	8	Awake
0.00578492	8	Awake
0.0102307	8	Awake
0.00680104	8	Awake
0.00283603	8	Awake
0.0140275	8	Awake
0.0327929	8	Awake
7.88825e-06	9	Awake
0.000174748	9	Awake
0.000776234	9	Awake
0.000785036	9	Awake
0.000352679	9	Awake
0.000428819	9	Awake
0.00122317	9	Awake
0.00282317	9	Awake
0.00329914	9	Awake
0.00153939	9	Awake
0.000783846	9	Awake
0.00157289	9	Awake
0.00118306	9	Awake
0.00125831	9	Awake
0.00277487	9	Awake
0.00238952	9	Awake
0.000941742	9	Awake
0.0013184	9	Awake
0.00139346	9	Awake
0.000621977	9	Awake
0.00180515	9	Awake
0.00290704	9	Awake
0.00168491	9	Awake
0.00231463	9	Awake
0.00557549	9	Awake
0.00598354	9	Awake
0.00330024	9	Awake
0.00164417	9	Awake
0.00160753	9	Awake
0.00279068	9	Awake
0.00450031	9	Awake
0.00432221	9	Awake
0.00273708	9	Awake
0.00193232	9	Awake
0.00139881	9	Awake
0.000722317	9	Awake
0.000393673	9	Awake
0.000106368	9	Awake
0.00012477	9	Awake
0.00055086	9	Awake
0.000845724	9	Awake
0.00113709	9	Awake
0.00109064	9	Awake
0.000600242	9	Awake
0.000556365	9	Awake
0.000650298	9	Awake
0.000686526	9	Awake
0.00104947	9	Awake
0.000684891	9	Awake
0.000941448	9	Awake
0.00469128	9	Awake
0.00802981	9	Awake
0.00566012	9	Awake
0.00212248	9	Awake
0.00439986	9	Awake
0.0093905	9	Awake
0.00923693	9	Awake
0.00397121	9	Awake
0.00026795	9	Awake
0.000475114	9	Awake
0.00133951	9	Awake
0.00131939	9	Awake
0.00186438	9	Awake
0.00393127	9	Awake
0.00569289	9	Awake
0.00360403	9	Awake
0.000179988	9	Awake
0.00414669	9	Awake
0.0140032	9	Awake
0.0166575	9	Awake
0.00976167	9	Awake
0.00390785	9	Awake
0.00228794	9	Awake
0.000990201	9	Awake
0.00133499	9	Awake
0.00357286	9	Awake
0.00326489	9	Awake
0.0021902	9	Awake
0.00365658	9	Awake
0.0028226	9	Awake
0.000550878	9	Awake
0.00553634	9	Awake
0.0121576	9	Awake
0.00876561	9	Awake
0.00186239	9	Awake
0.000480535	9	Awake
0.000531698	9	Awake
0.000426614	9	Awake
0.00172405	9	Awake
0.00107378	9	Awake
0.000106408	9	Awake
0.00210052	9	Awake
0.00258071	9	Awake
0.000666639	9	Awake
0.000593442	9	Awake
0.00120636	9	Awake
0.000936593	9	Awake
0.00111849	9	Awake
0.00151624	9	Awake
0.0023005	9	Awake
0.00292342	9	Awake
0.00160417	9	Awake
0.000248633	9	Awake
0.000446509	9	Awake
0.00211261	9	Awake
0.00758196	9	Awake
0.0124322	9	Awake
0.00803295	9	Awake
0.00171178	9	Awake
0.00518974	9	Awake
0.0102662	9	Awake
0.0065999	9	Awake
0.00184712	9	Awake
0.00260036	9	Awake
0.00283561	9	Awake
0.000465471	9	Awake
0.000670142	9	Awake
0.00364411	9	Awake
0.00686422	9	Awake
0.0116628	9	Awake
0.0165291	9	Awake
0.0156928	9	Awake
0.00923533	9	Awake
0.00413952	9	Awake
0.00613419	9	Awake
0.013068	9	Awake
0.0148735	9	Awake
0.00874409	9	Awake
0.00599305	9	Awake
0.0103285	9	Awake
0.0135164	9	Awake
0.0139821	9	Awake
0.0104581	9	Awake
0.00267197	9	Awake
0.00580855	9	Awake
0.0187622	9	Awake
0.0156105	9	Awake
0.0028483	9	Awake
0.00741267	9	Awake
0.0164374	9	Awake
0.0100198	9	Awake
0.00154643	9	Awake
0.0012725	9	Awake
0.00236548	9	Awake
0.00228886	9	Awake
0.00205561	10	Awake
0.000232472	10	Awake
0.000806393	10	Awake
0.00109261	10	Awake
0.00212773	10	Awake
0.00803852	10	Awake
0.0112888	10	Awake
0.008126	10	Awake
0.00958849	10	Awake
0.0163031	10	Awake
0.0151547	10	Awake
0.00693598	10	Awake
0.00345959	10	Awake
0.00570706	10	Awake
0.00990866	10	Awake
0.0155987	10	Awake
0.0183823	10	Awake
0.0161425	10	Awake
0.0138544	10	Awake
0.0137479	10	Awake
0.0160153	10	Awake
0.0185242	10	Awake
0.0166608	10	Awake
0.0201645	10	Awake
0.0386005	10	Awake
0.0504598	10	Awake
0.0354274	10	Awake
0.0110477	10	Awake
0.00192583	10	Awake
0.00830544	10	Awake
0.0141279	10	Awake
0.00871001	10	Awake
0.000996038	10	Awake
0.00142051	10	Awake
0.00332337	10	Awake
0.00281078	10	Awake
0.00568458	10	Awake
0.0096922	10	Awake
0.00990211	10	Awake
0.0075808	10	Awake
0.00424016	10	Awake
0.00252263	10	Awake
0.0033997	10	Awake
0.00263889	10	Awake
0.00123491	10	Awake
0.00295113	10	Awake
0.00326063	10	Awake
0.000540858	10	Awake
0.00260365	10	Awake
0.00985864	10	Awake
0.0122404	10	Awake
0.00624831	10	Awake
0.000570368	10	Awake
0.0049617	10	Awake
0.0174978	10	Awake
0.0257531	10	Awake
0.02404	10	Awake
0.0182659	10	Awake
0.0114055	10	Awake
0.00403773	10	Awake
0.00244593	10	Awake
0.00676665	10	Awake
0.0103201	10	Awake
0.0151523	10	Awake
0.0216302	10	Awake
0.0207615	10	Awake
0.0150181	10	Awake
0.0117103	10	Awake
0.00545421	10	Awake
0.00223597	10	Awake
0.0159111	10	Awake
0.0279553	10	Awake
0.0171343	10	Awake
0.00527171	10	Awake
0.0128963	10	Awake
0.0225184	10	Awake
0.0185996	10	Awake
0.00951243	10	Awake
0.00532922	10	Awake
0.00496386	10	Awake
0.00383428	10	Awake
0.00630688	10	Awake
0.0165982	10	Awake
0.0236455	10	Awake
0.0209876	10	Awake
0.018494	10	Awake
0.0183153	10	Awake
0.0145362	10	Awake
0.0105295	10	Awake
0.00883293	10	Awake
0.00414993	10	Awake
0.00197799	10	Awake
0.0209707	10	Awake
0.0548244	10	Awake
0.0617753	10	Awake
0.0305287	10	Awake
0.00366962	10	Awake
0.00207344	10	Awake
0.00469778	10	Awake
0.00296117	10	Awake
0.00176482	10	Awake
0.000400791	10	Awake
0.00141852	10	Awake
0.00356099	10	Awake
0.00218123	10	Awake
0.00141897	10	Awake
0.00279818	10	Awake
0.0025461	10	Awake
0.000844829	10	Awake
0.00125291	10	Awake
0.0091281	10	Awake
0.0167682	10	Awake
0.00934258	10	Awake
0.000531328	10	Awake
0.00677743	10	Awake
0.0104287	10	Awake
0.0034677	10	Awake
0.00187685	10	Awake
0.00782037	10	Awake
0.0162586	10	Awake
0.01924	10	Awake
0.00702162	10	Awake
0.00134558	10	Awake
0.0179948	10	Awake
0.0231489	10	Awake
0.00660575	10	Awake
0.000540646	10	Awake
0.00423827	10	Awake
0.00200113	10	Awake
0.00127891	10	Awake
0.00162427	10	Awake
0.0037503	10	Awake
0.0134145	10	Awake
0.0121972	10	Awake
0.00303304	10	Awake
0.0198858	10	Awake
0.045368	10	Awake
0.0362088	10	Awake
0.00935871	10	Awake
0.00355147	10	Awake
0.0154939	10	Awake
0.0192037	10	Awake
0.00852611	10	Awake
0.00438356	10	Awake
0.0133885	10	Awake
0.00100179	11	Awake
0.000848019	11	Awake
0.0015942	11	Awake
0.00161793	11	Awake
0.0032936	11	Awake
0.00587383	11	Awake
0.00322412	11	Awake
0.0015538	11	Awake
0.00750359	11	Awake
0.0107834	11	Awake
0.00779808	11	Awake
0.00770454	11	Awake
0.00961393	11	Awake
0.00898205	11	Awake
0.00882789	11	Awake
0.00900797	11	Awake
0.00682783	11	Awake
0.00359526	11	Awake
0.000883604	11	Awake
0.000981048	11	Awake
0.00636972	11	Awake
0.0142601	11	Awake
0.0178918	11	Awake
0.0123452	11	Awake
0.00295166	11	Awake
0.0024459	11	Awake
0.00818845	11	Awake
0.0061823	11	Awake
0.00256304	11	Awake
0.00934189	11	Awake
0.0141679	11	Awake
0.00704966	11	Awake
0.000952918	11	Awake
0.00194255	11	Awake
0.00210985	11	Awake
0.00190246	11	Awake
0.00707783	11	Awake
0.0149634	11	Awake
0.0180005	11	Awake
0.0144345	11	Awake
0.0108502	11	Awake
0.0114139	11	Awake
0.011499	11	Awake
0.00686832	11	Awake
0.00138934	11	Awake
0.00404665	11	Awake
0.0149396	11	Awake
0.0183766	11	Awake
0.00825673	11	Awake
0.00118405	11	Awake
0.00398338	11	Awake
0.00497926	11	Awake
0.00255407	11	Awake
0.00317339	11	Awake
0.00507016	11	Awake
0.00577144	11	Awake
0.00716663	11	Awake
0.0125801	11	Awake
0.0226673	11	Awake
0.0270211	11	Awake
0.016506	11	Awake
0.00291771	11	Awake
0.00253411	11	Awake
0.0134124	11	Awake
0.0221157	11	Awake
0.0179779	11	Awake
0.00517342	11	Awake
0.00137521	11	Awake
0.00898613	11	Awake
0.00972268	11	Awake
0.00232465	11	Awake
0.00540742	11	Awake
0.0173643	11	Awake
0.0188396	11	Awake
0.00985723	11	Awake
0.00516586	11	Awake
0.00527024	11	Awake
0.00266526	11	Awake
0.00218251	11	Awake
0.0104815	11	Awake
0.0188715	11	Awake
0.0168894	11	Awake
0.00929502	11	Awake
0.00477327	11	Awake
0.00331608	11	Awake
0.00288587	11	Awake
0.00439565	11	Awake
0.00894053	11	Awake
0.0162468	11	Awake
0.0216222	11	Awake
0.0193401	11	Awake
0.0130692	11	Awake
0.0101502	11	Awake
0.00910636	11	Awake
0.00655609	11	Awake
0.00423531	11	Awake
0.00340158	11	Awake
0.00501402	11	Awake
0.00844198	11	Awake
0.00900648	11	Awake
0.00947364	11	Awake
0.0159154	11	Awake
0.0191112	11	Awake
0.0107093	11	Awake
0.0018533	11	Awake
0.000909701	11	Awake
0.00195349	11	Awake
0.00140805	11	Awake
0.000885983	11	Awake
0.00165088	11	Awake
0.00530097	11	Awake
0.0114841	11	Awake
0.015501	11	Awake
0.0110996	11	Awake
0.00173593	11	Awake
0.00281572	11	Awake
0.015607	11	Awake
0.0209128	11	Awake
0.0136259	11	Awake
0.00680245	11	Awake
0.00378849	11	Awake
0.00272778	11	Awake
0.0088409	11	Awake
0.0197032	11	Awake
0.0232302	11	Awake
0.0180999	11	Awake
0.0148182	11	Awake
0.0157237	11	Awake
0.0134341	11	Awake
0.00731244	11	Awake
0.00261265	11	Awake
0.00047998	11	Awake
0.00137143	11	Awake
0.00526554	11	Awake
0.00748349	11	Awake
0.00546313	11	Awake
0.00228238	11	Awake
0.00114192	11	Awake
0.00240897	11	Awake
0.00331798	11	Awake
0.00182572	11	Awake
0.000505477	11	Awake
0.0019712	11	Awake
0.00520219	11	Awake
0.00777882	11	Awake
0.00191269	12	Awake
0.000276789	12	Awake
0.000372058	12	Awake
0.000331191	12	Awake
0.00289636	12	Awake
0.00657716	12	Awake
0.00574921	12	Awake
0.00559334	12	Awake
0.00556939	12	Awake
0.00281501	12	Awake
0.00494626	12	Awake
0.00933808	12	Awake
0.0107053	12	Awake
0.010391	12	Awake
0.00574722	12	Awake
0.00611697	12	Awake
0.0126607	12	Awake
0.00615539	12	Awake
0.00199593	12	Awake
0.0188103	12	Awake
0.0256583	12	Awake
0.0120001	12	Awake
0.00222561	12	Awake
0.000115299	12	Awake
0.00558856	12	Awake
0.0152479	12	Awake
0.0146883	12	Awake
0.0134574	12	Awake
0.0177306	12	Awake
0.0115133	12	Awake
0.00165925	12	Awake
0.000357833	12	Awake
0.00108038	12	Awake
0.00620508	12	Awake
0.0160376	12	Awake
0.0203311	12	Awake
0.0202212	12	Awake
0.019151	12	Awake
0.0154799	12	Awake
0.00915672	12	Awake
0.00188539	12	Awake
0.00191334	12	Awake
0.00966603	12	Awake
0.0123006	12	Awake
0.00948239	12	Awake
0.00811643	12	Awake
0.0111766	12	Awake
0.0228537	12	Awake
0.0288804	12	Awake
0.0144891	12	Awake
0.00121627	12	Awake
0.00359848	12	Awake
0.00538225	12	Awake
0.00350599	12	Awake
0.00578595	12	Awake
0.00931682	12	Awake
0.0102406	12	Awake
0.00543434	12	Awake
0.00121809	12	Awake
0.00878636	12	Awake
0.0154515	12	Awake
0.0099587	12	Awake
0.00765657	12	Awake
0.00969539	12	Awake
0.00443165	12	Awake
0.00247055	12	Awake
0.00851244	12	Awake
0.00893828	12	Awake
0.00742422	12	Awake
0.0129149	12	Awake
0.013549	12	Awake
0.0042249	12	Awake
0.00269531	12	Awake
0.016715	12	Awake
0.0272302	12	Awake
0.0186286	12	Awake
0.00341293	12	Awake
0.00152955	12	Awake
0.011453	12	Awake
0.0164063	12	Awake
0.00945335	12	Awake
0.00136896	12	Awake
0.00427865	12	Awake
0.016291	12	Awake
0.0263554	12	Awake
0.0255099	12	Awake
0.0142759	12	Awake
0.00399405	12	Awake
0.00190145	12	Awake
0.00230431	12	Awake
0.00281343	12	Awake
0.00892175	12	Awake
0.0194996	12	Awake
0.0271805	12	Awake
0.026227	12	Awake
0.0156215	12	Awake
0.00414165	12	Awake
0.0020749	12	Awake
0.00625547	12	Awake
0.00783631	12	Awake
0.00554294	12	Awake
0.00213289	12	Awake
0.000970938	12	Awake
0.00551064	12	Awake
0.0117058	12	Awake
0.0103751	12	Awake
0.00363962	12	Awake
0.00387517	12	Awake
0.0123164	12	Awake
0.0159379	12	Awake
0.00897621	12	Awake
0.00274287	12	Awake
0.00893758	12	Awake
0.0220445	12	Awake
0.0267152	12	Awake
0.0187273	12	Awake
0.00758602	12	Awake
0.00137383	12	Awake
0.000513362	12	Awake
0.00346025	12	Awake
0.00943195	12	Awake
0.0162334	12	Awake
0.0190836	12	Awake
0.0137433	12	Awake
0.00420804	12	Awake
0.0017461	12	Awake
0.00703175	12	Awake
0.00801131	12	Awake
0.00462181	12	Awake
0.00622246	12	Awake
0.00741337	12	Awake
0.00315163	12	Awake
0.0033572	12	Awake
0.00814196	12	Awake
0.00762717	12	Awake
0.00485751	12	Awake
0.00759467	12	Awake
0.0138419	12	Awake
0.0144953	12	Awake
0.00628769	12	Awake
0.00321278	12	Awake
0.0137973	12	Awake
0.0221533	12	Awake
0.0193374	12	Awake
0.0153194	12	Awake
0.00111642	13	Awake
0.000463773	13	Awake
0.000843315	13	Awake
0.000363539	13	Awake
0.00146232	13	Awake
0.00564246	13	Awake
0.00699596	13	Awake
0.00533153	13	Awake
0.00448145	13	Awake
0.00290158	13	Awake
0.000811273	13	Awake
0.0005755	13	Awake
0.000903624	13	Awake
0.000515903	13	Awake
0.000430802	13	Awake
0.00196696	13	Awake
0.00561584	13	Awake
0.00973725	13	Awake
0.00984776	13	Awake
0.00507142	13	Awake
0.00399754	13	Awake
0.00904878	13	Awake
0.0089524	13	Awake
0.00333824	13	Awake
0.00195681	13	Awake
0.00264993	13	Awake
0.0043251	13	Awake
0.0110092	13	Awake
0.0151519	13	Awake
0.0114551	13	Awake
0.00539509	13	Awake
0.00102307	13	Awake
0.00251396	13	Awake
0.00789162	13	Awake
0.00745432	13	Awake
0.00314883	13	Awake
0.00187609	13	Awake
0.00230282	13	Awake
0.00405434	13	Awake
0.00471861	13	Awake
0.00138139	13	Awake
0.00205798	13	Awake
0.00940932	13	Awake
0.0124748	13	Awake
0.00801483	13	Awake
0.00462218	13	Awake
0.00710869	13	Awake
0.0100877	13	Awake
0.00756021	13	Awake
0.00349911	13	Awake
0.00276635	13	Awake
0.002377	13	Awake
0.00103209	13	Awake
0.00138231	13	Awake
0.00393132	13	Awake
0.00678141	13	Awake
0.00659838	13	Awake
0.00385756	13	Awake
0.00320759	13	Awake
0.00430374	13	Awake
0.00491172	13	Awake
0.00646674	13	Awake
0.00789388	13	Awake
0.00738119	13	Awake
0.00699517	13	Awake
0.00852389	13	Awake
0.0137707	13	Awake
0.0224549	13	Awake
0.0252874	13	Awake
0.0151508	13	Awake
0.00242308	13	Awake
0.000957054	13	Awake
0.00679793	13	Awake
0.00824635	13	Awake
0.00503196	13	Awake
0.00320475	13	Awake
0.00502667	13	Awake
0.00896517	13	Awake
0.00962981	13	Awake
0.00465778	13	Awake
0.000729623	13	Awake
0.00231214	13	Awake
0.00703148	13	Awake
0.0131544	13	Awake
0.0166254	13	Awake
0.0127553	13	Awake
0.00611609	13	Awake
0.00278021	13	Awake
0.00130143	13	Awake
0.000524366	13	Awake
0.00165139	13	Awake
0.00292004	13	Awake
0.00275304	13	Awake
0.0034406	13	Awake
0.0075677	13	Awake
0.0131666	13	Awake
0.0145292	13	Awake
0.00958078	13	Awake
0.00306276	13	Awake
0.000239047	13	Awake
0.00165295	13	Awake
0.00455872	13	Awake
0.00691673	13	Awake
0.00869879	13	Awake
0.00936184	13	Awake
0.00773933	13	Awake
0.00451885	13	Awake
0.00227943	13	Awake
0.00346532	13	Awake
0.00539962	13	Awake
0.00346855	13	Awake
0.00487662	13	Awake
0.0168974	13	Awake
0.0239058	13	Awake
0.0131415	13	Awake
0.00360294	13	Awake
0.0128872	13	Awake
0.0283755	13	Awake
0.0330979	13	Awake
0.0285115	13	Awake
0.0228966	13	Awake
0.0177418	13	Awake
0.0124122	13	Awake
0.00914328	13	Awake
0.00721366	13	Awake
0.00454765	13	Awake
0.00221006	13	Awake
0.00102497	13	Awake
0.00257087	13	Awake
0.0045136	13	Awake
0.00181098	13	Awake
0.00343071	13	Awake
0.0123955	13	Awake
0.0108733	13	Awake
0.00194286	13	Awake
0.00164491	13	Awake
0.00170032	13	Awake
0.000919108	13	Awake
0.00420257	13	Awake
0.00126439	13	Awake
0.00639982	13	Awake
0.0281249	13	Awake
0.0300208	13	Awake
0.0111712	13	Awake
0.00430184	13	Awake
0.000828488	14	Awake
0.00134612	14	Awake
0.00245298	14	Awake
0.00271771	14	Awake
0.002535	14	Awake
0.00326307	14	Awake
0.00473343	14	Awake
0.00626139	14	Awake
0.00551761	14	Awake
0.00207034	14	Awake
0.00188844	14	Awake
0.00937952	14	Awake
0.0186042	14	Awake
0.0182887	14	Awake
0.00767403	14	Awake
0.000648454	14	Awake
0.00301701	14	Awake
0.00394696	14	Awake
0.000838753	14	Awake
0.000826167	14	Awake
0.00111627	14	Awake
0.00132768	14	Awake
0.0101754	14	Awake
0.0195275	14	Awake
0.0134805	14	Awake
0.00238143	14	Awake
0.00287159	14	Awake
0.00675662	14	Awake
0.00405671	14	Awake
0.000842098	14	Awake
0.00129168	14	Awake
0.00463597	14	Awake
0.00987883	14	Awake
0.0110503	14	Awake
0.00662266	14	Awake
0.00378454	14	Awake
0.0051372	14	Awake
0.00701955	14	Awake
0.00673124	14	Awake
0.0104473	14	Awake
0.0282938	14	Awake
0.0442189	14	Awake
0.0304406	14	Awake
0.00596902	14	Awake
0.00833976	14	Awake
0.0231411	14	Awake
0.0196963	14	Awake
0.00697998	14	Awake
0.00169203	14	Awake
0.00111925	14	Awake
0.00175882	14	Awake
0.00278897	14	Awake
0.0028922	14	Awake
0.0040214	14	Awake
0.00510343	14	Awake
0.00495923	14	Awake
0.0072627	14	Awake
0.00856741	14	Awake
0.00413843	14	Awake
0.000974536	14	Awake
0.0014706	14	Awake
0.000352631	14	Awake
0.00116735	14	Awake
0.00566064	14	Awake
0.00687321	14	Awake
0.00423859	14	Awake
0.00151602	14	Awake
0.00125379	14	Awake
0.00635201	14	Awake
0.0114308	14	Awake
0.00906272	14	Awake
0.00425731	14	Awake
0.00327172	14	Awake
0.00414069	14	Awake
0.0049055	14	Awake
0.00542279	14	Awake
0.00465908	14	Awake
0.0023344	14	Awake
0.000429339	14	Awake
0.000697825	14	Awake
0.00127584	14	Awake
0.000900247	14	Awake
0.00106523	14	Awake
0.00161065	14	Awake
0.00397071	14	Awake
0.00963308	14	Awake
0.0120169	14	Awake
0.00685414	14	Awake
0.00174487	14	Awake
0.00341665	14	Awake
0.00886659	14	Awake
0.0126852	14	Awake
0.0147614	14	Awake
0.0164467	14	Awake
0.0151645	14	Awake
0.0114734	14	Awake
0.00875262	14	Awake
0.00526724	14	Awake
0.00481805	14	Awake
0.0153218	14	Awake
0.026625	14	Awake
0.0239587	14	Awake
0.0141638	14	Awake
0.00880242	14	Awake
0.00756094	14	Awake
0.0111402	14	Awake
0.0177824	14	Awake
0.0146616	14	Awake
0.0031011	14	Awake
0.00225046	14	Awake
0.00959367	14	Awake
0.00752995	14	Awake
0.00168877	14	Awake
0.00165541	14	Awake
[truncated: 4,306 more rows]

## Sheet: Awake_vs_DOC_fMRIneg_bin3
Value	Sub_ID	Condition
0.00313485	1	Awake
2.77564e-05	1	Awake
0.00317393	1	Awake
0.00277815	1	Awake
0.00097868	1	Awake
0.0174484	1	Awake
0.0381364	1	Awake
0.0337155	1	Awake
0.0136586	1	Awake
0.00250185	1	Awake
0.00102417	1	Awake
0.00112483	1	Awake
0.00265084	1	Awake
0.00664594	1	Awake
0.011612	1	Awake
0.014762	1	Awake
0.0134778	1	Awake
0.0102308	1	Awake
0.00951507	1	Awake
0.00883994	1	Awake
0.00471029	1	Awake
0.00106626	1	Awake
0.000707566	1	Awake
0.00115188	1	Awake
0.00245029	1	Awake
0.00549921	1	Awake
0.0071962	1	Awake
0.00517541	1	Awake
0.00129848	1	Awake
0.000846517	1	Awake
0.00744929	1	Awake
0.013537	1	Awake
0.0093501	1	Awake
0.0045477	1	Awake
0.0146786	1	Awake
0.031609	1	Awake
0.035903	1	Awake
0.0238372	1	Awake
0.00805024	1	Awake
0.00428482	1	Awake
0.00982672	1	Awake
0.00649018	1	Awake
0.000450062	1	Awake
0.009566	1	Awake
0.0163786	1	Awake
0.00529501	1	Awake
0.00164858	1	Awake
0.0170823	1	Awake
0.027261	1	Awake
0.021117	1	Awake
0.0123138	1	Awake
0.0135069	1	Awake
0.0210802	1	Awake
0.0189618	1	Awake
0.00700937	1	Awake
0.00377323	1	Awake
0.0100213	1	Awake
0.0112599	1	Awake
0.00706922	1	Awake
0.00385947	1	Awake
0.00408069	1	Awake
0.00851408	1	Awake
0.00984315	1	Awake
0.00393827	1	Awake
0.00173943	1	Awake
0.00542987	1	Awake
0.00486003	1	Awake
0.00308819	1	Awake
0.0051438	1	Awake
0.00380207	1	Awake
0.000952327	1	Awake
0.00528898	1	Awake
0.0116166	1	Awake
0.0123708	1	Awake
0.0094709	1	Awake
0.00572298	1	Awake
0.00261994	1	Awake
0.00229537	1	Awake
0.00427434	1	Awake
0.00439219	1	Awake
0.00213477	1	Awake
0.0061584	1	Awake
0.0191587	1	Awake
0.0269831	1	Awake
0.0195447	1	Awake
0.00620224	1	Awake
0.000754841	1	Awake
0.00309825	1	Awake
0.0035463	1	Awake
0.00267663	1	Awake
0.00633322	1	Awake
0.0080691	1	Awake
0.00472578	1	Awake
0.00266933	1	Awake
0.00084544	1	Awake
0.0010618	1	Awake
0.00716368	1	Awake
0.00872585	1	Awake
0.00332895	1	Awake
0.000922168	1	Awake
0.000978289	1	Awake
0.00407816	1	Awake
0.0124633	1	Awake
0.0169465	1	Awake
0.0143206	1	Awake
0.00854708	1	Awake
0.00260967	1	Awake
0.00375183	1	Awake
0.0077227	1	Awake
0.00454596	1	Awake
0.00207502	1	Awake
0.0051311	1	Awake
0.00907161	1	Awake
0.0167309	1	Awake
0.0237336	1	Awake
0.0239259	1	Awake
0.0250417	1	Awake
0.0257995	1	Awake
0.0181567	1	Awake
0.00848786	1	Awake
0.00280452	1	Awake
0.000226034	1	Awake
0.00251234	1	Awake
0.00735947	1	Awake
0.00866891	1	Awake
0.00706143	1	Awake
0.00750055	1	Awake
0.0102356	1	Awake
0.011151	1	Awake
0.00986683	1	Awake
0.0103843	1	Awake
0.0144776	1	Awake
0.0166525	1	Awake
0.00937175	1	Awake
0.00128001	1	Awake
0.00774508	1	Awake
0.0185895	1	Awake
0.0161327	1	Awake
0.00665635	1	Awake
0.00140796	1	Awake
0.00198213	1	Awake
0.00631978	1	Awake
0.0106227	1	Awake
0.0184075	1	Awake
0.0296067	1	Awake
0.00248836	2	Awake
0.000733719	2	Awake
0.00150832	2	Awake
0.00103964	2	Awake
0.00158383	2	Awake
0.0128278	2	Awake
0.0248242	2	Awake
0.0205279	2	Awake
0.010101	2	Awake
0.00942372	2	Awake
0.0109979	2	Awake
0.00874014	2	Awake
0.0112417	2	Awake
0.0201484	2	Awake
0.0316134	2	Awake
0.0403469	2	Awake
0.0316284	2	Awake
0.0090576	2	Awake
0.00239218	2	Awake
0.0130087	2	Awake
0.0139877	2	Awake
0.00875927	2	Awake
0.0135789	2	Awake
0.0140833	2	Awake
0.00325107	2	Awake
0.00574121	2	Awake
0.0257088	2	Awake
0.0336824	2	Awake
0.0204816	2	Awake
0.00658901	2	Awake
0.0018027	2	Awake
0.00319726	2	Awake
0.012605	2	Awake
0.0220868	2	Awake
0.0160113	2	Awake
0.0029341	2	Awake
0.00476238	2	Awake
0.0173309	2	Awake
0.0203821	2	Awake
0.0123068	2	Awake
0.0048585	2	Awake
0.0016928	2	Awake
0.00103425	2	Awake
0.00176682	2	Awake
0.00135812	2	Awake
0.0011523	2	Awake
0.00481658	2	Awake
0.00822888	2	Awake
0.0078338	2	Awake
0.00741394	2	Awake
0.00551826	2	Awake
0.00128472	2	Awake
0.00719844	2	Awake
0.0268095	2	Awake
0.0400536	2	Awake
0.0323715	2	Awake
0.0141997	2	Awake
0.00232664	2	Awake
0.000660396	2	Awake
0.00253702	2	Awake
0.00365473	2	Awake
0.00683176	2	Awake
0.0122171	2	Awake
0.0136435	2	Awake
0.00971917	2	Awake
0.00605945	2	Awake
0.00554135	2	Awake
0.00559386	2	Awake
0.00340238	2	Awake
0.00155201	2	Awake
0.00443688	2	Awake
0.00768375	2	Awake
0.00609607	2	Awake
0.00527314	2	Awake
0.0068703	2	Awake
0.00550332	2	Awake
0.00489482	2	Awake
0.00630065	2	Awake
0.00266459	2	Awake
0.00158567	2	Awake
0.0120755	2	Awake
0.0184728	2	Awake
0.00939759	2	Awake
0.00129694	2	Awake
0.00664582	2	Awake
0.0139102	2	Awake
0.0117704	2	Awake
0.005583	2	Awake
0.0026984	2	Awake
0.00344869	2	Awake
0.00863732	2	Awake
0.0144013	2	Awake
0.0104664	2	Awake
0.001729	2	Awake
0.00412013	2	Awake
0.0128186	2	Awake
0.0118595	2	Awake
0.0054613	2	Awake
0.00478737	2	Awake
0.00579209	2	Awake
0.00478044	2	Awake
0.00813918	2	Awake
0.0144479	2	Awake
0.014037	2	Awake
0.00723834	2	Awake
0.0023477	2	Awake
0.00202431	2	Awake
0.00347511	2	Awake
0.00590683	2	Awake
0.0115528	2	Awake
0.0179935	2	Awake
0.0171323	2	Awake
0.00896583	2	Awake
0.0033186	2	Awake
0.00392441	2	Awake
0.00651547	2	Awake
0.0081558	2	Awake
0.00689198	2	Awake
0.00274924	2	Awake
0.00114869	2	Awake
0.00312608	2	Awake
0.00217948	2	Awake
0.000552874	2	Awake
0.00496446	2	Awake
0.00749546	2	Awake
0.00356508	2	Awake
0.00475761	2	Awake
0.00978929	2	Awake
0.00883207	2	Awake
0.00864519	2	Awake
0.0105637	2	Awake
0.00688351	2	Awake
0.00570014	2	Awake
0.0100533	2	Awake
0.00834848	2	Awake
0.00302242	2	Awake
0.00189735	2	Awake
0.0019123	2	Awake
0.00181169	2	Awake
0.0022588	2	Awake
0.00244629	2	Awake
0.00388384	2	Awake
0.00847686	2	Awake
0.0197655	2	Awake
0.0332828	2	Awake
0.00138157	3	Awake
0.000236844	3	Awake
0.00121144	3	Awake
0.000538016	3	Awake
0.000965828	3	Awake
0.00680119	3	Awake
0.00958635	3	Awake
0.00671192	3	Awake
0.00468985	3	Awake
0.002764	3	Awake
0.000816349	3	Awake
0.00229699	3	Awake
0.00469918	3	Awake
0.00568964	3	Awake
0.00606028	3	Awake
0.00608667	3	Awake
0.00700783	3	Awake
0.00675916	3	Awake
0.00413051	3	Awake
0.00717001	3	Awake
0.0155199	3	Awake
0.0146317	3	Awake
0.0048265	3	Awake
0.00043961	3	Awake
0.00133404	3	Awake
0.00202866	3	Awake
0.00690438	3	Awake
0.012388	3	Awake
0.00787339	3	Awake
0.000494077	3	Awake
0.00610169	3	Awake
0.0201873	3	Awake
0.0255912	3	Awake
0.0235856	3	Awake
0.0255562	3	Awake
0.0221638	3	Awake
0.00636055	3	Awake
0.00218137	3	Awake
0.0195175	3	Awake
0.0300964	3	Awake
0.0204844	3	Awake
0.00721865	3	Awake
0.000988158	3	Awake
0.00159508	3	Awake
0.00626686	3	Awake
0.00946437	3	Awake
0.010314	3	Awake
0.010969	3	Awake
0.00901062	3	Awake
0.00369205	3	Awake
0.00297576	3	Awake
0.0143352	3	Awake
0.0275025	3	Awake
0.0248169	3	Awake
0.0123178	3	Awake
0.00835033	3	Awake
0.0105081	3	Awake
0.00835413	3	Awake
0.00465275	3	Awake
0.00404047	3	Awake
0.0052066	3	Awake
0.0057234	3	Awake
0.00379778	3	Awake
0.00162287	3	Awake
0.00327278	3	Awake
0.00673189	3	Awake
0.00819586	3	Awake
0.00839689	3	Awake
0.00650842	3	Awake
0.00277811	3	Awake
0.00516725	3	Awake
0.0121553	3	Awake
0.00999564	3	Awake
0.00307785	3	Awake
0.00602787	3	Awake
0.0110921	3	Awake
0.00858007	3	Awake
0.00771637	3	Awake
0.0109439	3	Awake
0.00996672	3	Awake
0.00587266	3	Awake
0.0041114	3	Awake
0.0044592	3	Awake
0.00402676	3	Awake
0.00211794	3	Awake
0.00152676	3	Awake
0.00210023	3	Awake
0.00148394	3	Awake
0.00203482	3	Awake
0.0030434	3	Awake
0.0037227	3	Awake
0.0139059	3	Awake
0.0283536	3	Awake
0.022865	3	Awake
0.00583463	3	Awake
0.00715738	3	Awake
0.0155564	3	Awake
0.00846767	3	Awake
0.0013111	3	Awake
0.00473868	3	Awake
0.00505581	3	Awake
0.00199183	3	Awake
0.00370959	3	Awake
0.0102025	3	Awake
0.0171971	3	Awake
0.0139779	3	Awake
0.00414531	3	Awake
0.00534061	3	Awake
0.00931233	3	Awake
0.00434788	3	Awake
0.00310327	3	Awake
0.00438211	3	Awake
0.000857326	3	Awake
0.00253153	3	Awake
0.00479109	3	Awake
0.000919343	3	Awake
0.00206176	3	Awake
0.0036502	3	Awake
0.000533389	3	Awake
0.00422129	3	Awake
0.00738095	3	Awake
0.00326599	3	Awake
0.00485645	3	Awake
0.00627621	3	Awake
0.00164546	3	Awake
0.00709248	3	Awake
0.0154759	3	Awake
0.00963501	3	Awake
0.00447984	3	Awake
0.00901764	3	Awake
0.00795982	3	Awake
0.0016663	3	Awake
0.00184569	3	Awake
0.00487085	3	Awake
0.00497308	3	Awake
0.00432658	3	Awake
0.00278303	3	Awake
0.000635241	3	Awake
0.00171173	3	Awake
0.00433487	3	Awake
0.00413089	3	Awake
0.00263713	3	Awake
0.00262919	3	Awake
0.00370479	3	Awake
0.00470532	3	Awake
4.72149e-05	4	Awake
0.000369182	4	Awake
0.00134824	4	Awake
0.000575545	4	Awake
0.000381453	4	Awake
0.00284619	4	Awake
0.00383338	4	Awake
0.00330132	4	Awake
0.00379574	4	Awake
0.00463385	4	Awake
0.00615133	4	Awake
0.00662608	4	Awake
0.00370391	4	Awake
0.00108709	4	Awake
0.000986305	4	Awake
0.000929223	4	Awake
0.000578469	4	Awake
0.001259	4	Awake
0.00340609	4	Awake
0.00525428	4	Awake
0.00441912	4	Awake
0.00277715	4	Awake
0.00253661	4	Awake
0.00248642	4	Awake
0.00214108	4	Awake
0.00134306	4	Awake
0.000427645	4	Awake
0.000878859	4	Awake
0.00114505	4	Awake
0.000519502	4	Awake
0.00130841	4	Awake
0.00237188	4	Awake
0.00277624	4	Awake
0.0036015	4	Awake
0.00254895	4	Awake
0.000427327	4	Awake
0.00117675	4	Awake
0.00196906	4	Awake
0.000582935	4	Awake
0.00128234	4	Awake
0.00433224	4	Awake
0.0050411	4	Awake
0.00227639	4	Awake
5.45425e-05	4	Awake
0.0016416	4	Awake
0.00358917	4	Awake
0.00243034	4	Awake
0.00217384	4	Awake
0.0043399	4	Awake
0.00465815	4	Awake
0.00393206	4	Awake
0.00425133	4	Awake
0.00258204	4	Awake
0.000177888	4	Awake
0.00163331	4	Awake
0.00418237	4	Awake
0.00445432	4	Awake
0.00576426	4	Awake
0.00831954	4	Awake
0.00696007	4	Awake
0.00226548	4	Awake
0.000354388	4	Awake
0.00240809	4	Awake
0.00425093	4	Awake
0.00384076	4	Awake
0.00260975	4	Awake
0.00211444	4	Awake
0.00321276	4	Awake
0.00548957	4	Awake
0.00624647	4	Awake
0.00389104	4	Awake
0.00142884	4	Awake
0.00205468	4	Awake
0.00381059	4	Awake
0.00399859	4	Awake
0.00419266	4	Awake
0.00490717	4	Awake
0.00348089	4	Awake
0.00119054	4	Awake
0.00128441	4	Awake
0.00196335	4	Awake
0.00131414	4	Awake
0.00116299	4	Awake
0.0022404	4	Awake
0.00365321	4	Awake
0.00471445	4	Awake
0.00506167	4	Awake
0.0053005	4	Awake
0.00506217	4	Awake
0.00348073	4	Awake
0.00214439	4	Awake
0.0020443	4	Awake
0.00206509	4	Awake
0.00219474	4	Awake
0.00390947	4	Awake
0.00867015	4	Awake
0.0138135	4	Awake
0.0131936	4	Awake
0.00761223	4	Awake
0.00360054	4	Awake
0.00238514	4	Awake
0.00217244	4	Awake
0.00307783	4	Awake
0.00503338	4	Awake
0.00649096	4	Awake
0.00454436	4	Awake
0.000720809	4	Awake
0.00146949	4	Awake
0.00570812	4	Awake
0.00757525	4	Awake
0.00822795	4	Awake
0.00902782	4	Awake
0.0078093	4	Awake
0.00504952	4	Awake
0.00179293	4	Awake
0.000286341	4	Awake
0.00425378	4	Awake
0.0109688	4	Awake
0.0147829	4	Awake
0.0154548	4	Awake
0.0140934	4	Awake
0.0105479	4	Awake
0.0079194	4	Awake
0.0107208	4	Awake
0.0153013	4	Awake
0.0123659	4	Awake
0.00407751	4	Awake
0.000979157	4	Awake
0.00283332	4	Awake
0.0035395	4	Awake
0.00267125	4	Awake
0.00142721	4	Awake
0.00311206	4	Awake
0.010372	4	Awake
0.015689	4	Awake
0.0115785	4	Awake
0.00352069	4	Awake
0.000284369	4	Awake
0.00339428	4	Awake
0.010122	4	Awake
0.0162839	4	Awake
0.0157818	4	Awake
0.00769633	4	Awake
0.00106896	4	Awake
0.000724836	4	Awake
0.000616515	5	Awake
0.000165171	5	Awake
0.000352662	5	Awake
0.000233246	5	Awake
0.000583266	5	Awake
0.0015716	5	Awake
0.00104629	5	Awake
0.000739428	5	Awake
0.00165239	5	Awake
0.00101141	5	Awake
0.000871468	5	Awake
0.00361825	5	Awake
0.0054334	5	Awake
0.00568402	5	Awake
0.00770996	5	Awake
0.00948221	5	Awake
0.00732597	5	Awake
0.00406476	5	Awake
0.00405022	5	Awake
0.00490112	5	Awake
0.00342959	5	Awake
0.00365056	5	Awake
0.00722949	5	Awake
0.00765165	5	Awake
0.00345573	5	Awake
0.000966505	5	Awake
0.00201503	5	Awake
0.00296405	5	Awake
0.00197491	5	Awake
0.00173046	5	Awake
0.00628581	5	Awake
0.0127047	5	Awake
0.0128116	5	Awake
0.00665511	5	Awake
0.00155728	5	Awake
0.000793751	5	Awake
0.00361058	5	Awake
0.00698805	5	Awake
0.00633565	5	Awake
0.00294662	5	Awake
0.00139266	5	Awake
0.000531516	5	Awake
0.00179987	5	Awake
0.0138007	5	Awake
0.0344077	5	Awake
0.0449869	5	Awake
0.0333448	5	Awake
0.0112331	5	Awake
0.0011164	5	Awake
0.010064	5	Awake
0.0240501	5	Awake
0.0265008	5	Awake
0.016138	5	Awake
0.0049004	5	Awake
0.000502653	5	Awake
0.000208332	5	Awake
0.0022006	5	Awake
0.0061034	5	Awake
0.00684538	5	Awake
0.00372166	5	Awake
0.00170176	5	Awake
0.000735171	5	Awake
7.46355e-05	5	Awake
0.00271068	5	Awake
0.00748892	5	Awake
0.00935087	5	Awake
0.00638938	5	Awake
0.00233929	5	Awake
0.00182156	5	Awake
0.00299358	5	Awake
0.00343739	5	Awake
0.00610267	5	Awake
0.00918231	5	Awake
0.0072535	5	Awake
0.00278871	5	Awake
0.000561783	5	Awake
0.000529989	5	Awake
0.00162702	5	Awake
0.00434571	5	Awake
0.00876746	5	Awake
0.00973355	5	Awake
0.00393049	5	Awake
0.00128753	5	Awake
0.00781152	5	Awake
0.011886	5	Awake
0.00708257	5	Awake
0.00149349	5	Awake
0.000302689	5	Awake
0.00209955	5	Awake
0.00495474	5	Awake
0.00739352	5	Awake
0.00767611	5	Awake
0.00473493	5	Awake
0.0034961	5	Awake
0.00833738	5	Awake
0.0115972	5	Awake
0.00788644	5	Awake
0.00369414	5	Awake
0.00159638	5	Awake
0.00053481	5	Awake
0.00251105	5	Awake
0.00423541	5	Awake
0.00305044	5	Awake
0.00276977	5	Awake
0.00327118	5	Awake
0.00584104	5	Awake
0.0154004	5	Awake
0.0241376	5	Awake
0.0211783	5	Awake
0.0120373	5	Awake
0.00647762	5	Awake
0.00527959	5	Awake
0.00417052	5	Awake
0.00093333	5	Awake
0.00265482	5	Awake
0.0144244	5	Awake
0.0230366	5	Awake
0.0176042	5	Awake
0.00832069	5	Awake
0.00461675	5	Awake
0.00444652	5	Awake
0.00708439	5	Awake
0.0108928	5	Awake
0.0120162	5	Awake
0.0138104	5	Awake
0.0209246	5	Awake
0.0294979	5	Awake
0.0314588	5	Awake
0.0229345	5	Awake
0.00983232	5	Awake
0.00207831	5	Awake
0.000769129	5	Awake
0.00148875	5	Awake
0.00474873	5	Awake
0.0118329	5	Awake
0.0191368	5	Awake
0.022091	5	Awake
0.0189385	5	Awake
0.0115166	5	Awake
0.00446147	5	Awake
0.00141942	5	Awake
0.00190072	5	Awake
0.00334244	5	Awake
0.00478461	5	Awake
0.00603692	5	Awake
0.000396394	6	Awake
0.000483764	6	Awake
0.000727684	6	Awake
0.000196963	6	Awake
0.000134198	6	Awake
0.00012016	6	Awake
0.00173712	6	Awake
0.00441274	6	Awake
0.00143775	6	Awake
0.00425524	6	Awake
0.0189719	6	Awake
0.0186383	6	Awake
0.00659191	6	Awake
0.0120463	6	Awake
0.0173428	6	Awake
0.00610264	6	Awake
0.00118093	6	Awake
0.00519768	6	Awake
0.00518866	6	Awake
0.00276744	6	Awake
0.000584136	6	Awake
0.00313722	6	Awake
0.0080847	6	Awake
0.00568159	6	Awake
0.00258261	6	Awake
0.00441374	6	Awake
0.00445048	6	Awake
0.00293696	6	Awake
0.00114747	6	Awake
0.00230496	6	Awake
0.0102856	6	Awake
0.0125194	6	Awake
0.00511326	6	Awake
0.00191283	6	Awake
0.00197084	6	Awake
0.00136306	6	Awake
0.00506921	6	Awake
0.00706118	6	Awake
0.00413155	6	Awake
0.00336692	6	Awake
0.00296106	6	Awake
0.00286623	6	Awake
0.00903065	6	Awake
0.0135337	6	Awake
0.00747525	6	Awake
0.00125725	6	Awake
0.00715202	6	Awake
0.0216246	6	Awake
0.0301884	6	Awake
0.0201888	6	Awake
0.00386618	6	Awake
0.0117155	6	Awake
0.0343257	6	Awake
0.0290077	6	Awake
0.00463289	6	Awake
0.00508194	6	Awake
0.0214113	6	Awake
0.0195597	6	Awake
0.00655998	6	Awake
0.00203282	6	Awake
0.00274402	6	Awake
0.0020353	6	Awake
0.00180083	6	Awake
0.00193704	6	Awake
0.000819417	6	Awake
0.00131342	6	Awake
0.00362297	6	Awake
0.0042693	6	Awake
0.00507543	6	Awake
0.00638104	6	Awake
0.00505808	6	Awake
0.00639269	6	Awake
0.0128593	6	Awake
0.0145152	6	Awake
0.00836291	6	Awake
0.00249125	6	Awake
0.00108529	6	Awake
0.00271848	6	Awake
0.00434018	6	Awake
0.00361295	6	Awake
0.00315156	6	Awake
0.00771447	6	Awake
0.0138522	6	Awake
0.0122197	6	Awake
0.00544467	6	Awake
0.00422604	6	Awake
0.00579227	6	Awake
0.00333406	6	Awake
0.00117722	6	Awake
0.00133814	6	Awake
0.000719552	6	Awake
0.000945414	6	Awake
0.00255351	6	Awake
0.00247631	6	Awake
0.000969273	6	Awake
0.000933913	6	Awake
0.00204196	6	Awake
0.0014341	6	Awake
0.00138263	6	Awake
0.00486778	6	Awake
0.0061988	6	Awake
0.00276191	6	Awake
0.0013754	6	Awake
0.00384886	6	Awake
0.00578877	6	Awake
0.00548713	6	Awake
0.00412428	6	Awake
0.00409154	6	Awake
0.00541282	6	Awake
0.00486781	6	Awake
0.00220838	6	Awake
0.000804539	6	Awake
0.00146098	6	Awake
0.00454338	6	Awake
0.0154451	6	Awake
0.0279363	6	Awake
0.0214467	6	Awake
0.00437908	6	Awake
0.0046847	6	Awake
0.0124928	6	Awake
0.0116115	6	Awake
0.012927	6	Awake
0.0116705	6	Awake
0.00393995	6	Awake
0.00527905	6	Awake
0.00534017	6	Awake
0.000244136	6	Awake
0.0125345	6	Awake
0.0233992	6	Awake
0.0102975	6	Awake
0.0032664	6	Awake
0.0124587	6	Awake
0.0142494	6	Awake
0.00889041	6	Awake
0.00549948	6	Awake
0.00450295	6	Awake
0.0073113	6	Awake
0.00835825	6	Awake
0.0054306	6	Awake
0.00693099	6	Awake
0.0114776	6	Awake
0.0091359	6	Awake
0.00181036	6	Awake
0.00155	6	Awake
0.0082387	6	Awake
0.000382361	7	Awake
0.000107597	7	Awake
0.000653469	7	Awake
0.000890869	7	Awake
0.000211175	7	Awake
0.00102955	7	Awake
0.00511456	7	Awake
0.00895568	7	Awake
0.00636279	7	Awake
0.00100922	7	Awake
0.005364	7	Awake
0.0164341	7	Awake
0.0163901	7	Awake
0.00565807	7	Awake
0.000783255	7	Awake
0.00245846	7	Awake
0.00193526	7	Awake
0.00139537	7	Awake
0.00286514	7	Awake
0.00345326	7	Awake
0.00514458	7	Awake
0.00700083	7	Awake
0.00481596	7	Awake
0.00320807	7	Awake
0.00469486	7	Awake
0.00372913	7	Awake
0.00212857	7	Awake
0.00340643	7	Awake
0.00322356	7	Awake
0.0027145	7	Awake
0.00579023	7	Awake
0.00707881	7	Awake
0.00412355	7	Awake
0.00255492	7	Awake
0.0034364	7	Awake
0.00380349	7	Awake
0.00338975	7	Awake
0.00454112	7	Awake
0.0101987	7	Awake
0.0160899	7	Awake
0.0123131	7	Awake
0.00253439	7	Awake
0.000899622	7	Awake
0.00611179	7	Awake
0.00724686	7	Awake
0.00600571	7	Awake
0.00602311	7	Awake
0.00333259	7	Awake
0.000919957	7	Awake
0.00326177	7	Awake
0.00480572	7	Awake
0.004073	7	Awake
0.0041093	7	Awake
0.00199414	7	Awake
0.00102601	7	Awake
0.00751832	7	Awake
0.0125935	7	Awake
0.00852327	7	Awake
0.0038855	7	Awake
0.00494447	7	Awake
0.00773551	7	Awake
0.00796059	7	Awake
0.00471308	7	Awake
0.0016948	7	Awake
0.00246936	7	Awake
0.00386138	7	Awake
0.0028161	7	Awake
0.00130884	7	Awake
0.000420449	7	Awake
0.000223603	7	Awake
0.00240554	7	Awake
0.00599984	7	Awake
0.00655664	7	Awake
0.0033464	7	Awake
0.00106608	7	Awake
0.00156529	7	Awake
0.00226947	7	Awake
0.00299901	7	Awake
0.00362819	7	Awake
0.00205905	7	Awake
0.00153678	7	Awake
0.00461646	7	Awake
0.00475117	7	Awake
0.000869187	7	Awake
0.00164138	7	Awake
0.00632974	7	Awake
0.00652175	7	Awake
0.00378798	7	Awake
0.00406785	7	Awake
0.00505109	7	Awake
0.00317736	7	Awake
0.00180288	7	Awake
0.00297127	7	Awake
0.00314152	7	Awake
0.00371602	7	Awake
0.00771633	7	Awake
0.00785609	7	Awake
0.00227594	7	Awake
0.00341696	7	Awake
0.0114355	7	Awake
0.012978	7	Awake
0.00830411	7	Awake
0.00536622	7	Awake
0.00378249	7	Awake
0.00222388	7	Awake
0.00145673	7	Awake
0.00147722	7	Awake
0.00260952	7	Awake
0.00268581	7	Awake
0.00099054	7	Awake
0.0024322	7	Awake
0.00650458	7	Awake
0.00576981	7	Awake
0.00114958	7	Awake
0.00151134	7	Awake
0.0062678	7	Awake
0.00604264	7	Awake
0.00196474	7	Awake
0.0023841	7	Awake
0.00402465	7	Awake
0.00218055	7	Awake
0.00301677	7	Awake
0.00671063	7	Awake
0.00581419	7	Awake
0.00208466	7	Awake
0.000850845	7	Awake
0.00120642	7	Awake
0.00135878	7	Awake
0.000996544	7	Awake
0.000297771	7	Awake
0.000633903	7	Awake
0.00248922	7	Awake
0.00352596	7	Awake
0.00207471	7	Awake
0.00200628	7	Awake
0.005894	7	Awake
0.007707	7	Awake
0.00467063	7	Awake
0.0021653	7	Awake
0.00169284	7	Awake
0.00172889	7	Awake
0.00176904	7	Awake
0.000524499	7	Awake
0.00133186	7	Awake
0.00555574	7	Awake
0.0006201	8	Awake
0.000194318	8	Awake
0.00135101	8	Awake
0.000748062	8	Awake
0.00264405	8	Awake
0.00853525	8	Awake
0.00664086	8	Awake
0.00171062	8	Awake
0.00838988	8	Awake
0.0162514	8	Awake
0.0122241	8	Awake
0.00483925	8	Awake
0.00240402	8	Awake
0.00408668	8	Awake
0.00626689	8	Awake
0.00438849	8	Awake
0.00259153	8	Awake
0.0066599	8	Awake
0.00861877	8	Awake
0.00387996	8	Awake
0.00239073	8	Awake
0.00605145	8	Awake
0.00567396	8	Awake
0.00226711	8	Awake
0.00326014	8	Awake
0.00525308	8	Awake
0.00261086	8	Awake
0.000748282	8	Awake
0.00278059	8	Awake
0.00197588	8	Awake
0.000762077	8	Awake
0.00785007	8	Awake
0.0146874	8	Awake
0.0116808	8	Awake
0.00992799	8	Awake
0.0140548	8	Awake
0.0120449	8	Awake
0.00646047	8	Awake
0.00759659	8	Awake
0.00788827	8	Awake
0.00285495	8	Awake
0.00261901	8	Awake
0.00570254	8	Awake
0.00341312	8	Awake
0.00116766	8	Awake
0.00357701	8	Awake
0.00422494	8	Awake
0.00211303	8	Awake
0.00112369	8	Awake
0.000479577	8	Awake
0.00121088	8	Awake
0.00445029	8	Awake
0.00488505	8	Awake
0.00322426	8	Awake
0.00841578	8	Awake
0.0172014	8	Awake
0.0165458	8	Awake
0.00793165	8	Awake
0.00378655	8	Awake
0.00550204	8	Awake
0.00617602	8	Awake
0.00584181	8	Awake
0.00809815	8	Awake
0.010245	8	Awake
0.00773984	8	Awake
0.00269716	8	Awake
0.000505418	8	Awake
0.00163918	8	Awake
0.00345426	8	Awake
0.00658684	8	Awake
0.0115592	8	Awake
0.0138274	8	Awake
0.0103674	8	Awake
0.00483261	8	Awake
0.00173323	8	Awake
0.0020239	8	Awake
0.00367116	8	Awake
0.00359482	8	Awake
0.00211993	8	Awake
0.00248701	8	Awake
0.00502449	8	Awake
0.00758237	8	Awake
0.00873385	8	Awake
0.00813693	8	Awake
0.00734316	8	Awake
0.00732787	8	Awake
0.0065642	8	Awake
0.00575355	8	Awake
0.00698276	8	Awake
0.00795568	8	Awake
0.00610992	8	Awake
0.00427678	8	Awake
0.00586545	8	Awake
0.00824977	8	Awake
0.005989	8	Awake
0.00152558	8	Awake
0.00436878	8	Awake
0.0144287	8	Awake
0.0192951	8	Awake
0.0136187	8	Awake
0.0058953	8	Awake
0.00291779	8	Awake
0.00211502	8	Awake
0.00072614	8	Awake
0.000465815	8	Awake
0.00243401	8	Awake
0.00512421	8	Awake
0.00651195	8	Awake
0.00563687	8	Awake
0.00362136	8	Awake
0.00186894	8	Awake
0.000598138	8	Awake
0.000370646	8	Awake
0.000929933	8	Awake
0.000956929	8	Awake
0.00090804	8	Awake
0.00115303	8	Awake
0.00122879	8	Awake
0.0023522	8	Awake
0.0039259	8	Awake
0.00320491	8	Awake
0.00149268	8	Awake
0.00248898	8	Awake
0.0068927	8	Awake
0.0121073	8	Awake
0.0147851	8	Awake
0.0146466	8	Awake
0.0125358	8	Awake
0.00719672	8	Awake
0.00144331	8	Awake
0.000668544	8	Awake
0.00225547	8	Awake
0.00153793	8	Awake
0.00080862	8	Awake
0.00165834	8	Awake
0.00292328	8	Awake
0.00641081	8	Awake
0.009925	8	Awake
0.00644815	8	Awake
0.000536781	8	Awake
0.0024645	8	Awake
0.00553309	8	Awake
0.00223085	8	Awake
0.00556287	8	Awake
0.0177308	8	Awake
2.89087e-05	9	Awake
0.000100761	9	Awake
0.000176857	9	Awake
5.48954e-05	9	Awake
0.00016131	9	Awake
0.000337953	9	Awake
0.000111997	9	Awake
0.000211153	9	Awake
0.000713582	9	Awake
0.00154556	9	Awake
0.00363181	9	Awake
0.00539909	9	Awake
0.00442431	9	Awake
0.00204107	9	Awake
0.000376544	9	Awake
0.000415935	9	Awake
0.00325581	9	Awake
0.00723992	9	Awake
0.00867605	9	Awake
0.00721022	9	Awake
0.00499613	9	Awake
0.00309363	9	Awake
0.00197749	9	Awake
0.00178678	9	Awake
0.00135942	9	Awake
0.000315548	9	Awake
0.000299501	9	Awake
0.00135954	9	Awake
0.00180897	9	Awake
0.0028536	9	Awake
0.00589094	9	Awake
0.00773378	9	Awake
0.00646728	9	Awake
0.0055183	9	Awake
0.00648962	9	Awake
0.00630668	9	Awake
0.00359126	9	Awake
0.000903127	9	Awake
0.00113228	9	Awake
0.0053002	9	Awake
0.0108153	9	Awake
0.0120308	9	Awake
0.00773615	9	Awake
0.0032139	9	Awake
0.00123217	9	Awake
0.00157616	9	Awake
0.00599406	9	Awake
0.0104535	9	Awake
0.00680885	9	Awake
0.000588513	9	Awake
0.00369601	9	Awake
0.0112779	9	Awake
0.0113817	9	Awake
0.00610725	9	Awake
0.00324943	9	Awake
0.00280717	9	Awake
0.00260753	9	Awake
0.0028733	9	Awake
0.00259439	9	Awake
0.0010983	9	Awake
0.000571021	9	Awake
0.00241703	9	Awake
0.00501472	9	Awake
0.0055946	9	Awake
0.00341539	9	Awake
0.00256534	9	Awake
0.00713723	9	Awake
0.0131653	9	Awake
0.0139957	9	Awake
0.0105175	9	Awake
0.00716348	9	Awake
0.00443555	9	Awake
0.00172451	9	Awake
0.00105037	9	Awake
0.00427776	9	Awake
0.00897924	9	Awake
0.0101504	9	Awake
0.00714833	9	Awake
0.00371852	9	Awake
0.0013687	9	Awake
0.000790545	9	Awake
0.00396584	9	Awake
0.0078736	9	Awake
0.00780561	9	Awake
0.00636996	9	Awake
0.00628531	9	Awake
0.00470073	9	Awake
0.00199356	9	Awake
0.0015031	9	Awake
0.00270394	9	Awake
0.00432948	9	Awake
0.00634034	9	Awake
0.00829033	9	Awake
0.00998434	9	Awake
0.00965227	9	Awake
0.00617336	9	Awake
0.00295448	9	Awake
0.00162738	9	Awake
0.000954337	9	Awake
0.00275236	9	Awake
0.0062103	9	Awake
0.00652825	9	Awake
0.00483667	9	Awake
0.00490404	9	Awake
0.00583687	9	Awake
0.00647549	9	Awake
0.00630497	9	Awake
0.00428804	9	Awake
0.00235907	9	Awake
0.00220038	9	Awake
0.00201717	9	Awake
0.00149205	9	Awake
0.00186728	9	Awake
0.002238	9	Awake
0.00161589	9	Awake
0.00112585	9	Awake
0.00310833	9	Awake
0.00888398	9	Awake
0.0162069	9	Awake
0.0211551	9	Awake
0.0212382	9	Awake
0.0151638	9	Awake
0.00585076	9	Awake
0.00125997	9	Awake
0.00378103	9	Awake
0.00619483	9	Awake
0.00425744	9	Awake
0.00272089	9	Awake
0.00641673	9	Awake
0.0137733	9	Awake
0.0186737	9	Awake
0.016187	9	Awake
0.00827118	9	Awake
0.00190961	9	Awake
0.000898366	9	Awake
0.00286481	9	Awake
0.00388195	9	Awake
0.00287583	9	Awake
0.00123523	9	Awake
0.000361209	9	Awake
0.000801596	9	Awake
0.00205709	9	Awake
0.00287209	9	Awake
0.0029085	9	Awake
0.00281249	9	Awake
0.00716814	10	Awake
0.000528655	10	Awake
0.001642	10	Awake
0.00103577	10	Awake
0.00319525	10	Awake
0.0227974	10	Awake
0.0320991	10	Awake
0.0135294	10	Awake
0.00131572	10	Awake
0.00966686	10	Awake
0.0137353	10	Awake
0.00717246	10	Awake
0.0030098	10	Awake
0.00217778	10	Awake
0.00134371	10	Awake
0.00410063	10	Awake
0.00925971	10	Awake
0.0120129	10	Awake
0.0150748	10	Awake
0.0184273	10	Awake
0.0164846	10	Awake
0.0122934	10	Awake
0.00903153	10	Awake
0.00540767	10	Awake
0.00738641	10	Awake
0.0122636	10	Awake
0.008587	10	Awake
0.00621885	10	Awake
0.0156934	10	Awake
0.0220419	10	Awake
0.018305	10	Awake
0.0160079	10	Awake
0.0170311	10	Awake
0.0150892	10	Awake
0.00934431	10	Awake
0.00460428	10	Awake
0.00651293	10	Awake
0.0116831	10	Awake
0.0116926	10	Awake
0.00667437	10	Awake
0.00222134	10	Awake
0.00231215	10	Awake
0.0063862	10	Awake
0.00796882	10	Awake
0.00433458	10	Awake
0.00135959	10	Awake
0.0028324	10	Awake
0.00439969	10	Awake
0.00217481	10	Awake
0.00223631	10	Awake
0.00807904	10	Awake
0.00897358	10	Awake
0.00284742	10	Awake
0.00106787	10	Awake
0.00370847	10	Awake
0.0107008	10	Awake
0.0269494	10	Awake
0.0357385	10	Awake
0.0226652	10	Awake
0.00623279	10	Awake
0.00271444	10	Awake
0.00466309	10	Awake
0.00457725	10	Awake
0.00557783	10	Awake
0.00740239	10	Awake
0.00319632	10	Awake
0.00470304	10	Awake
0.0220911	10	Awake
0.0209258	10	Awake
0.00235015	10	Awake
0.0361401	10	Awake
0.10014	10	Awake
0.0925357	10	Awake
0.0333166	10	Awake
0.00680545	10	Awake
0.0080038	10	Awake
0.0083736	10	Awake
0.00795163	10	Awake
0.00529776	10	Awake
0.00816274	10	Awake
0.0107704	10	Awake
0.0037956	10	Awake
0.0158034	10	Awake
0.0391624	10	Awake
0.0283779	10	Awake
0.00771206	10	Awake
0.0110904	10	Awake
0.0110654	10	Awake
0.0044124	10	Awake
0.00642056	10	Awake
0.00242847	10	Awake
0.00899116	10	Awake
0.0451027	10	Awake
0.0626738	10	Awake
0.0366119	10	Awake
0.0110103	10	Awake
0.00503276	10	Awake
0.00160365	10	Awake
0.00178606	10	Awake
0.00650158	10	Awake
0.00444101	10	Awake
0.000372997	10	Awake
0.00281483	10	Awake
0.0040056	10	Awake
0.000768172	10	Awake
0.0012641	10	Awake
0.00581865	10	Awake
0.0083718	10	Awake
0.008071	10	Awake
0.00615252	10	Awake
0.00353085	10	Awake
0.00281858	10	Awake
0.00393525	10	Awake
0.00336496	10	Awake
0.00146458	10	Awake
0.00162622	10	Awake
0.00607766	10	Awake
0.0211198	10	Awake
0.0481029	10	Awake
0.0643969	10	Awake
0.047735	10	Awake
0.0157481	10	Awake
0.00136041	10	Awake
0.00513305	10	Awake
0.0071765	10	Awake
0.00304972	10	Awake
0.000695637	10	Awake
0.00170758	10	Awake
0.0036151	10	Awake
0.00598374	10	Awake
0.00712605	10	Awake
0.00788617	10	Awake
0.0137719	10	Awake
0.0227349	10	Awake
0.0237079	10	Awake
0.0135822	10	Awake
0.00458866	10	Awake
0.00672891	10	Awake
0.0104616	10	Awake
0.00737894	10	Awake
0.00840513	10	Awake
0.0125248	10	Awake
0.00641555	10	Awake
0.00369879	10	Awake
0.0139794	10	Awake
0.00138804	11	Awake
0.000544769	11	Awake
0.00105388	11	Awake
0.0024116	11	Awake
0.00620419	11	Awake
0.0112444	11	Awake
0.0118064	11	Awake
0.0124907	11	Awake
0.0196572	11	Awake
0.0235955	11	Awake
0.0163822	11	Awake
0.00710368	11	Awake
0.00386597	11	Awake
0.00423807	11	Awake
0.00652417	11	Awake
0.0114563	11	Awake
0.0155414	11	Awake
0.0150586	11	Awake
0.0113996	11	Awake
0.00706072	11	Awake
0.00323363	11	Awake
0.00115047	11	Awake
0.000818644	11	Awake
0.00126265	11	Awake
0.00251171	11	Awake
0.00491982	11	Awake
0.00805927	11	Awake
0.0126431	11	Awake
0.0223237	11	Awake
0.0364119	11	Awake
0.042746	11	Awake
0.03178	11	Awake
0.0132246	11	Awake
0.00287968	11	Awake
0.00196214	11	Awake
0.00437142	11	Awake
0.00902032	11	Awake
0.0110988	11	Awake
0.00677202	11	Awake
0.00975695	11	Awake
0.0250266	11	Awake
0.0297242	11	Awake
0.0171467	11	Awake
0.00687099	11	Awake
0.00332245	11	Awake
0.00163176	11	Awake
0.00405524	11	Awake
0.0053866	11	Awake
0.00305468	11	Awake
0.00309038	11	Awake
0.00309363	11	Awake
0.00180497	11	Awake
0.00390928	11	Awake
0.00641077	11	Awake
0.00635751	11	Awake
0.00637433	11	Awake
0.00946921	11	Awake
0.0179359	11	Awake
0.0249657	11	Awake
0.0204214	11	Awake
0.00821442	11	Awake
0.00140393	11	Awake
0.00740449	11	Awake
0.0178252	11	Awake
0.0200833	11	Awake
0.0199889	11	Awake
0.0213455	11	Awake
0.0139715	11	Awake
0.00506056	11	Awake
0.00390735	11	Awake
0.00215265	11	Awake
0.0058581	11	Awake
0.0186212	11	Awake
0.0193849	11	Awake
0.00828851	11	Awake
0.00284596	11	Awake
0.00113554	11	Awake
0.00354031	11	Awake
0.0126063	11	Awake
0.0149145	11	Awake
0.008462	11	Awake
0.0043923	11	Awake
0.0036633	11	Awake
0.00499919	11	Awake
0.00602238	11	Awake
0.00292042	11	Awake
0.00525764	11	Awake
0.0188428	11	Awake
0.0289475	11	Awake
0.0267201	11	Awake
0.0197278	11	Awake
0.0128654	11	Awake
0.00717151	11	Awake
0.00510704	11	Awake
0.00459346	11	Awake
0.00365983	11	Awake
0.00785216	11	Awake
0.0180259	11	Awake
0.022396	11	Awake
0.0152091	11	Awake
0.00812212	11	Awake
0.00940018	11	Awake
0.0105841	11	Awake
0.00544624	11	Awake
0.0008662	11	Awake
0.00143266	11	Awake
0.00228702	11	Awake
0.000695351	11	Awake
0.00200687	11	Awake
0.00876503	11	Awake
0.0135151	11	Awake
0.0128273	11	Awake
0.0107588	11	Awake
0.00519348	11	Awake
0.00239856	11	Awake
0.0184264	11	Awake
0.0364884	11	Awake
0.0269861	11	Awake
0.00617276	11	Awake
0.000220207	11	Awake
0.0012335	11	Awake
0.00150664	11	Awake
0.00389167	11	Awake
0.00714521	11	Awake
0.016745	11	Awake
0.0315469	11	Awake
0.0342639	11	Awake
0.0226178	11	Awake
0.0117187	11	Awake
0.00832134	11	Awake
0.00865694	11	Awake
0.00698625	11	Awake
0.00335239	11	Awake
0.00456194	11	Awake
0.0108998	11	Awake
0.0144795	11	Awake
0.0127356	11	Awake
0.0102517	11	Awake
0.00934208	11	Awake
0.00768443	11	Awake
0.00508749	11	Awake
0.00390309	11	Awake
0.00370462	11	Awake
0.00405636	11	Awake
0.0053041	11	Awake
0.000460775	12	Awake
0.000203129	12	Awake
0.000535185	12	Awake
0.000229466	12	Awake
0.000667669	12	Awake
0.00316587	12	Awake
0.00498419	12	Awake
0.00469425	12	Awake
0.00317677	12	Awake
0.00207736	12	Awake
0.00253834	12	Awake
0.00355996	12	Awake
0.00513999	12	Awake
0.00671923	12	Awake
0.00673074	12	Awake
0.00713527	12	Awake
0.00685787	12	Awake
0.00316284	12	Awake
0.000638353	12	Awake
0.000987441	12	Awake
0.0029068	12	Awake
0.00853588	12	Awake
0.00997417	12	Awake
0.00337705	12	Awake
0.00598588	12	Awake
0.0177309	12	Awake
0.0154615	12	Awake
0.00284019	12	Awake
0.000978685	12	Awake
0.00566415	12	Awake
0.00440653	12	Awake
0.00121191	12	Awake
0.00094238	12	Awake
0.00284413	12	Awake
0.0101935	12	Awake
0.0231867	12	Awake
0.0330886	12	Awake
0.0325858	12	Awake
0.0221292	12	Awake
0.00955666	12	Awake
0.0035058	12	Awake
0.0029416	12	Awake
0.00342945	12	Awake
0.00615519	12	Awake
0.0102708	12	Awake
0.0112992	12	Awake
0.00796598	12	Awake
0.00467887	12	Awake
0.00793482	12	Awake
0.0126662	12	Awake
0.00841898	12	Awake
0.00219946	12	Awake
0.00281909	12	Awake
0.00437978	12	Awake
0.0072744	12	Awake
0.0145177	12	Awake
0.0163743	12	Awake
0.0098904	12	Awake
0.004562	12	Awake
0.00484666	12	Awake
0.00789763	12	Awake
0.00800001	12	Awake
0.00298779	12	Awake
0.000266626	12	Awake
0.00689479	12	Awake
0.0182071	12	Awake
0.0251285	12	Awake
0.027159	12	Awake
0.0250978	12	Awake
0.013975	12	Awake
0.00274736	12	Awake
0.00745383	12	Awake
0.0182278	12	Awake
0.0195319	12	Awake
0.0168564	12	Awake
0.0142216	12	Awake
0.00907086	12	Awake
0.00384929	12	Awake
0.00201352	12	Awake
0.00962491	12	Awake
0.0216555	12	Awake
0.0189437	12	Awake
0.00690871	12	Awake
0.00645754	12	Awake
0.0105477	12	Awake
0.00628906	12	Awake
0.00145747	12	Awake
0.00189333	12	Awake
0.00280953	12	Awake
0.00155764	12	Awake
0.00265733	12	Awake
0.0120678	12	Awake
0.0234865	12	Awake
0.0228051	12	Awake
0.0108859	12	Awake
0.00186885	12	Awake
0.000455442	12	Awake
0.000527229	12	Awake
0.000723414	12	Awake
0.00272416	12	Awake
0.00319262	12	Awake
0.00112007	12	Awake
0.000735596	12	Awake
0.0049848	12	Awake
0.011286	12	Awake
0.0111036	12	Awake
0.00625698	12	Awake
0.0113375	12	Awake
0.0220372	12	Awake
0.0221839	12	Awake
0.0167212	12	Awake
0.0135469	12	Awake
0.00970686	12	Awake
0.00795688	12	Awake
0.00869294	12	Awake
0.00793669	12	Awake
0.00818226	12	Awake
0.00887982	12	Awake
0.00903178	12	Awake
0.0105982	12	Awake
0.00774099	12	Awake
0.00156502	12	Awake
0.00296426	12	Awake
0.00796965	12	Awake
0.00839974	12	Awake
0.00860201	12	Awake
0.0101824	12	Awake
0.00933524	12	Awake
0.00645026	12	Awake
0.00344257	12	Awake
0.00150932	12	Awake
0.00103906	12	Awake
0.0010655	12	Awake
0.000870026	12	Awake
0.000399706	12	Awake
0.00205545	12	Awake
0.00941936	12	Awake
0.0175601	12	Awake
0.0142344	12	Awake
0.00241108	12	Awake
0.00317626	12	Awake
0.0189514	12	Awake
0.0269766	12	Awake
0.0212104	12	Awake
0.0156184	12	Awake
0.000136756	13	Awake
0.000430282	13	Awake
0.000740166	13	Awake
0.000248673	13	Awake
0.000222991	13	Awake
0.000667677	13	Awake
0.000724246	13	Awake
0.00321558	13	Awake
0.00696849	13	Awake
0.00613606	13	Awake
0.00220448	13	Awake
0.000295315	13	Awake
0.000447115	13	Awake
0.0016869	13	Awake
0.0033572	13	Awake
0.00373132	13	Awake
0.00361072	13	Awake
0.00465364	13	Awake
0.00471722	13	Awake
0.00330656	13	Awake
0.00585479	13	Awake
0.0115755	13	Awake
0.0106372	13	Awake
0.00385569	13	Awake
0.00136748	13	Awake
0.00260495	13	Awake
0.00406184	13	Awake
0.00793953	13	Awake
0.00989984	13	Awake
0.0057753	13	Awake
0.00164343	13	Awake
0.00107234	13	Awake
0.00363272	13	Awake
0.0103026	13	Awake
0.0153271	13	Awake
0.011842	13	Awake
0.00478261	13	Awake
0.0019612	13	Awake
0.00296964	13	Awake
0.00381771	13	Awake
0.00398283	13	Awake
0.00606771	13	Awake
0.00962297	13	Awake
0.0100604	13	Awake
0.00650254	13	Awake
0.00314896	13	Awake
0.00157102	13	Awake
0.000466668	13	Awake
0.000400683	13	Awake
0.00101882	13	Awake
0.000883351	13	Awake
0.00239837	13	Awake
0.00579919	13	Awake
0.00599656	13	Awake
0.00406695	13	Awake
0.00468969	13	Awake
0.00472027	13	Awake
0.00221741	13	Awake
0.00170854	13	Awake
0.00316552	13	Awake
0.00392317	13	Awake
0.00498842	13	Awake
0.00531014	13	Awake
0.00274823	13	Awake
0.000584583	13	Awake
0.00231935	13	Awake
0.00467125	13	Awake
0.00345319	13	Awake
0.00127205	13	Awake
0.00131497	13	Awake
0.00144931	13	Awake
0.00150745	13	Awake
0.00327788	13	Awake
0.00374417	13	Awake
0.00165013	13	Awake
0.000652414	13	Awake
0.00120935	13	Awake
0.00199789	13	Awake
0.00370272	13	Awake
0.00534341	13	Awake
0.00497343	13	Awake
0.00256803	13	Awake
0.000388783	13	Awake
0.00213138	13	Awake
0.00705514	13	Awake
0.00920607	13	Awake
0.0068785	13	Awake
0.00404791	13	Awake
0.00268635	13	Awake
0.00175463	13	Awake
0.000976726	13	Awake
0.000889444	13	Awake
0.00121451	13	Awake
0.00232715	13	Awake
0.00639906	13	Awake
0.0124546	13	Awake
0.0140155	13	Awake
0.00798905	13	Awake
0.00106622	13	Awake
0.00109553	13	Awake
0.00618027	13	Awake
0.00881949	13	Awake
0.00838073	13	Awake
0.0103476	13	Awake
0.0142008	13	Awake
0.0135123	13	Awake
0.0076265	13	Awake
0.00247756	13	Awake
0.0010837	13	Awake
0.00169881	13	Awake
0.00287229	13	Awake
0.0042214	13	Awake
0.00577299	13	Awake
0.00917781	13	Awake
0.0144435	13	Awake
0.0172906	13	Awake
0.0155007	13	Awake
0.0124012	13	Awake
0.0104937	13	Awake
0.00880429	13	Awake
0.00691344	13	Awake
0.0054182	13	Awake
0.00422012	13	Awake
0.00403523	13	Awake
0.0057878	13	Awake
0.00665765	13	Awake
0.00367445	13	Awake
0.00120678	13	Awake
0.00397261	13	Awake
0.00712229	13	Awake
0.00627209	13	Awake
0.00581702	13	Awake
0.00712842	13	Awake
0.00565641	13	Awake
0.00223661	13	Awake
0.00098313	13	Awake
0.00190255	13	Awake
0.00389897	13	Awake
0.00539723	13	Awake
0.00401004	13	Awake
0.00179284	13	Awake
0.00230293	13	Awake
0.00396246	13	Awake
0.00440892	13	Awake
0.00431577	13	Awake
0.000473355	14	Awake
7.02042e-05	14	Awake
0.000400509	14	Awake
0.000358644	14	Awake
0.00280827	14	Awake
0.00942985	14	Awake
0.0119796	14	Awake
0.006358	14	Awake
0.00142134	14	Awake
0.00366456	14	Awake
0.00835004	14	Awake
0.0090784	14	Awake
0.00661178	14	Awake
0.00546111	14	Awake
0.00615411	14	Awake
0.00534149	14	Awake
0.00239368	14	Awake
0.00114209	14	Awake
0.00242315	14	Awake
0.0022089	14	Awake
0.00179421	14	Awake
0.004948	14	Awake
0.00617877	14	Awake
0.00239198	14	Awake
0.0021791	14	Awake
0.00813792	14	Awake
0.0119373	14	Awake
0.00925873	14	Awake
0.004379	14	Awake
0.00439918	14	Awake
0.00869542	14	Awake
0.00828578	14	Awake
0.00384102	14	Awake
0.00378887	14	Awake
0.00474723	14	Awake
0.00197873	14	Awake
0.00246597	14	Awake
0.00816286	14	Awake
0.0121989	14	Awake
0.0129015	14	Awake
0.0112202	14	Awake
0.00831363	14	Awake
0.0103931	14	Awake
0.0169813	14	Awake
0.0167724	14	Awake
0.00900895	14	Awake
0.00493227	14	Awake
0.00570683	14	Awake
0.00509084	14	Awake
0.00362435	14	Awake
0.00263779	14	Awake
0.00123934	14	Awake
0.000979059	14	Awake
0.001454	14	Awake
0.00265109	14	Awake
0.00833023	14	Awake
0.0145823	14	Awake
0.0131333	14	Awake
0.00701402	14	Awake
0.00293484	14	Awake
0.00116142	14	Awake
0.00137123	14	Awake
0.00266636	14	Awake
0.00262734	14	Awake
0.00146278	14	Awake
0.000515979	14	Awake
0.00212812	14	Awake
0.00686036	14	Awake
0.00906732	14	Awake
0.00730587	14	Awake
0.00611455	14	Awake
0.00426866	14	Awake
0.00126823	14	Awake
0.000546283	14	Awake
0.000490383	14	Awake
0.0016328	14	Awake
0.00528188	14	Awake
0.00507687	14	Awake
0.0021823	14	Awake
0.00360181	14	Awake
0.00459848	14	Awake
0.00164093	14	Awake
9.85545e-05	14	Awake
0.00120552	14	Awake
0.00309338	14	Awake
0.00413067	14	Awake
0.00414785	14	Awake
0.00667789	14	Awake
0.00936563	14	Awake
0.00679391	14	Awake
0.00323293	14	Awake
0.00476614	14	Awake
0.0107379	14	Awake
0.0148179	14	Awake
0.0110702	14	Awake
0.00608571	14	Awake
0.00741501	14	Awake
0.00765759	14	Awake
0.00365122	14	Awake
0.00367305	14	Awake
0.00780794	14	Awake
0.00859467	14	Awake
0.00519946	14	Awake
0.00373055	14	Awake
0.00479834	14	Awake
0.00348487	14	Awake
0.00442168	14	Awake
0.00915584	14	Awake
0.00662748	14	Awake
0.00134095	14	Awake
0.00315343	14	Awake
0.00318733	14	Awake
0.00302542	14	Awake
0.0106174	14	Awake
[truncated: 4,306 more rows]

## Sheet: Awake_vs_DOC_fMRIneg_bin4
Value	Sub_ID	Condition
0.00297997	1	Awake
0.0023336	1	Awake
0.00737942	1	Awake
0.00639699	1	Awake
0.00278534	1	Awake
0.0105812	1	Awake
0.0170032	1	Awake
0.0121333	1	Awake
0.00697949	1	Awake
0.00578332	1	Awake
0.00454501	1	Awake
0.00399384	1	Awake
0.00960482	1	Awake
0.0188989	1	Awake
0.0202536	1	Awake
0.0187517	1	Awake
0.025701	1	Awake
0.0291401	1	Awake
0.0215007	1	Awake
0.0139381	1	Awake
0.00804577	1	Awake
0.00253432	1	Awake
0.00380666	1	Awake
0.0104205	1	Awake
0.0176261	1	Awake
0.0240623	1	Awake
0.0236669	1	Awake
0.0142053	1	Awake
0.00857003	1	Awake
0.0175082	1	Awake
0.0298224	1	Awake
0.0304328	1	Awake
0.0251895	1	Awake
0.0305538	1	Awake
0.0509653	1	Awake
0.0645587	1	Awake
0.0481129	1	Awake
0.0289562	1	Awake
0.0410776	1	Awake
0.0527614	1	Awake
0.0385629	1	Awake
0.0277676	1	Awake
0.0251893	1	Awake
0.024492	1	Awake
0.0544235	1	Awake
0.0995271	1	Awake
0.0996878	1	Awake
0.0582185	1	Awake
0.023762	1	Awake
0.0103302	1	Awake
0.0147209	1	Awake
0.0406015	1	Awake
0.0664924	1	Awake
0.0564959	1	Awake
0.0207433	1	Awake
0.00414923	1	Awake
0.0182543	1	Awake
0.0388376	1	Awake
0.0494332	1	Awake
0.0627886	1	Awake
0.0987438	1	Awake
0.122293	1	Awake
0.0819558	1	Awake
0.0261852	1	Awake
0.0231972	1	Awake
0.0321203	1	Awake
0.016076	1	Awake
0.0107542	1	Awake
0.0175139	1	Awake
0.0204596	1	Awake
0.0354366	1	Awake
0.0476601	1	Awake
0.0366555	1	Awake
0.023365	1	Awake
0.0182178	1	Awake
0.0211852	1	Awake
0.0361781	1	Awake
0.0387211	1	Awake
0.017178	1	Awake
0.00219522	1	Awake
0.00967987	1	Awake
0.0297065	1	Awake
0.0477614	1	Awake
0.0461399	1	Awake
0.0268043	1	Awake
0.00950452	1	Awake
0.00265754	1	Awake
0.00606187	1	Awake
0.0122367	1	Awake
0.00880442	1	Awake
0.00761667	1	Awake
0.0344848	1	Awake
0.0726205	1	Awake
0.0718258	1	Awake
0.0354833	1	Awake
0.0176856	1	Awake
0.0226773	1	Awake
0.0183161	1	Awake
0.00840743	1	Awake
0.00419117	1	Awake
0.020021	1	Awake
0.0704909	1	Awake
0.097823	1	Awake
0.0561258	1	Awake
0.0167996	1	Awake
0.0215055	1	Awake
0.0208045	1	Awake
0.0104035	1	Awake
0.0147503	1	Awake
0.0189127	1	Awake
0.0179936	1	Awake
0.0172707	1	Awake
0.0102146	1	Awake
0.00496322	1	Awake
0.0130058	1	Awake
0.0305489	1	Awake
0.0449635	1	Awake
0.0429253	1	Awake
0.0294643	1	Awake
0.0198675	1	Awake
0.0154305	1	Awake
0.012862	1	Awake
0.014163	1	Awake
0.0209731	1	Awake
0.0267803	1	Awake
0.0241525	1	Awake
0.0260349	1	Awake
0.0386584	1	Awake
0.0373955	1	Awake
0.0179689	1	Awake
0.00587875	1	Awake
0.0085608	1	Awake
0.0144166	1	Awake
0.0136905	1	Awake
0.0165039	1	Awake
0.0358424	1	Awake
0.040684	1	Awake
0.0145443	1	Awake
0.00829131	1	Awake
0.0331097	1	Awake
0.0357342	1	Awake
0.0144142	1	Awake
0.0174385	1	Awake
0.057564	1	Awake
0.0987519	1	Awake
0.00887272	2	Awake
0.00194085	2	Awake
0.00335978	2	Awake
0.00294849	2	Awake
0.00399465	2	Awake
0.0357372	2	Awake
0.0748818	2	Awake
0.0633718	2	Awake
0.0207355	2	Awake
0.0157425	2	Awake
0.0424965	2	Awake
0.0458115	2	Awake
0.0247659	2	Awake
0.0143228	2	Awake
0.0240408	2	Awake
0.0357736	2	Awake
0.0261423	2	Awake
0.00776946	2	Awake
0.0130683	2	Awake
0.0230457	2	Awake
0.0224388	2	Awake
0.0536921	2	Awake
0.0963083	2	Awake
0.0742024	2	Awake
0.0215527	2	Awake
0.0179057	2	Awake
0.0375476	2	Awake
0.0323562	2	Awake
0.0201122	2	Awake
0.0202472	2	Awake
0.0257267	2	Awake
0.0342171	2	Awake
0.0418554	2	Awake
0.0361257	2	Awake
0.0198374	2	Awake
0.0140306	2	Awake
0.0250532	2	Awake
0.033285	2	Awake
0.0239521	2	Awake
0.00926098	2	Awake
0.00710356	2	Awake
0.0102119	2	Awake
0.00679682	2	Awake
0.0111925	2	Awake
0.0234408	2	Awake
0.0180263	2	Awake
0.0105934	2	Awake
0.028913	2	Awake
0.0409962	2	Awake
0.0248284	2	Awake
0.0136302	2	Awake
0.0175034	2	Awake
0.0209584	2	Awake
0.0310961	2	Awake
0.0492405	2	Awake
0.0573824	2	Awake
0.0442149	2	Awake
0.0164015	2	Awake
0.00454513	2	Awake
0.0259392	2	Awake
0.047324	2	Awake
0.0434201	2	Awake
0.0369288	2	Awake
0.0424428	2	Awake
0.0452546	2	Awake
0.0388522	2	Awake
0.033977	2	Awake
0.0397155	2	Awake
0.0493397	2	Awake
0.047523	2	Awake
0.0307548	2	Awake
0.0125971	2	Awake
0.0138712	2	Awake
0.0343414	2	Awake
0.0397154	2	Awake
0.0181707	2	Awake
0.00402664	2	Awake
0.00682631	2	Awake
0.00538921	2	Awake
0.00842991	2	Awake
0.0274984	2	Awake
0.0395375	2	Awake
0.0302895	2	Awake
0.0144668	2	Awake
0.00576727	2	Awake
0.00429466	2	Awake
0.00732132	2	Awake
0.0167266	2	Awake
0.0262974	2	Awake
0.0219705	2	Awake
0.00943514	2	Awake
0.00384459	2	Awake
0.00348088	2	Awake
0.00649872	2	Awake
0.0109585	2	Awake
0.00862171	2	Awake
0.018741	2	Awake
0.0575512	2	Awake
0.0778722	2	Awake
0.0452158	2	Awake
0.0122208	2	Awake
0.0206541	2	Awake
0.033507	2	Awake
0.0224339	2	Awake
0.0100587	2	Awake
0.00978384	2	Awake
0.0107389	2	Awake
0.00880986	2	Awake
0.00850535	2	Awake
0.0152653	2	Awake
0.0293923	2	Awake
0.0377748	2	Awake
0.0312205	2	Awake
0.022141	2	Awake
0.0210444	2	Awake
0.0173177	2	Awake
0.00645872	2	Awake
0.00548078	2	Awake
0.0188885	2	Awake
0.0293206	2	Awake
0.033344	2	Awake
0.0396901	2	Awake
0.0433027	2	Awake
0.0368324	2	Awake
0.0228439	2	Awake
0.0107158	2	Awake
0.0104222	2	Awake
0.0142412	2	Awake
0.0137187	2	Awake
0.0240772	2	Awake
0.0412137	2	Awake
0.0361668	2	Awake
0.0167468	2	Awake
0.0103298	2	Awake
0.0127021	2	Awake
0.0104287	2	Awake
0.0054515	2	Awake
0.00494745	2	Awake
0.0102955	2	Awake
0.0149876	2	Awake
0.0156852	2	Awake
0.0151736	2	Awake
0.0289517	2	Awake
0.0830326	2	Awake
0.14916	2	Awake
0.00478277	3	Awake
0.000750427	3	Awake
0.00781657	3	Awake
0.00333184	3	Awake
0.00902849	3	Awake
0.0426966	3	Awake
0.042432	3	Awake
0.0150496	3	Awake
0.0272974	3	Awake
0.0475654	3	Awake
0.0301257	3	Awake
0.00773887	3	Awake
0.00366773	3	Awake
0.00510054	3	Awake
0.00543476	3	Awake
0.00636701	3	Awake
0.010291	3	Awake
0.0169233	3	Awake
0.0268302	3	Awake
0.0404328	3	Awake
0.0468856	3	Awake
0.0367609	3	Awake
0.020832	3	Awake
0.0171838	3	Awake
0.0238977	3	Awake
0.0241113	3	Awake
0.0188895	3	Awake
0.0183069	3	Awake
0.0160338	3	Awake
0.0110649	3	Awake
0.0125552	3	Awake
0.018765	3	Awake
0.0271838	3	Awake
0.034176	3	Awake
0.0299131	3	Awake
0.0200982	3	Awake
0.0165335	3	Awake
0.0162305	3	Awake
0.0186036	3	Awake
0.0286566	3	Awake
0.0362108	3	Awake
0.0264722	3	Awake
0.0101418	3	Awake
0.0085254	3	Awake
0.016398	3	Awake
0.021295	3	Awake
0.025833	3	Awake
0.0243595	3	Awake
0.0151707	3	Awake
0.0156849	3	Awake
0.0275138	3	Awake
0.0393836	3	Awake
0.0475565	3	Awake
0.0449935	3	Awake
0.0379426	3	Awake
0.0477197	3	Awake
0.0716214	3	Awake
0.0821738	3	Awake
0.0590258	3	Awake
0.0204856	3	Awake
0.0109391	3	Awake
0.028488	3	Awake
0.031169	3	Awake
0.0175115	3	Awake
0.0152385	3	Awake
0.0306094	3	Awake
0.0491601	3	Awake
0.048584	3	Awake
0.0278604	3	Awake
0.0128621	3	Awake
0.0105079	3	Awake
0.00745112	3	Awake
0.00472265	3	Awake
0.0136499	3	Awake
0.0380974	3	Awake
0.0621272	3	Awake
0.0597209	3	Awake
0.0352798	3	Awake
0.0221292	3	Awake
0.0300703	3	Awake
0.034078	3	Awake
0.0204357	3	Awake
0.00767486	3	Awake
0.0079673	3	Awake
0.00790553	3	Awake
0.00370231	3	Awake
0.00711276	3	Awake
0.0141779	3	Awake
0.0127053	3	Awake
0.00597726	3	Awake
0.00542236	3	Awake
0.0222626	3	Awake
0.0561217	3	Awake
0.0725198	3	Awake
0.0460077	3	Awake
0.0204426	3	Awake
0.031082	3	Awake
0.0361457	3	Awake
0.021745	3	Awake
0.0226577	3	Awake
0.0205079	3	Awake
0.00605	3	Awake
0.0274439	3	Awake
0.0611085	3	Awake
0.0445688	3	Awake
0.0112915	3	Awake
0.00557877	3	Awake
0.0082514	3	Awake
0.0152516	3	Awake
0.0284299	3	Awake
0.0231861	3	Awake
0.010195	3	Awake
0.0166318	3	Awake
0.0212662	3	Awake
0.00769319	3	Awake
0.000811619	3	Awake
0.00441462	3	Awake
0.00271683	3	Awake
0.00580153	3	Awake
0.0151131	3	Awake
0.0136962	3	Awake
0.0148131	3	Awake
0.0297164	3	Awake
0.0291523	3	Awake
0.0101974	3	Awake
0.0104944	3	Awake
0.0259606	3	Awake
0.0232953	3	Awake
0.0132355	3	Awake
0.0147458	3	Awake
0.0163645	3	Awake
0.0217795	3	Awake
0.0350177	3	Awake
0.0328096	3	Awake
0.0207994	3	Awake
0.0174624	3	Awake
0.0111768	3	Awake
0.0101089	3	Awake
0.0189639	3	Awake
0.0167856	3	Awake
0.0297116	3	Awake
0.0569735	3	Awake
0.0374033	3	Awake
0.0102806	3	Awake
0.0303868	3	Awake
0.00208535	4	Awake
0.00193382	4	Awake
0.00387979	4	Awake
0.00277052	4	Awake
0.0011795	4	Awake
0.00911087	4	Awake
0.0236479	4	Awake
0.0328107	4	Awake
0.0283885	4	Awake
0.0146596	4	Awake
0.00886322	4	Awake
0.0138828	4	Awake
0.011912	4	Awake
0.00422432	4	Awake
0.0113936	4	Awake
0.0261156	4	Awake
0.0218877	4	Awake
0.00883195	4	Awake
0.0221305	4	Awake
0.0559681	4	Awake
0.0694231	4	Awake
0.0519468	4	Awake
0.0267452	4	Awake
0.00959903	4	Awake
0.00456375	4	Awake
0.0102194	4	Awake
0.016738	4	Awake
0.0181021	4	Awake
0.0156949	4	Awake
0.00994869	4	Awake
0.00515143	4	Awake
0.00610406	4	Awake
0.00897281	4	Awake
0.010641	4	Awake
0.0127336	4	Awake
0.0155327	4	Awake
0.0171868	4	Awake
0.0137536	4	Awake
0.0121416	4	Awake
0.0260049	4	Awake
0.0372578	4	Awake
0.0214171	4	Awake
0.00458882	4	Awake
0.00996975	4	Awake
0.0122792	4	Awake
0.00588774	4	Awake
0.00999642	4	Awake
0.0126696	4	Awake
0.00607932	4	Awake
0.00842944	4	Awake
0.0154227	4	Awake
0.0126419	4	Awake
0.010408	4	Awake
0.0164111	4	Awake
0.0197247	4	Awake
0.0144591	4	Awake
0.00953031	4	Awake
0.0116082	4	Awake
0.0119765	4	Awake
0.00671998	4	Awake
0.00932391	4	Awake
0.0198144	4	Awake
0.0210089	4	Awake
0.0144684	4	Awake
0.0117455	4	Awake
0.00828207	4	Awake
0.0061683	4	Awake
0.0181448	4	Awake
0.0292755	4	Awake
0.0185501	4	Awake
0.00796637	4	Awake
0.0189381	4	Awake
0.0268752	4	Awake
0.0157186	4	Awake
0.00545231	4	Awake
0.00603654	4	Awake
0.00956246	4	Awake
0.0107888	4	Awake
0.0074694	4	Awake
0.00508846	4	Awake
0.00965161	4	Awake
0.0134473	4	Awake
0.0108578	4	Awake
0.00701298	4	Awake
0.00465379	4	Awake
0.00423799	4	Awake
0.00576147	4	Awake
0.00795196	4	Awake
0.01609	4	Awake
0.0325564	4	Awake
0.0407814	4	Awake
0.0283438	4	Awake
0.0150289	4	Awake
0.0215224	4	Awake
0.0311527	4	Awake
0.0233087	4	Awake
0.00991273	4	Awake
0.00528248	4	Awake
0.00485912	4	Awake
0.00578278	4	Awake
0.0103954	4	Awake
0.0183975	4	Awake
0.0296459	4	Awake
0.0387775	4	Awake
0.0350225	4	Awake
0.0186179	4	Awake
0.00432205	4	Awake
0.00317284	4	Awake
0.0104648	4	Awake
0.0161409	4	Awake
0.0174156	4	Awake
0.0166821	4	Awake
0.0149487	4	Awake
0.0101369	4	Awake
0.00481006	4	Awake
0.00957252	4	Awake
0.0235585	4	Awake
0.0294664	4	Awake
0.0218534	4	Awake
0.0127766	4	Awake
0.00956318	4	Awake
0.010382	4	Awake
0.0134339	4	Awake
0.0190669	4	Awake
0.0239257	4	Awake
0.0203946	4	Awake
0.00974873	4	Awake
0.00472556	4	Awake
0.0150253	4	Awake
0.0349341	4	Awake
0.0420347	4	Awake
0.0266254	4	Awake
0.0141376	4	Awake
0.0204478	4	Awake
0.0235287	4	Awake
0.0123858	4	Awake
0.00621294	4	Awake
0.0145411	4	Awake
0.0252766	4	Awake
0.028284	4	Awake
0.0264071	4	Awake
0.0241516	4	Awake
0.0243254	4	Awake
0.0349902	4	Awake
0.0513701	4	Awake
0.00241648	5	Awake
0.000351367	5	Awake
0.00213168	5	Awake
0.000837553	5	Awake
0.00279138	5	Awake
0.011839	5	Awake
0.0108641	5	Awake
0.00492271	5	Awake
0.0072377	5	Awake
0.00776885	5	Awake
0.00732404	5	Awake
0.0132814	5	Awake
0.0158113	5	Awake
0.0121259	5	Awake
0.00892937	5	Awake
0.00833862	5	Awake
0.0106523	5	Awake
0.0109973	5	Awake
0.00896676	5	Awake
0.0125315	5	Awake
0.0183181	5	Awake
0.0193106	5	Awake
0.019057	5	Awake
0.0183069	5	Awake
0.0136935	5	Awake
0.00953793	5	Awake
0.0156952	5	Awake
0.0303336	5	Awake
0.0317482	5	Awake
0.0129407	5	Awake
0.0040827	5	Awake
0.0216404	5	Awake
0.0365607	5	Awake
0.0255401	5	Awake
0.00701731	5	Awake
0.00516037	5	Awake
0.0132694	5	Awake
0.0124898	5	Awake
0.00540759	5	Awake
0.00609486	5	Awake
0.0111383	5	Awake
0.00850262	5	Awake
0.00555741	5	Awake
0.0188433	5	Awake
0.0383395	5	Awake
0.0371344	5	Awake
0.0193018	5	Awake
0.0139723	5	Awake
0.023593	5	Awake
0.0268183	5	Awake
0.0198613	5	Awake
0.014176	5	Awake
0.0139509	5	Awake
0.0160518	5	Awake
0.0152524	5	Awake
0.0117984	5	Awake
0.0135353	5	Awake
0.0194829	5	Awake
0.0220141	5	Awake
0.0238669	5	Awake
0.0260197	5	Awake
0.0216889	5	Awake
0.0138969	5	Awake
0.0099264	5	Awake
0.00940143	5	Awake
0.0122197	5	Awake
0.0237711	5	Awake
0.047176	5	Awake
0.0637714	5	Awake
0.0481897	5	Awake
0.0226693	5	Awake
0.0272636	5	Awake
0.0429255	5	Awake
0.0358404	5	Awake
0.0222007	5	Awake
0.0210444	5	Awake
0.0214227	5	Awake
0.0171214	5	Awake
0.0173293	5	Awake
0.0236888	5	Awake
0.0205614	5	Awake
0.00741465	5	Awake
0.0185695	5	Awake
0.0605069	5	Awake
0.0804113	5	Awake
0.0525327	5	Awake
0.0183545	5	Awake
0.00767473	5	Awake
0.00859677	5	Awake
0.022245	5	Awake
0.0532287	5	Awake
0.0654837	5	Awake
0.0395239	5	Awake
0.0173597	5	Awake
0.0259636	5	Awake
0.0444715	5	Awake
0.0550869	5	Awake
0.0505845	5	Awake
0.0384288	5	Awake
0.0481705	5	Awake
0.0752997	5	Awake
0.0751111	5	Awake
0.0405871	5	Awake
0.0115372	5	Awake
0.0109022	5	Awake
0.0218302	5	Awake
0.0240041	5	Awake
0.0216906	5	Awake
0.0210269	5	Awake
0.0169017	5	Awake
0.0132962	5	Awake
0.0138685	5	Awake
0.0114209	5	Awake
0.00955467	5	Awake
0.017629	5	Awake
0.0314425	5	Awake
0.0398868	5	Awake
0.0349337	5	Awake
0.020629	5	Awake
0.0121025	5	Awake
0.0142119	5	Awake
0.0166304	5	Awake
0.0138657	5	Awake
0.0164583	5	Awake
0.0360864	5	Awake
0.0668446	5	Awake
0.0943362	5	Awake
0.106515	5	Awake
0.0917429	5	Awake
0.0565931	5	Awake
0.0273719	5	Awake
0.0175288	5	Awake
0.0234498	5	Awake
0.0341057	5	Awake
0.0322969	5	Awake
0.0208185	5	Awake
0.0215052	5	Awake
0.0296568	5	Awake
0.0231519	5	Awake
0.0106349	5	Awake
0.0155656	5	Awake
0.0313171	5	Awake
0.0367149	5	Awake
0.0336576	5	Awake
0.0331683	5	Awake
0.00220658	6	Awake
0.000479102	6	Awake
0.00327222	6	Awake
0.0020548	6	Awake
0.00101786	6	Awake
0.00422195	6	Awake
0.00362671	6	Awake
0.00536391	6	Awake
0.00971311	6	Awake
0.0133463	6	Awake
0.0184819	6	Awake
0.0112715	6	Awake
0.00712415	6	Awake
0.0315438	6	Awake
0.0425861	6	Awake
0.0188204	6	Awake
0.00452206	6	Awake
0.00704633	6	Awake
0.00893931	6	Awake
0.0123795	6	Awake
0.0135358	6	Awake
0.0155463	6	Awake
0.0183491	6	Awake
0.0131393	6	Awake
0.0128364	6	Awake
0.0154629	6	Awake
0.0106866	6	Awake
0.0160752	6	Awake
0.0211711	6	Awake
0.0106128	6	Awake
0.0113268	6	Awake
0.020552	6	Awake
0.023229	6	Awake
0.0375716	6	Awake
0.0509486	6	Awake
0.0465021	6	Awake
0.0411779	6	Awake
0.0289519	6	Awake
0.0142801	6	Awake
0.0238689	6	Awake
0.0349392	6	Awake
0.0279161	6	Awake
0.0239024	6	Awake
0.0190851	6	Awake
0.0138612	6	Awake
0.0293181	6	Awake
0.0434204	6	Awake
0.0342595	6	Awake
0.027241	6	Awake
0.0343676	6	Awake
0.04432	6	Awake
0.0522546	6	Awake
0.0469403	6	Awake
0.0262245	6	Awake
0.0136147	6	Awake
0.0210648	6	Awake
0.0336441	6	Awake
0.0351916	6	Awake
0.0250107	6	Awake
0.0160414	6	Awake
0.0154227	6	Awake
0.0138837	6	Awake
0.00837742	6	Awake
0.0138904	6	Awake
0.0369109	6	Awake
0.0551432	6	Awake
0.0438594	6	Awake
0.0159045	6	Awake
0.00304773	6	Awake
0.00716817	6	Awake
0.0125608	6	Awake
0.018082	6	Awake
0.0220657	6	Awake
0.0165249	6	Awake
0.00633008	6	Awake
0.00243634	6	Awake
0.00644383	6	Awake
0.0120499	6	Awake
0.0131903	6	Awake
0.0135498	6	Awake
0.0212868	6	Awake
0.0317819	6	Awake
0.031311	6	Awake
0.0192478	6	Awake
0.0120079	6	Awake
0.019045	6	Awake
0.0308807	6	Awake
0.0377327	6	Awake
0.0362811	6	Awake
0.0227394	6	Awake
0.00607656	6	Awake
0.0065488	6	Awake
0.022757	6	Awake
0.030943	6	Awake
0.0230357	6	Awake
0.0134757	6	Awake
0.00984836	6	Awake
0.00780578	6	Awake
0.00756428	6	Awake
0.0104943	6	Awake
0.0136091	6	Awake
0.0151488	6	Awake
0.0139547	6	Awake
0.0127231	6	Awake
0.016013	6	Awake
0.0189496	6	Awake
0.0186302	6	Awake
0.0207509	6	Awake
0.0214135	6	Awake
0.0128292	6	Awake
0.00489689	6	Awake
0.0139182	6	Awake
0.0302742	6	Awake
0.0344808	6	Awake
0.0476932	6	Awake
0.0816457	6	Awake
0.08268	6	Awake
0.0438554	6	Awake
0.028069	6	Awake
0.0277556	6	Awake
0.0140828	6	Awake
0.0212559	6	Awake
0.0364007	6	Awake
0.0218845	6	Awake
0.0112945	6	Awake
0.0170456	6	Awake
0.0162681	6	Awake
0.0230943	6	Awake
0.0304495	6	Awake
0.0157588	6	Awake
0.00607159	6	Awake
0.0159581	6	Awake
0.0205149	6	Awake
0.0149683	6	Awake
0.0125311	6	Awake
0.0138131	6	Awake
0.0127512	6	Awake
0.0128107	6	Awake
0.0166363	6	Awake
0.0139343	6	Awake
0.00904501	6	Awake
0.0152918	6	Awake
0.0260573	6	Awake
0.0435024	6	Awake
0.0674518	6	Awake
0.00127149	7	Awake
0.0026744	7	Awake
0.00950875	7	Awake
0.0105067	7	Awake
0.00149069	7	Awake
0.0086637	7	Awake
0.0384124	7	Awake
0.0438529	7	Awake
0.0113818	7	Awake
0.00696551	7	Awake
0.0508496	7	Awake
0.0666924	7	Awake
0.0291084	7	Awake
0.00255598	7	Awake
0.00822368	7	Awake
0.0118245	7	Awake
0.0087979	7	Awake
0.00964424	7	Awake
0.00837725	7	Awake
0.00774997	7	Awake
0.0153313	7	Awake
0.0229268	7	Awake
0.021835	7	Awake
0.0161981	7	Awake
0.0135868	7	Awake
0.0175669	7	Awake
0.0260248	7	Awake
0.02983	7	Awake
0.0227862	7	Awake
0.0144926	7	Awake
0.0169467	7	Awake
0.0241878	7	Awake
0.0240853	7	Awake
0.0169566	7	Awake
0.00968514	7	Awake
0.00534415	7	Awake
0.00372406	7	Awake
0.0057261	7	Awake
0.0124509	7	Awake
0.0185578	7	Awake
0.0165586	7	Awake
0.00959147	7	Awake
0.00850389	7	Awake
0.0177195	7	Awake
0.028032	7	Awake
0.0243136	7	Awake
0.00863644	7	Awake
0.00404597	7	Awake
0.01803	7	Awake
0.0274143	7	Awake
0.0182709	7	Awake
0.00663495	7	Awake
0.0061183	7	Awake
0.0106311	7	Awake
0.0144703	7	Awake
0.0185039	7	Awake
0.0183258	7	Awake
0.0103834	7	Awake
0.00404165	7	Awake
0.00915934	7	Awake
0.0199574	7	Awake
0.0252703	7	Awake
0.0243461	7	Awake
0.0254833	7	Awake
0.0348605	7	Awake
0.0415918	7	Awake
0.0281122	7	Awake
0.00720926	7	Awake
0.00402138	7	Awake
0.00870082	7	Awake
0.0100608	7	Awake
0.0223919	7	Awake
0.0348192	7	Awake
0.0273965	7	Awake
0.0223214	7	Awake
0.0317381	7	Awake
0.0314535	7	Awake
0.0188829	7	Awake
0.00817595	7	Awake
0.00263156	7	Awake
0.0116219	7	Awake
0.0293046	7	Awake
0.0275965	7	Awake
0.0121121	7	Awake
0.0116042	7	Awake
0.0199054	7	Awake
0.017612	7	Awake
0.00981554	7	Awake
0.00608587	7	Awake
0.00616018	7	Awake
0.00859114	7	Awake
0.00860042	7	Awake
0.00469952	7	Awake
0.00904573	7	Awake
0.022005	7	Awake
0.0207011	7	Awake
0.00798509	7	Awake
0.019154	7	Awake
0.0495867	7	Awake
0.052954	7	Awake
0.0248109	7	Awake
0.00666888	7	Awake
0.0122631	7	Awake
0.0171298	7	Awake
0.0117347	7	Awake
0.0116579	7	Awake
0.016032	7	Awake
0.0101269	7	Awake
0.00580062	7	Awake
0.0147204	7	Awake
0.0160007	7	Awake
0.00794709	7	Awake
0.0131096	7	Awake
0.0193191	7	Awake
0.0112076	7	Awake
0.00773921	7	Awake
0.0111021	7	Awake
0.0098497	7	Awake
0.0150734	7	Awake
0.0215048	7	Awake
0.0112746	7	Awake
0.00436472	7	Awake
0.0167103	7	Awake
0.0215728	7	Awake
0.00891276	7	Awake
0.00468656	7	Awake
0.0147243	7	Awake
0.020981	7	Awake
0.0222109	7	Awake
0.0232278	7	Awake
0.0155697	7	Awake
0.00420769	7	Awake
0.00445273	7	Awake
0.00920555	7	Awake
0.00818377	7	Awake
0.00656052	7	Awake
0.00574906	7	Awake
0.00682486	7	Awake
0.0110014	7	Awake
0.0104789	7	Awake
0.0081028	7	Awake
0.00886508	7	Awake
0.00559734	7	Awake
0.00811682	7	Awake
0.0220869	7	Awake
0.00845866	8	Awake
0.00179186	8	Awake
0.00387947	8	Awake
0.00397167	8	Awake
0.00950322	8	Awake
0.0303318	8	Awake
0.0309067	8	Awake
0.00854046	8	Awake
0.00800123	8	Awake
0.0272478	8	Awake
0.0334586	8	Awake
0.0245332	8	Awake
0.0140118	8	Awake
0.0129691	8	Awake
0.0218515	8	Awake
0.0268929	8	Awake
0.0228667	8	Awake
0.0148931	8	Awake
0.00667616	8	Awake
0.00947126	8	Awake
0.0276904	8	Awake
0.0397346	8	Awake
0.0326729	8	Awake
0.0258349	8	Awake
0.0296233	8	Awake
0.0282208	8	Awake
0.0186079	8	Awake
0.0124706	8	Awake
0.0074937	8	Awake
0.00170378	8	Awake
0.00438973	8	Awake
0.0175732	8	Awake
0.0381528	8	Awake
0.056436	8	Awake
0.0539259	8	Awake
0.0364448	8	Awake
0.0261376	8	Awake
0.0197402	8	Awake
0.0127079	8	Awake
0.0143738	8	Awake
0.0161968	8	Awake
0.0152642	8	Awake
0.025341	8	Awake
0.0302464	8	Awake
0.0150674	8	Awake
0.00607454	8	Awake
0.00993358	8	Awake
0.00661053	8	Awake
0.00275831	8	Awake
0.00571047	8	Awake
0.00654775	8	Awake
0.009475	8	Awake
0.0123082	8	Awake
0.00621205	8	Awake
0.00615058	8	Awake
0.016857	8	Awake
0.0180413	8	Awake
0.00944838	8	Awake
0.00556532	8	Awake
0.00787674	8	Awake
0.0160079	8	Awake
0.0275315	8	Awake
0.0308672	8	Awake
0.0219448	8	Awake
0.0102994	8	Awake
0.00413502	8	Awake
0.00280507	8	Awake
0.00398679	8	Awake
0.00822561	8	Awake
0.0141827	8	Awake
0.0180783	8	Awake
0.016976	8	Awake
0.0105397	8	Awake
0.00429725	8	Awake
0.00496285	8	Awake
0.0119038	8	Awake
0.0197391	8	Awake
0.0245187	8	Awake
0.0256404	8	Awake
0.0216947	8	Awake
0.0107356	8	Awake
0.00441217	8	Awake
0.0183579	8	Awake
0.0406753	8	Awake
0.0461697	8	Awake
0.0341276	8	Awake
0.020718	8	Awake
0.0137325	8	Awake
0.0115326	8	Awake
0.0106254	8	Awake
0.0101186	8	Awake
0.0150349	8	Awake
0.02774	8	Awake
0.0408727	8	Awake
0.056346	8	Awake
0.0779919	8	Awake
0.0773657	8	Awake
0.0454575	8	Awake
0.0345259	8	Awake
0.0540703	8	Awake
0.0479201	8	Awake
0.0168739	8	Awake
0.00396158	8	Awake
0.00597796	8	Awake
0.00788679	8	Awake
0.0109436	8	Awake
0.0122741	8	Awake
0.0109479	8	Awake
0.00737562	8	Awake
0.00587005	8	Awake
0.00942937	8	Awake
0.00911615	8	Awake
0.0197333	8	Awake
0.0528481	8	Awake
0.0617599	8	Awake
0.030064	8	Awake
0.00896744	8	Awake
0.0101405	8	Awake
0.00876519	8	Awake
0.0051206	8	Awake
0.00205496	8	Awake
0.00313695	8	Awake
0.0131932	8	Awake
0.0186362	8	Awake
0.0159962	8	Awake
0.014361	8	Awake
0.0128442	8	Awake
0.0159637	8	Awake
0.0220844	8	Awake
0.0166861	8	Awake
0.00657744	8	Awake
0.00505554	8	Awake
0.00576031	8	Awake
0.00358016	8	Awake
0.00180027	8	Awake
0.00662528	8	Awake
0.0215482	8	Awake
0.0307491	8	Awake
0.0218692	8	Awake
0.0159777	8	Awake
0.0253431	8	Awake
0.0239264	8	Awake
0.00768316	8	Awake
0.0148668	8	Awake
0.0439251	8	Awake
0.000576642	9	Awake
0.000800634	9	Awake
0.00289689	9	Awake
0.00200876	9	Awake
0.00119288	9	Awake
0.00425774	9	Awake
0.00361165	9	Awake
0.000428344	9	Awake
0.00164757	9	Awake
0.00368058	9	Awake
0.00521696	9	Awake
0.00744177	9	Awake
0.00628465	9	Awake
0.00364005	9	Awake
0.0038668	9	Awake
0.00456568	9	Awake
0.00420919	9	Awake
0.00367722	9	Awake
0.00411521	9	Awake
0.00693371	9	Awake
0.00914258	9	Awake
0.00874889	9	Awake
0.00877818	9	Awake
0.00757283	9	Awake
0.00318213	9	Awake
0.001688	9	Awake
0.00557349	9	Awake
0.0100758	9	Awake
0.0115521	9	Awake
0.00899149	9	Awake
0.0101742	9	Awake
0.0227029	9	Awake
0.0289678	9	Awake
0.0143446	9	Awake
0.00602729	9	Awake
0.0237831	9	Awake
0.0404685	9	Awake
0.0368751	9	Awake
0.027181	9	Awake
0.0213103	9	Awake
0.0185838	9	Awake
0.0170486	9	Awake
0.0112517	9	Awake
0.00501811	9	Awake
0.00796719	9	Awake
0.0152708	9	Awake
0.0180815	9	Awake
0.0162877	9	Awake
0.0103968	9	Awake
0.00638694	9	Awake
0.0150124	9	Awake
0.026221	9	Awake
0.0188093	9	Awake
0.00330287	9	Awake
0.00426715	9	Awake
0.0113898	9	Awake
0.00722653	9	Awake
0.00600095	9	Awake
0.0149256	9	Awake
0.0159609	9	Awake
0.00753576	9	Awake
0.00370002	9	Awake
0.00401646	9	Awake
0.00576511	9	Awake
0.0119823	9	Awake
0.0136783	9	Awake
0.0065662	9	Awake
0.0134877	9	Awake
0.0419942	9	Awake
0.0535974	9	Awake
0.0282497	9	Awake
0.00498441	9	Awake
0.0110601	9	Awake
0.0210445	9	Awake
0.0154952	9	Awake
0.007866	9	Awake
0.00632144	9	Awake
0.00714201	9	Awake
0.0125242	9	Awake
0.017942	9	Awake
0.0130319	9	Awake
0.00899354	9	Awake
0.0201	9	Awake
0.0297489	9	Awake
0.0220642	9	Awake
0.0121381	9	Awake
0.0132956	9	Awake
0.017602	9	Awake
0.0170991	9	Awake
0.0134373	9	Awake
0.0109707	9	Awake
0.0118469	9	Awake
0.0153997	9	Awake
0.0184928	9	Awake
0.0160084	9	Awake
0.00917415	9	Awake
0.00628372	9	Awake
0.00699007	9	Awake
0.00497674	9	Awake
0.00341829	9	Awake
0.00643872	9	Awake
0.0099116	9	Awake
0.0130737	9	Awake
0.0181418	9	Awake
0.0170828	9	Awake
0.00945183	9	Awake
0.0208929	9	Awake
0.0551489	9	Awake
0.0670222	9	Awake
0.0397701	9	Awake
0.0145045	9	Awake
0.011435	9	Awake
0.0135796	9	Awake
0.014119	9	Awake
0.0140983	9	Awake
0.0118359	9	Awake
0.00963583	9	Awake
0.00961567	9	Awake
0.013832	9	Awake
0.017911	9	Awake
0.0122164	9	Awake
0.00412501	9	Awake
0.00436278	9	Awake
0.00647954	9	Awake
0.00740627	9	Awake
0.0088024	9	Awake
0.00747915	9	Awake
0.00748326	9	Awake
0.00913731	9	Awake
0.00642099	9	Awake
0.00830131	9	Awake
0.0163844	9	Awake
0.0139354	9	Awake
0.00933644	9	Awake
0.0223434	9	Awake
0.0332571	9	Awake
0.0221523	9	Awake
0.016579	9	Awake
0.0364503	9	Awake
0.0533835	9	Awake
0.0441902	9	Awake
0.0236023	9	Awake
0.016013	9	Awake
0.0321874	9	Awake
0.0558946	9	Awake
0.00508898	10	Awake
0.00047815	10	Awake
0.00506755	10	Awake
0.00510173	10	Awake
0.00940794	10	Awake
0.0325819	10	Awake
0.0432638	10	Awake
0.02993	10	Awake
0.0194681	10	Awake
0.0208571	10	Awake
0.025562	10	Awake
0.0236314	10	Awake
0.0139505	10	Awake
0.00794705	10	Awake
0.017872	10	Awake
0.0525888	10	Awake
0.0834262	10	Awake
0.062267	10	Awake
0.0171457	10	Awake
0.00392816	10	Awake
0.00763401	10	Awake
0.00761802	10	Awake
0.0119302	10	Awake
0.0152047	10	Awake
0.0219984	10	Awake
0.0335799	10	Awake
0.0291834	10	Awake
0.0214282	10	Awake
0.0296223	10	Awake
0.031862	10	Awake
0.0253456	10	Awake
0.0308451	10	Awake
0.0340211	10	Awake
0.0235892	10	Awake
0.0283083	10	Awake
0.05164	10	Awake
0.0543641	10	Awake
0.033092	10	Awake
0.0224331	10	Awake
0.0239009	10	Awake
0.0213505	10	Awake
0.0191666	10	Awake
0.0169031	10	Awake
0.0124429	10	Awake
0.0127542	10	Awake
0.0109572	10	Awake
0.00529732	10	Awake
0.00702979	10	Awake
0.0082436	10	Awake
0.00437435	10	Awake
0.00853314	10	Awake
0.0153435	10	Awake
0.014121	10	Awake
0.0120275	10	Awake
0.0156835	10	Awake
0.028825	10	Awake
0.0465296	10	Awake
0.0482207	10	Awake
0.0308043	10	Awake
0.0131234	10	Awake
0.00392751	10	Awake
0.00487796	10	Awake
0.0149847	10	Awake
0.024153	10	Awake
0.0322425	10	Awake
0.0429784	10	Awake
0.0411051	10	Awake
0.0228927	10	Awake
0.0131518	10	Awake
0.0244154	10	Awake
0.045497	10	Awake
0.0621556	10	Awake
0.0623654	10	Awake
0.0484833	10	Awake
0.0382254	10	Awake
0.0368075	10	Awake
0.0336383	10	Awake
0.0244066	10	Awake
0.0165405	10	Awake
0.0171406	10	Awake
0.0223425	10	Awake
0.0241322	10	Awake
0.0202303	10	Awake
0.0208338	10	Awake
0.0538587	10	Awake
0.112406	10	Awake
0.118941	10	Awake
0.0494647	10	Awake
0.00530983	10	Awake
0.0408533	10	Awake
0.0780973	10	Awake
0.0724379	10	Awake
0.0715167	10	Awake
0.0838426	10	Awake
0.0655855	10	Awake
0.0250303	10	Awake
0.00468688	10	Awake
0.00267904	10	Awake
0.00199853	10	Awake
0.00598139	10	Awake
0.00814778	10	Awake
0.00290091	10	Awake
0.00120714	10	Awake
0.00220897	10	Awake
0.0064254	10	Awake
0.0210384	10	Awake
0.0270509	10	Awake
0.0155852	10	Awake
0.0114385	10	Awake
0.018197	10	Awake
0.0240831	10	Awake
0.0323271	10	Awake
0.0335459	10	Awake
0.0212079	10	Awake
0.0166771	10	Awake
0.024408	10	Awake
0.025271	10	Awake
0.0216484	10	Awake
0.0299537	10	Awake
0.043159	10	Awake
0.0365956	10	Awake
0.0119586	10	Awake
0.00383205	10	Awake
0.0198342	10	Awake
0.0264589	10	Awake
0.0135251	10	Awake
0.00333951	10	Awake
0.00392799	10	Awake
0.00962863	10	Awake
0.0151263	10	Awake
0.0128084	10	Awake
0.00685063	10	Awake
0.00710353	10	Awake
0.010141	10	Awake
0.0159819	10	Awake
0.0263611	10	Awake
0.0273307	10	Awake
0.0170222	10	Awake
0.0115885	10	Awake
0.0137941	10	Awake
0.0197309	10	Awake
0.0251941	10	Awake
0.0203071	10	Awake
0.0123235	10	Awake
0.0130698	10	Awake
0.00383532	11	Awake
0.00187375	11	Awake
0.00337779	11	Awake
0.00348174	11	Awake
0.00377031	11	Awake
0.011591	11	Awake
0.0183704	11	Awake
0.015875	11	Awake
0.0111919	11	Awake
0.00910894	11	Awake
0.0081375	11	Awake
0.0092091	11	Awake
0.00940087	11	Awake
0.00525381	11	Awake
0.00883046	11	Awake
0.0276987	11	Awake
0.0399095	11	Awake
0.0321256	11	Awake
0.0232728	11	Awake
0.0209062	11	Awake
0.0166361	11	Awake
0.0158163	11	Awake
0.0192431	11	Awake
0.0161261	11	Awake
0.00830894	11	Awake
0.0059421	11	Awake
0.0147127	11	Awake
0.0299165	11	Awake
0.0351789	11	Awake
0.0258068	11	Awake
0.0164189	11	Awake
0.0133428	11	Awake
0.00767848	11	Awake
0.00383945	11	Awake
0.0305682	11	Awake
0.0874383	11	Awake
0.11202	11	Awake
0.0726253	11	Awake
0.0265185	11	Awake
0.0162858	11	Awake
0.0177498	11	Awake
0.0127932	11	Awake
0.00562612	11	Awake
0.00533632	11	Awake
0.0368421	11	Awake
0.0882794	11	Awake
0.0917775	11	Awake
0.0407751	11	Awake
0.0117997	11	Awake
0.0234617	11	Awake
0.0244022	11	Awake
0.0108929	11	Awake
0.0142404	11	Awake
0.0277818	11	Awake
0.0341616	11	Awake
0.0344612	11	Awake
0.031912	11	Awake
0.0306798	11	Awake
0.0287447	11	Awake
0.0189833	11	Awake
0.0156975	11	Awake
0.0346451	11	Awake
0.0540506	11	Awake
0.046611	11	Awake
0.024573	11	Awake
0.0161322	11	Awake
0.0259891	11	Awake
0.0388187	11	Awake
0.0359301	11	Awake
0.0151826	11	Awake
0.0140377	11	Awake
0.06291	11	Awake
0.112875	11	Awake
0.0983295	11	Awake
0.043624	11	Awake
0.0143846	11	Awake
0.0179968	11	Awake
0.0214891	11	Awake
0.0161944	11	Awake
0.0188872	11	Awake
0.0310715	11	Awake
0.0355532	11	Awake
0.0308903	11	Awake
0.0290113	11	Awake
0.0276802	11	Awake
0.0215263	11	Awake
0.0193355	11	Awake
0.027102	11	Awake
0.0342433	11	Awake
0.0309296	11	Awake
0.024074	11	Awake
0.0206773	11	Awake
0.0145894	11	Awake
0.00574172	11	Awake
0.00448117	11	Awake
0.0100322	11	Awake
0.0130653	11	Awake
0.0179539	11	Awake
0.0387199	11	Awake
0.0664535	11	Awake
0.0672597	11	Awake
0.0367886	11	Awake
0.0180962	11	Awake
0.0325249	11	Awake
0.0429277	11	Awake
0.0224192	11	Awake
0.010628	11	Awake
0.0470624	11	Awake
0.0884731	11	Awake
0.0736309	11	Awake
0.0286596	11	Awake
0.0139789	11	Awake
0.023531	11	Awake
0.0201537	11	Awake
0.00762427	11	Awake
0.00841221	11	Awake
0.0185505	11	Awake
0.0212699	11	Awake
0.0186127	11	Awake
0.0266261	11	Awake
0.0508418	11	Awake
0.0786525	11	Awake
0.0914157	11	Awake
0.0797409	11	Awake
0.0497082	11	Awake
0.0197297	11	Awake
0.0064198	11	Awake
0.00818602	11	Awake
0.0140413	11	Awake
0.0196318	11	Awake
0.0213336	11	Awake
0.0184811	11	Awake
0.0203695	11	Awake
0.031966	11	Awake
0.0448863	11	Awake
0.0408979	11	Awake
0.0164032	11	Awake
0.00748935	11	Awake
0.0327983	11	Awake
0.0496134	11	Awake
0.0346797	11	Awake
0.0160387	11	Awake
0.0115322	11	Awake
0.0258329	11	Awake
0.0497674	11	Awake
0.00234965	12	Awake
0.00134793	12	Awake
0.00146884	12	Awake
0.00230465	12	Awake
0.00297708	12	Awake
0.00280543	12	Awake
0.00802886	12	Awake
0.0204611	12	Awake
0.0209137	12	Awake
0.00813245	12	Awake
0.0079097	12	Awake
0.0175502	12	Awake
0.0184333	12	Awake
0.0135784	12	Awake
0.00900879	12	Awake
0.012598	12	Awake
0.0223267	12	Awake
0.0147744	12	Awake
0.00173749	12	Awake
0.0102489	12	Awake
0.0153498	12	Awake
0.00834248	12	Awake
0.0162589	12	Awake
0.0193976	12	Awake
0.0103515	12	Awake
0.0301058	12	Awake
0.0526482	12	Awake
0.0312578	12	Awake
0.0136945	12	Awake
0.0321501	12	Awake
0.0387191	12	Awake
0.0226582	12	Awake
0.0144517	12	Awake
0.0146143	12	Awake
0.0176689	12	Awake
0.021911	12	Awake
0.0198412	12	Awake
0.0193569	12	Awake
0.0211606	12	Awake
0.0141916	12	Awake
0.0151475	12	Awake
0.0360852	12	Awake
0.052623	12	Awake
0.0470868	12	Awake
0.0264965	12	Awake
0.0122324	12	Awake
0.0214169	12	Awake
0.0357745	12	Awake
0.0370885	12	Awake
0.0402855	12	Awake
0.0404918	12	Awake
0.0232047	12	Awake
0.0183171	12	Awake
0.0398739	12	Awake
0.0485443	12	Awake
0.0305948	12	Awake
0.0142743	12	Awake
0.00914128	12	Awake
0.00719954	12	Awake
0.0105373	12	Awake
0.0175373	12	Awake
0.0220154	12	Awake
0.0300302	12	Awake
0.0414756	12	Awake
0.0407875	12	Awake
0.0276432	12	Awake
0.0179823	12	Awake
0.0182361	12	Awake
0.0235306	12	Awake
0.0220311	12	Awake
0.00982314	12	Awake
0.00556128	12	Awake
0.0167987	12	Awake
0.0230165	12	Awake
0.0173739	12	Awake
0.0115573	12	Awake
0.00608019	12	Awake
0.00319524	12	Awake
0.0169282	12	Awake
0.0451309	12	Awake
0.0679133	12	Awake
0.0799244	12	Awake
0.0938972	12	Awake
0.111336	12	Awake
0.109827	12	Awake
0.0700973	12	Awake
0.0180156	12	Awake
0.00932814	12	Awake
0.0495788	12	Awake
0.0866472	12	Awake
0.094669	12	Awake
0.0864092	12	Awake
0.0734437	12	Awake
0.0753005	12	Awake
0.0942709	12	Awake
0.0854399	12	Awake
0.0375636	12	Awake
0.0113253	12	Awake
0.0350497	12	Awake
0.0590864	12	Awake
0.0438423	12	Awake
0.0145852	12	Awake
0.0107855	12	Awake
0.0300785	12	Awake
0.0442225	12	Awake
0.0432749	12	Awake
0.0442199	12	Awake
0.0620595	12	Awake
0.0790757	12	Awake
0.0644763	12	Awake
0.0274332	12	Awake
0.00693126	12	Awake
0.0119754	12	Awake
0.0199368	12	Awake
0.0205417	12	Awake
0.0217911	12	Awake
0.0246762	12	Awake
0.0205271	12	Awake
0.0109472	12	Awake
0.0107721	12	Awake
0.0270612	12	Awake
0.0476438	12	Awake
0.0557404	12	Awake
0.047727	12	Awake
0.0316474	12	Awake
0.0169392	12	Awake
0.00957378	12	Awake
0.0101143	12	Awake
0.0165831	12	Awake
0.0266744	12	Awake
0.0326808	12	Awake
0.0257022	12	Awake
0.01052	12	Awake
0.00708496	12	Awake
0.0232723	12	Awake
0.0349054	12	Awake
0.0299021	12	Awake
0.0320241	12	Awake
0.0345331	12	Awake
0.0162714	12	Awake
0.017648	12	Awake
0.0517147	12	Awake
0.0559134	12	Awake
0.0295414	12	Awake
0.0207011	12	Awake
0.00395036	13	Awake
0.001041	13	Awake
0.00428431	13	Awake
0.000944925	13	Awake
0.0108561	13	Awake
0.0375677	13	Awake
0.0307134	13	Awake
0.00957418	13	Awake
0.0202856	13	Awake
0.0218837	13	Awake
0.00364226	13	Awake
0.0149346	13	Awake
0.0354456	13	Awake
0.0256928	13	Awake
0.011094	13	Awake
0.0100975	13	Awake
0.00806235	13	Awake
0.00366064	13	Awake
0.00277433	13	Awake
0.00334228	13	Awake
0.00561799	13	Awake
0.0106218	13	Awake
0.0150404	13	Awake
0.0165893	13	Awake
0.0150312	13	Awake
0.0107692	13	Awake
0.00784826	13	Awake
0.00838774	13	Awake
0.00867538	13	Awake
0.00867373	13	Awake
0.00981766	13	Awake
0.00931049	13	Awake
0.00917457	13	Awake
0.0127857	13	Awake
0.0176131	13	Awake
0.0236958	13	Awake
0.0299343	13	Awake
0.0283716	13	Awake
0.019259	13	Awake
0.0129155	13	Awake
0.0109902	13	Awake
0.00767523	13	Awake
0.00551644	13	Awake
0.00703757	13	Awake
0.00769539	13	Awake
0.0107239	13	Awake
0.0135254	13	Awake
0.00569714	13	Awake
0.00832182	13	Awake
0.0299484	13	Awake
0.026382	13	Awake
0.00692413	13	Awake
0.0273786	13	Awake
0.0500339	13	Awake
0.0256772	13	Awake
0.00816807	13	Awake
0.0263264	13	Awake
0.0359863	13	Awake
0.0276424	13	Awake
0.0193364	13	Awake
0.0159396	13	Awake
0.0247107	13	Awake
0.0365616	13	Awake
0.0331981	13	Awake
0.0223614	13	Awake
0.0153588	13	Awake
0.00991198	13	Awake
0.00641248	13	Awake
0.00538708	13	Awake
0.00531615	13	Awake
0.00822963	13	Awake
0.0132555	13	Awake
0.0162593	13	Awake
0.0191426	13	Awake
0.0260014	13	Awake
0.0301844	13	Awake
0.0231644	13	Awake
0.0134989	13	Awake
0.0131476	13	Awake
0.0176242	13	Awake
0.0180702	13	Awake
0.014406	13	Awake
0.0118063	13	Awake
0.013505	13	Awake
0.0175807	13	Awake
0.023085	13	Awake
0.0278295	13	Awake
0.0233117	13	Awake
0.011342	13	Awake
0.00462836	13	Awake
0.00415438	13	Awake
0.0048787	13	Awake
0.00858476	13	Awake
0.0146838	13	Awake
0.0209181	13	Awake
0.0316224	13	Awake
0.0484445	13	Awake
0.0572936	13	Awake
0.0428728	13	Awake
0.0187407	13	Awake
0.0116934	13	Awake
0.0222181	13	Awake
0.0368731	13	Awake
0.0493155	13	Awake
0.0511797	13	Awake
0.0396389	13	Awake
0.0224658	13	Awake
0.0092484	13	Awake
0.0135255	13	Awake
0.0288289	13	Awake
0.0249854	13	Awake
0.00731105	13	Awake
0.00698888	13	Awake
0.0159773	13	Awake
0.0143574	13	Awake
0.0101888	13	Awake
0.00988498	13	Awake
0.00868642	13	Awake
0.00615383	13	Awake
0.00702801	13	Awake
0.0142535	13	Awake
0.0153962	13	Awake
0.0073266	13	Awake
0.018823	13	Awake
0.0469983	13	Awake
0.0465129	13	Awake
0.0200886	13	Awake
0.00606193	13	Awake
0.0047768	13	Awake
0.00608121	13	Awake
0.0107253	13	Awake
0.00861667	13	Awake
0.00353371	13	Awake
0.00981484	13	Awake
0.0149865	13	Awake
0.00872978	13	Awake
0.00441032	13	Awake
0.00343977	13	Awake
0.00135949	13	Awake
0.0132605	13	Awake
0.0385908	13	Awake
0.0438778	13	Awake
0.022217	13	Awake
0.0118751	13	Awake
0.0232785	13	Awake
0.00306807	14	Awake
0.000710615	14	Awake
0.00404242	14	Awake
0.0023654	14	Awake
0.00310429	14	Awake
0.0184414	14	Awake
0.0240605	14	Awake
0.0121496	14	Awake
0.0136877	14	Awake
0.0414061	14	Awake
0.074464	14	Awake
0.0860518	14	Awake
0.0681697	14	Awake
0.0349355	14	Awake
0.00793776	14	Awake
0.0117683	14	Awake
0.0479451	14	Awake
0.0777957	14	Awake
0.0786157	14	Awake
0.0677053	14	Awake
0.0598976	14	Awake
0.0576418	14	Awake
0.0500774	14	Awake
0.0245549	14	Awake
0.00909774	14	Awake
0.0291657	14	Awake
0.0469013	14	Awake
0.0322807	14	Awake
0.0119838	14	Awake
0.00499548	14	Awake
0.00572005	14	Awake
0.0164685	14	Awake
0.0306517	14	Awake
0.0270542	14	Awake
0.0104214	14	Awake
0.0101707	14	Awake
0.0265778	14	Awake
0.0288876	14	Awake
0.0160104	14	Awake
0.0174775	14	Awake
0.0294644	14	Awake
0.0229165	14	Awake
0.00916445	14	Awake
0.0200924	14	Awake
0.0408214	14	Awake
0.0357439	14	Awake
0.0148219	14	Awake
0.0100901	14	Awake
0.0182951	14	Awake
0.017092	14	Awake
0.00665206	14	Awake
0.000894694	14	Awake
0.00285866	14	Awake
0.00810826	14	Awake
0.0137519	14	Awake
0.0154837	14	Awake
0.0108098	14	Awake
0.0067817	14	Awake
0.0108445	14	Awake
0.0171619	14	Awake
0.0157422	14	Awake
0.0105929	14	Awake
0.0138285	14	Awake
0.0256684	14	Awake
0.0346052	14	Awake
0.0309849	14	Awake
0.0155753	14	Awake
0.00617106	14	Awake
0.0181953	14	Awake
0.0327747	14	Awake
0.0286894	14	Awake
0.0230506	14	Awake
0.026375	14	Awake
0.0241069	14	Awake
0.0241827	14	Awake
0.0298766	14	Awake
0.0182457	14	Awake
0.0120168	14	Awake
0.0411493	14	Awake
0.052941	14	Awake
0.0199554	14	Awake
0.00883526	14	Awake
0.0349363	14	Awake
0.0415066	14	Awake
0.0260006	14	Awake
0.0190968	14	Awake
0.019212	14	Awake
0.0213263	14	Awake
0.0235539	14	Awake
0.0222497	14	Awake
0.027364	14	Awake
0.0388145	14	Awake
0.0401918	14	Awake
0.028884	14	Awake
0.0161324	14	Awake
0.0168482	14	Awake
0.0353826	14	Awake
0.046757	14	Awake
0.0312409	14	Awake
0.0143798	14	Awake
0.026604	14	Awake
0.0528524	14	Awake
0.0631059	14	Awake
0.0581943	14	Awake
0.0484603	14	Awake
0.0362043	14	Awake
0.034961	14	Awake
0.0421624	14	Awake
0.0313873	14	Awake
0.0128204	14	Awake
0.0125832	14	Awake
0.0193081	14	Awake
0.0240837	14	Awake
0.0277097	14	Awake
[truncated: 4,306 more rows]

## Sheet: Awake_vs_DOC_fMRIneg_bin5
Value	Sub_ID	Condition
0.00673056	1	Awake
0.00292737	1	Awake
0.00802718	1	Awake
0.00571389	1	Awake
0.00251001	1	Awake
0.0226519	1	Awake
0.0507691	1	Awake
0.0666092	1	Awake
0.0604634	1	Awake
0.0302302	1	Awake
0.0156774	1	Awake
0.0409114	1	Awake
0.0609189	1	Awake
0.0461855	1	Awake
0.0244057	1	Awake
0.0191879	1	Awake
0.0251645	1	Awake
0.0303152	1	Awake
0.0321027	1	Awake
0.0334768	1	Awake
0.0353142	1	Awake
0.0396558	1	Awake
0.0392351	1	Awake
0.0252748	1	Awake
0.0237065	1	Awake
0.0544777	1	Awake
0.0723568	1	Awake
0.0456669	1	Awake
0.0249562	1	Awake
0.0461671	1	Awake
0.07042	1	Awake
0.0649054	1	Awake
0.0447241	1	Awake
0.0405318	1	Awake
0.0674213	1	Awake
0.0950923	1	Awake
0.0824694	1	Awake
0.0458724	1	Awake
0.0243956	1	Awake
0.0273351	1	Awake
0.042901	1	Awake
0.0445431	1	Awake
0.035826	1	Awake
0.0577706	1	Awake
0.089244	1	Awake
0.0788826	1	Awake
0.0541636	1	Awake
0.0469034	1	Awake
0.0397329	1	Awake
0.0357887	1	Awake
0.0437097	1	Awake
0.0542769	1	Awake
0.0623368	1	Awake
0.0517799	1	Awake
0.0302177	1	Awake
0.0336869	1	Awake
0.0432438	1	Awake
0.0270467	1	Awake
0.0141045	1	Awake
0.0273494	1	Awake
0.0530925	1	Awake
0.0699045	1	Awake
0.0558956	1	Awake
0.0285718	1	Awake
0.0224031	1	Awake
0.0212361	1	Awake
0.0110657	1	Awake
0.0125455	1	Awake
0.0192891	1	Awake
0.0171233	1	Awake
0.0180566	1	Awake
0.0208954	1	Awake
0.0194053	1	Awake
0.0252634	1	Awake
0.034883	1	Awake
0.0325286	1	Awake
0.0233979	1	Awake
0.018177	1	Awake
0.0144921	1	Awake
0.0137999	1	Awake
0.023359	1	Awake
0.034647	1	Awake
0.0323591	1	Awake
0.0213224	1	Awake
0.0130438	1	Awake
0.00708896	1	Awake
0.00563857	1	Awake
0.0120229	1	Awake
0.0174799	1	Awake
0.0150003	1	Awake
0.0102422	1	Awake
0.0128761	1	Awake
0.021806	1	Awake
0.0240783	1	Awake
0.0201928	1	Awake
0.0200116	1	Awake
0.0171256	1	Awake
0.01189	1	Awake
0.0125039	1	Awake
0.00903357	1	Awake
0.00920162	1	Awake
0.0288315	1	Awake
0.0427566	1	Awake
0.0419582	1	Awake
0.047343	1	Awake
0.0454766	1	Awake
0.0332747	1	Awake
0.0337611	1	Awake
0.0349366	1	Awake
0.0374201	1	Awake
0.0595109	1	Awake
0.0652203	1	Awake
0.0403713	1	Awake
0.0374974	1	Awake
0.0656863	1	Awake
0.0855667	1	Awake
0.085544	1	Awake
0.0701467	1	Awake
0.0439128	1	Awake
0.0238026	1	Awake
0.0192204	1	Awake
0.0201301	1	Awake
0.0271665	1	Awake
0.0475767	1	Awake
0.0557166	1	Awake
0.042897	1	Awake
0.0547158	1	Awake
0.0848845	1	Awake
0.0752211	1	Awake
0.0398529	1	Awake
0.0226793	1	Awake
0.0215411	1	Awake
0.0227609	1	Awake
0.0161949	1	Awake
0.0246252	1	Awake
0.0710699	1	Awake
0.089152	1	Awake
0.0507602	1	Awake
0.0468654	1	Awake
0.0897859	1	Awake
0.0944027	1	Awake
0.0499616	1	Awake
0.0252593	1	Awake
0.0816213	1	Awake
0.174223	1	Awake
0.0109241	2	Awake
0.00285236	2	Awake
0.0037024	2	Awake
0.00343201	2	Awake
0.00724457	2	Awake
0.0262032	2	Awake
0.0321405	2	Awake
0.0193137	2	Awake
0.0164599	2	Awake
0.0213979	2	Awake
0.0225643	2	Awake
0.0255243	2	Awake
0.0229483	2	Awake
0.0132632	2	Awake
0.0192123	2	Awake
0.0434634	2	Awake
0.0617597	2	Awake
0.061891	2	Awake
0.0452344	2	Awake
0.0241882	2	Awake
0.0222133	2	Awake
0.0351385	2	Awake
0.0387179	2	Awake
0.0332923	2	Awake
0.023462	2	Awake
0.0147452	2	Awake
0.0246089	2	Awake
0.0399396	2	Awake
0.0503891	2	Awake
0.0765221	2	Awake
0.0911962	2	Awake
0.06996	2	Awake
0.0582449	2	Awake
0.0554981	2	Awake
0.030473	2	Awake
0.023771	2	Awake
0.045861	2	Awake
0.0466897	2	Awake
0.0293364	2	Awake
0.0205341	2	Awake
0.0147971	2	Awake
0.0122323	2	Awake
0.0197938	2	Awake
0.0303094	2	Awake
0.032108	2	Awake
0.0294758	2	Awake
0.0354223	2	Awake
0.0370328	2	Awake
0.0235529	2	Awake
0.0175923	2	Awake
0.021914	2	Awake
0.0183058	2	Awake
0.0142836	2	Awake
0.0243246	2	Awake
0.051543	2	Awake
0.0780867	2	Awake
0.0696439	2	Awake
0.0398851	2	Awake
0.0346938	2	Awake
0.0459245	2	Awake
0.0410769	2	Awake
0.0229131	2	Awake
0.00961685	2	Awake
0.0125529	2	Awake
0.0259318	2	Awake
0.0313064	2	Awake
0.0278646	2	Awake
0.028834	2	Awake
0.0347045	2	Awake
0.0354873	2	Awake
0.0274258	2	Awake
0.0227444	2	Awake
0.0364398	2	Awake
0.0561457	2	Awake
0.0536742	2	Awake
0.0343905	2	Awake
0.0254517	2	Awake
0.020772	2	Awake
0.00774259	2	Awake
0.00896826	2	Awake
0.0310689	2	Awake
0.0442309	2	Awake
0.0350688	2	Awake
0.0182907	2	Awake
0.0161261	2	Awake
0.031662	2	Awake
0.039822	2	Awake
0.035295	2	Awake
0.0319471	2	Awake
0.0242609	2	Awake
0.018051	2	Awake
0.0206384	2	Awake
0.0151872	2	Awake
0.0140423	2	Awake
0.0281521	2	Awake
0.0292192	2	Awake
0.0331753	2	Awake
0.0588827	2	Awake
0.0524632	2	Awake
0.0169949	2	Awake
0.0307523	2	Awake
0.0789589	2	Awake
0.0831527	2	Awake
0.0471987	2	Awake
0.0230958	2	Awake
0.0185581	2	Awake
0.0158968	2	Awake
0.012079	2	Awake
0.00845026	2	Awake
0.0102548	2	Awake
0.0277474	2	Awake
0.0461384	2	Awake
0.0404255	2	Awake
0.0198558	2	Awake
0.00789921	2	Awake
0.00978227	2	Awake
0.0163136	2	Awake
0.0156439	2	Awake
0.0138599	2	Awake
0.0232658	2	Awake
0.0281649	2	Awake
0.0189825	2	Awake
0.0218044	2	Awake
0.0380774	2	Awake
0.0349791	2	Awake
0.0257549	2	Awake
0.046125	2	Awake
0.0632335	2	Awake
0.04368	2	Awake
0.0326393	2	Awake
0.0490476	2	Awake
0.0501244	2	Awake
0.0332144	2	Awake
0.0221968	2	Awake
0.0186067	2	Awake
0.026233	2	Awake
0.036431	2	Awake
0.0348149	2	Awake
0.0326679	2	Awake
0.0304779	2	Awake
0.0200524	2	Awake
0.0145541	2	Awake
0.0271782	2	Awake
0.0670465	2	Awake
0.114694	2	Awake
0.0069974	3	Awake
0.00099107	3	Awake
0.00502787	3	Awake
0.00227966	3	Awake
0.0100336	3	Awake
0.0473577	3	Awake
0.0737332	3	Awake
0.0694482	3	Awake
0.045345	3	Awake
0.0221722	3	Awake
0.0355993	3	Awake
0.0583166	3	Awake
0.0435803	3	Awake
0.0242721	3	Awake
0.0250812	3	Awake
0.0358294	3	Awake
0.0674641	3	Awake
0.0959158	3	Awake
0.086377	3	Awake
0.0672653	3	Awake
0.0636519	3	Awake
0.0644466	3	Awake
0.0641636	3	Awake
0.0549356	3	Awake
0.0336904	3	Awake
0.0220507	3	Awake
0.0302864	3	Awake
0.0353162	3	Awake
0.0222934	3	Awake
0.0123797	3	Awake
0.0233188	3	Awake
0.0430612	3	Awake
0.0584688	3	Awake
0.0636429	3	Awake
0.0500832	3	Awake
0.0231833	3	Awake
0.0135649	3	Awake
0.0457099	3	Awake
0.0857036	3	Awake
0.0767646	3	Awake
0.0365142	3	Awake
0.0179997	3	Awake
0.0172757	3	Awake
0.0129639	3	Awake
0.0110781	3	Awake
0.0267051	3	Awake
0.0671969	3	Awake
0.099558	3	Awake
0.0795142	3	Awake
0.0324531	3	Awake
0.020557	3	Awake
0.0544058	3	Awake
0.0859596	3	Awake
0.0799053	3	Awake
0.072256	3	Awake
0.0929701	3	Awake
0.0967941	3	Awake
0.0672686	3	Awake
0.045457	3	Awake
0.0336863	3	Awake
0.0252585	3	Awake
0.0418209	3	Awake
0.0679297	3	Awake
0.0692115	3	Awake
0.0502655	3	Awake
0.0303465	3	Awake
0.0209865	3	Awake
0.0258988	3	Awake
0.0348491	3	Awake
0.0374524	3	Awake
0.0346225	3	Awake
0.0309835	3	Awake
0.0282336	3	Awake
0.0232775	3	Awake
0.0186546	3	Awake
0.0317273	3	Awake
0.0684937	3	Awake
0.0951146	3	Awake
0.0764087	3	Awake
0.0360628	3	Awake
0.0225093	3	Awake
0.0308019	3	Awake
0.0272375	3	Awake
0.0156556	3	Awake
0.0109802	3	Awake
0.0060306	3	Awake
0.00895698	3	Awake
0.0349853	3	Awake
0.0590992	3	Awake
0.0540271	3	Awake
0.0361498	3	Awake
0.0330364	3	Awake
0.052308	3	Awake
0.0752468	3	Awake
0.0757323	3	Awake
0.0631586	3	Awake
0.0593408	3	Awake
0.0580148	3	Awake
0.0547217	3	Awake
0.051381	3	Awake
0.0418573	3	Awake
0.0337315	3	Awake
0.0335447	3	Awake
0.0363798	3	Awake
0.043795	3	Awake
0.0481517	3	Awake
0.0476317	3	Awake
0.0576507	3	Awake
0.0687276	3	Awake
0.0672238	3	Awake
0.057759	3	Awake
0.0365406	3	Awake
0.0170025	3	Awake
0.0147505	3	Awake
0.0102363	3	Awake
0.00379918	3	Awake
0.00666457	3	Awake
0.00471588	3	Awake
0.012518	3	Awake
0.0413465	3	Awake
0.0568232	3	Awake
0.0571186	3	Awake
0.0628157	3	Awake
0.0524706	3	Awake
0.0194256	3	Awake
0.015122	3	Awake
0.0703199	3	Awake
0.123653	3	Awake
0.104702	3	Awake
0.0457378	3	Awake
0.0143636	3	Awake
0.0206253	3	Awake
0.036401	3	Awake
0.0307542	3	Awake
0.0139645	3	Awake
0.0145003	3	Awake
0.0185395	3	Awake
0.0252155	3	Awake
0.0350638	3	Awake
0.0260303	3	Awake
0.0550152	3	Awake
0.125999	3	Awake
0.109157	3	Awake
0.0344777	3	Awake
0.0216997	3	Awake
0.00714145	4	Awake
0.00378915	4	Awake
0.00705624	4	Awake
0.00470708	4	Awake
0.00273791	4	Awake
0.0186139	4	Awake
0.0437289	4	Awake
0.0618803	4	Awake
0.0512126	4	Awake
0.0188707	4	Awake
0.0203881	4	Awake
0.0531419	4	Awake
0.0517344	4	Awake
0.0194924	4	Awake
0.0138505	4	Awake
0.0409514	4	Awake
0.0557824	4	Awake
0.0377752	4	Awake
0.0252846	4	Awake
0.0422338	4	Awake
0.0541658	4	Awake
0.0480641	4	Awake
0.046285	4	Awake
0.0441471	4	Awake
0.0346181	4	Awake
0.032101	4	Awake
0.0345097	4	Awake
0.0306825	4	Awake
0.0267505	4	Awake
0.02862	4	Awake
0.0293913	4	Awake
0.0262519	4	Awake
0.0260874	4	Awake
0.028467	4	Awake
0.0271285	4	Awake
0.024836	4	Awake
0.0229628	4	Awake
0.0183442	4	Awake
0.0196274	4	Awake
0.0331619	4	Awake
0.0410417	4	Awake
0.0272054	4	Awake
0.0100127	4	Awake
0.0110418	4	Awake
0.015986	4	Awake
0.0117314	4	Awake
0.0125406	4	Awake
0.0179104	4	Awake
0.0152945	4	Awake
0.0132378	4	Awake
0.0165173	4	Awake
0.0161241	4	Awake
0.0134622	4	Awake
0.0145954	4	Awake
0.0210048	4	Awake
0.028905	4	Awake
0.0285104	4	Awake
0.0205288	4	Awake
0.0181048	4	Awake
0.0255999	4	Awake
0.0322316	4	Awake
0.0327487	4	Awake
0.046082	4	Awake
0.0730628	4	Awake
0.0683932	4	Awake
0.03159	4	Awake
0.0292158	4	Awake
0.0626431	4	Awake
0.0648627	4	Awake
0.0322023	4	Awake
0.0135954	4	Awake
0.0203041	4	Awake
0.0307175	4	Awake
0.0277114	4	Awake
0.0145368	4	Awake
0.012282	4	Awake
0.0228228	4	Awake
0.0225258	4	Awake
0.0106128	4	Awake
0.0102339	4	Awake
0.0244545	4	Awake
0.0387298	4	Awake
0.0444406	4	Awake
0.0398428	4	Awake
0.0302534	4	Awake
0.0235203	4	Awake
0.0231731	4	Awake
0.0296229	4	Awake
0.0377384	4	Awake
0.045054	4	Awake
0.0519388	4	Awake
0.0456903	4	Awake
0.0260282	4	Awake
0.0164472	4	Awake
0.0199048	4	Awake
0.0256515	4	Awake
0.0316521	4	Awake
0.0250242	4	Awake
0.00894484	4	Awake
0.00860348	4	Awake
0.0183932	4	Awake
0.024968	4	Awake
0.0327296	4	Awake
0.0302684	4	Awake
0.0161318	4	Awake
0.0118373	4	Awake
0.0158273	4	Awake
0.0179001	4	Awake
0.0223052	4	Awake
0.0283002	4	Awake
0.0328938	4	Awake
0.0326678	4	Awake
0.0232362	4	Awake
0.0124675	4	Awake
0.00988567	4	Awake
0.019511	4	Awake
0.0416201	4	Awake
0.0620269	4	Awake
0.0656842	4	Awake
0.05168	4	Awake
0.0288009	4	Awake
0.0177546	4	Awake
0.0293861	4	Awake
0.0447661	4	Awake
0.0452259	4	Awake
0.0347552	4	Awake
0.0311631	4	Awake
0.0456666	4	Awake
0.0622148	4	Awake
0.0575332	4	Awake
0.0361837	4	Awake
0.02439	4	Awake
0.0369337	4	Awake
0.0513759	4	Awake
0.0379209	4	Awake
0.0126917	4	Awake
0.0102629	4	Awake
0.0305667	4	Awake
0.0504804	4	Awake
0.052089	4	Awake
0.0363281	4	Awake
0.0193429	4	Awake
0.0142318	4	Awake
0.0274112	4	Awake
0.0478436	4	Awake
0.0045654	5	Awake
0.000758063	5	Awake
0.00449183	5	Awake
0.00161043	5	Awake
0.00582684	5	Awake
0.0215908	5	Awake
0.0163264	5	Awake
0.00786366	5	Awake
0.0160842	5	Awake
0.0140106	5	Awake
0.00802278	5	Awake
0.013489	5	Awake
0.0209359	5	Awake
0.0309386	5	Awake
0.0299209	5	Awake
0.0146087	5	Awake
0.0113385	5	Awake
0.0138487	5	Awake
0.0196722	5	Awake
0.0439818	5	Awake
0.0525324	5	Awake
0.0366673	5	Awake
0.0452167	5	Awake
0.0665964	5	Awake
0.0555402	5	Awake
0.0305167	5	Awake
0.0298914	5	Awake
0.0443044	5	Awake
0.0349902	5	Awake
0.00911653	5	Awake
0.0185976	5	Awake
0.0519175	5	Awake
0.049714	5	Awake
0.0240114	5	Awake
0.0206618	5	Awake
0.0270083	5	Awake
0.0158449	5	Awake
0.00415076	5	Awake
0.0142678	5	Awake
0.0295231	5	Awake
0.0265775	5	Awake
0.0112516	5	Awake
0.00585922	5	Awake
0.0393994	5	Awake
0.100846	5	Awake
0.106224	5	Awake
0.0397175	5	Awake
0.0214613	5	Awake
0.0883243	5	Awake
0.122223	5	Awake
0.0800144	5	Awake
0.039796	5	Awake
0.0310911	5	Awake
0.0250482	5	Awake
0.0219642	5	Awake
0.0342039	5	Awake
0.0495429	5	Awake
0.0503537	5	Awake
0.0369462	5	Awake
0.0221362	5	Awake
0.0125314	5	Awake
0.0103302	5	Awake
0.0179291	5	Awake
0.0222755	5	Awake
0.0122288	5	Awake
0.00831389	5	Awake
0.0234088	5	Awake
0.0326602	5	Awake
0.0242969	5	Awake
0.0187648	5	Awake
0.0248945	5	Awake
0.0338436	5	Awake
0.0397575	5	Awake
0.0362838	5	Awake
0.0247174	5	Awake
0.0198966	5	Awake
0.019179	5	Awake
0.0102979	5	Awake
0.0132284	5	Awake
0.0375714	5	Awake
0.0434159	5	Awake
0.0220022	5	Awake
0.018851	5	Awake
0.0420608	5	Awake
0.0572553	5	Awake
0.0500267	5	Awake
0.0296419	5	Awake
0.0169557	5	Awake
0.0261323	5	Awake
0.0446929	5	Awake
0.0570816	5	Awake
0.0556843	5	Awake
0.0366523	5	Awake
0.0202945	5	Awake
0.0339216	5	Awake
0.0793823	5	Awake
0.136416	5	Awake
0.161481	5	Awake
0.124195	5	Awake
0.0649928	5	Awake
0.045206	5	Awake
0.0659862	5	Awake
0.0898151	5	Awake
0.0950595	5	Awake
0.0844288	5	Awake
0.0668149	5	Awake
0.0483541	5	Awake
0.03527	5	Awake
0.0280187	5	Awake
0.0263366	5	Awake
0.0383181	5	Awake
0.0591752	5	Awake
0.0754281	5	Awake
0.0922845	5	Awake
0.105136	5	Awake
0.0893571	5	Awake
0.0554896	5	Awake
0.0405571	5	Awake
0.0455451	5	Awake
0.0511413	5	Awake
0.0567276	5	Awake
0.0571013	5	Awake
0.0424545	5	Awake
0.0303285	5	Awake
0.0309427	5	Awake
0.0262746	5	Awake
0.0270982	5	Awake
0.054877	5	Awake
0.0762269	5	Awake
0.0614788	5	Awake
0.042501	5	Awake
0.0427194	5	Awake
0.041892	5	Awake
0.0334686	5	Awake
0.0329472	5	Awake
0.037097	5	Awake
0.0404085	5	Awake
0.0495794	5	Awake
0.043334	5	Awake
0.015474	5	Awake
0.0230925	5	Awake
0.0634103	5	Awake
0.0607408	5	Awake
0.0359571	5	Awake
0.0428018	5	Awake
0.00918105	6	Awake
0.00111635	6	Awake
0.0038538	6	Awake
0.00237241	6	Awake
0.00775859	6	Awake
0.0250445	6	Awake
0.0196267	6	Awake
0.00764933	6	Awake
0.012633	6	Awake
0.0211517	6	Awake
0.0393483	6	Awake
0.0419514	6	Awake
0.0123034	6	Awake
0.0240304	6	Awake
0.0739869	6	Awake
0.0674605	6	Awake
0.030948	6	Awake
0.0331932	6	Awake
0.0390417	6	Awake
0.0338227	6	Awake
0.0478788	6	Awake
0.0481333	6	Awake
0.0234977	6	Awake
0.0383211	6	Awake
0.0765134	6	Awake
0.0608273	6	Awake
0.0257889	6	Awake
0.0345142	6	Awake
0.0539567	6	Awake
0.0517185	6	Awake
0.0358302	6	Awake
0.0200146	6	Awake
0.0365639	6	Awake
0.0699845	6	Awake
0.0620902	6	Awake
0.0334274	6	Awake
0.0274177	6	Awake
0.0272333	6	Awake
0.0308507	6	Awake
0.0481273	6	Awake
0.0524238	6	Awake
0.035083	6	Awake
0.0203564	6	Awake
0.0170797	6	Awake
0.0144137	6	Awake
0.0129227	6	Awake
0.0285095	6	Awake
0.051249	6	Awake
0.0515708	6	Awake
0.0385351	6	Awake
0.0387545	6	Awake
0.0456684	6	Awake
0.0401115	6	Awake
0.0211973	6	Awake
0.0100403	6	Awake
0.0248968	6	Awake
0.0462052	6	Awake
0.0428335	6	Awake
0.0234715	6	Awake
0.0217209	6	Awake
0.0420674	6	Awake
0.0538766	6	Awake
0.0445739	6	Awake
0.0356711	6	Awake
0.0390351	6	Awake
0.0448181	6	Awake
0.0411155	6	Awake
0.0296253	6	Awake
0.0282697	6	Awake
0.037408	6	Awake
0.0423062	6	Awake
0.0497295	6	Awake
0.0522099	6	Awake
0.0277529	6	Awake
0.00490691	6	Awake
0.0139212	6	Awake
0.0271291	6	Awake
0.0236131	6	Awake
0.0166955	6	Awake
0.0135631	6	Awake
0.0135366	6	Awake
0.0201433	6	Awake
0.0350656	6	Awake
0.0477884	6	Awake
0.04459	6	Awake
0.0313474	6	Awake
0.022044	6	Awake
0.0241983	6	Awake
0.0435674	6	Awake
0.0654391	6	Awake
0.0638026	6	Awake
0.0429971	6	Awake
0.0234058	6	Awake
0.0127945	6	Awake
0.0131422	6	Awake
0.0205535	6	Awake
0.0245304	6	Awake
0.0209109	6	Awake
0.0179644	6	Awake
0.0223758	6	Awake
0.0227453	6	Awake
0.0138108	6	Awake
0.0121138	6	Awake
0.0186605	6	Awake
0.0233513	6	Awake
0.0336901	6	Awake
0.0465044	6	Awake
0.0493942	6	Awake
0.0445857	6	Awake
0.0282041	6	Awake
0.0161548	6	Awake
0.0450932	6	Awake
0.0772927	6	Awake
0.0570699	6	Awake
0.0375326	6	Awake
0.0532816	6	Awake
0.040648	6	Awake
0.014599	6	Awake
0.0387107	6	Awake
0.0568024	6	Awake
0.0300494	6	Awake
0.0260149	6	Awake
0.0422676	6	Awake
0.027242	6	Awake
0.0142574	6	Awake
0.03149	6	Awake
0.0455211	6	Awake
0.044314	6	Awake
0.0409027	6	Awake
0.0385561	6	Awake
0.0384712	6	Awake
0.0431608	6	Awake
0.0481014	6	Awake
0.0433299	6	Awake
0.0369988	6	Awake
0.0407787	6	Awake
0.0368056	6	Awake
0.0259504	6	Awake
0.0335904	6	Awake
0.045805	6	Awake
0.047921	6	Awake
0.0487681	6	Awake
0.0388085	6	Awake
0.029636	6	Awake
0.0395188	6	Awake
0.0085465	7	Awake
0.0039742	7	Awake
0.00297137	7	Awake
0.00469502	7	Awake
0.00520601	7	Awake
0.0133528	7	Awake
0.0370486	7	Awake
0.0518681	7	Awake
0.0312529	7	Awake
0.00865883	7	Awake
0.0201304	7	Awake
0.0313582	7	Awake
0.0214295	7	Awake
0.0216547	7	Awake
0.0290361	7	Awake
0.023747	7	Awake
0.0229028	7	Awake
0.0291007	7	Awake
0.0242895	7	Awake
0.0154733	7	Awake
0.0152056	7	Awake
0.0193968	7	Awake
0.0187157	7	Awake
0.012894	7	Awake
0.0191129	7	Awake
0.0394458	7	Awake
0.0452367	7	Awake
0.0332443	7	Awake
0.0305074	7	Awake
0.0344281	7	Awake
0.0274327	7	Awake
0.0178253	7	Awake
0.0143184	7	Awake
0.0173263	7	Awake
0.031724	7	Awake
0.038862	7	Awake
0.0200477	7	Awake
0.0126347	7	Awake
0.0405382	7	Awake
0.0533584	7	Awake
0.029828	7	Awake
0.0192478	7	Awake
0.0356469	7	Awake
0.0441998	7	Awake
0.0368383	7	Awake
0.0290229	7	Awake
0.0296031	7	Awake
0.0438312	7	Awake
0.0610065	7	Awake
0.0567852	7	Awake
0.0329314	7	Awake
0.0164457	7	Awake
0.0177382	7	Awake
0.0286251	7	Awake
0.0402808	7	Awake
0.0400804	7	Awake
0.025016	7	Awake
0.0119137	7	Awake
0.0114052	7	Awake
0.0195737	7	Awake
0.026205	7	Awake
0.0198778	7	Awake
0.0188396	7	Awake
0.0546535	7	Awake
0.0980664	7	Awake
0.0912863	7	Awake
0.0473209	7	Awake
0.0210906	7	Awake
0.021561	7	Awake
0.0256291	7	Awake
0.0300311	7	Awake
0.0385978	7	Awake
0.0402036	7	Awake
0.0332643	7	Awake
0.0322156	7	Awake
0.0374167	7	Awake
0.0368644	7	Awake
0.0274948	7	Awake
0.0165588	7	Awake
0.016788	7	Awake
0.0274224	7	Awake
0.0280577	7	Awake
0.0170186	7	Awake
0.0156858	7	Awake
0.0233593	7	Awake
0.0215998	7	Awake
0.0148596	7	Awake
0.0199846	7	Awake
0.0301609	7	Awake
0.0275471	7	Awake
0.0154129	7	Awake
0.00666177	7	Awake
0.00894262	7	Awake
0.026222	7	Awake
0.0379764	7	Awake
0.0225196	7	Awake
0.0110332	7	Awake
0.031752	7	Awake
0.051859	7	Awake
0.0474863	7	Awake
0.0338666	7	Awake
0.0203963	7	Awake
0.0157222	7	Awake
0.0219591	7	Awake
0.0206153	7	Awake
0.0182259	7	Awake
0.03124	7	Awake
0.0344884	7	Awake
0.017647	7	Awake
0.00982993	7	Awake
0.0103712	7	Awake
0.00886987	7	Awake
0.0200535	7	Awake
0.0261517	7	Awake
0.0116748	7	Awake
0.0262679	7	Awake
0.0733419	7	Awake
0.0764253	7	Awake
0.0340946	7	Awake
0.0128687	7	Awake
0.0156141	7	Awake
0.0188184	7	Awake
0.0264077	7	Awake
0.025935	7	Awake
0.0121744	7	Awake
0.0101423	7	Awake
0.0184688	7	Awake
0.0197486	7	Awake
0.0215947	7	Awake
0.0225605	7	Awake
0.0108058	7	Awake
0.00393704	7	Awake
0.016979	7	Awake
0.0292338	7	Awake
0.0250294	7	Awake
0.0151157	7	Awake
0.0118407	7	Awake
0.0184737	7	Awake
0.026551	7	Awake
0.0225745	7	Awake
0.0116842	7	Awake
0.00734865	7	Awake
0.0073159	7	Awake
0.00850047	7	Awake
0.0121997	7	Awake
0.00462619	8	Awake
0.00156016	8	Awake
0.0115206	8	Awake
0.00786929	8	Awake
0.00509586	8	Awake
0.0217712	8	Awake
0.0193717	8	Awake
0.00974612	8	Awake
0.0175833	8	Awake
0.0177584	8	Awake
0.0226472	8	Awake
0.0368369	8	Awake
0.0260545	8	Awake
0.00945974	8	Awake
0.00955039	8	Awake
0.0169297	8	Awake
0.0350059	8	Awake
0.0371186	8	Awake
0.0190616	8	Awake
0.0401614	8	Awake
0.0760254	8	Awake
0.0554918	8	Awake
0.0198421	8	Awake
0.0222703	8	Awake
0.0323581	8	Awake
0.0300276	8	Awake
0.0302486	8	Awake
0.0351203	8	Awake
0.0356453	8	Awake
0.0268759	8	Awake
0.0151718	8	Awake
0.0117227	8	Awake
0.0187082	8	Awake
0.030525	8	Awake
0.0356797	8	Awake
0.0284593	8	Awake
0.0232622	8	Awake
0.0296357	8	Awake
0.0341865	8	Awake
0.0317391	8	Awake
0.0334058	8	Awake
0.0359317	8	Awake
0.0288962	8	Awake
0.0198636	8	Awake
0.0170721	8	Awake
0.0157145	8	Awake
0.0150243	8	Awake
0.0198413	8	Awake
0.0281741	8	Awake
0.0303425	8	Awake
0.0236409	8	Awake
0.0221842	8	Awake
0.0307598	8	Awake
0.0401985	8	Awake
0.0572365	8	Awake
0.0689917	8	Awake
0.0403285	8	Awake
0.00928822	8	Awake
0.0314913	8	Awake
0.0543204	8	Awake
0.0354007	8	Awake
0.0377216	8	Awake
0.0759255	8	Awake
0.0869785	8	Awake
0.0688341	8	Awake
0.0557859	8	Awake
0.0393087	8	Awake
0.0206515	8	Awake
0.0272062	8	Awake
0.0479783	8	Awake
0.0465293	8	Awake
0.0273912	8	Awake
0.0218173	8	Awake
0.0262189	8	Awake
0.0172058	8	Awake
0.00834803	8	Awake
0.0249595	8	Awake
0.0475302	8	Awake
0.0427534	8	Awake
0.02086	8	Awake
0.0138652	8	Awake
0.0240323	8	Awake
0.0341448	8	Awake
0.0448903	8	Awake
0.0563736	8	Awake
0.0481786	8	Awake
0.0239581	8	Awake
0.0147631	8	Awake
0.0225262	8	Awake
0.0328209	8	Awake
0.043991	8	Awake
0.0450895	8	Awake
0.0406417	8	Awake
0.0603465	8	Awake
0.0841681	8	Awake
0.062789	8	Awake
0.023177	8	Awake
0.0291075	8	Awake
0.0625061	8	Awake
0.0573511	8	Awake
0.021159	8	Awake
0.00992042	8	Awake
0.0165659	8	Awake
0.00884687	8	Awake
0.0110662	8	Awake
0.0404149	8	Awake
0.0622496	8	Awake
0.0549087	8	Awake
0.0350338	8	Awake
0.0280684	8	Awake
0.0383098	8	Awake
0.0443779	8	Awake
0.037299	8	Awake
0.027352	8	Awake
0.0230202	8	Awake
0.0312805	8	Awake
0.0369583	8	Awake
0.0256271	8	Awake
0.0287837	8	Awake
0.0504087	8	Awake
0.0489571	8	Awake
0.0373086	8	Awake
0.044687	8	Awake
0.0548197	8	Awake
0.0693932	8	Awake
0.0869411	8	Awake
0.0703096	8	Awake
0.032538	8	Awake
0.0171621	8	Awake
0.0131008	8	Awake
0.00703526	8	Awake
0.015254	8	Awake
0.0242853	8	Awake
0.0141728	8	Awake
0.00700927	8	Awake
0.0184739	8	Awake
0.0346769	8	Awake
0.0481545	8	Awake
0.047215	8	Awake
0.0293383	8	Awake
0.0287159	8	Awake
0.0426508	8	Awake
0.0482468	8	Awake
0.0985944	8	Awake
0.187734	8	Awake
0.00460895	9	Awake
0.00221214	9	Awake
0.00416784	9	Awake
0.00267645	9	Awake
0.00551211	9	Awake
0.0200121	9	Awake
0.0252352	9	Awake
0.0172506	9	Awake
0.012891	9	Awake
0.014223	9	Awake
0.0161889	9	Awake
0.0146863	9	Awake
0.0107565	9	Awake
0.0112534	9	Awake
0.0143106	9	Awake
0.0186976	9	Awake
0.0254214	9	Awake
0.0261935	9	Awake
0.0228571	9	Awake
0.0225395	9	Awake
0.018339	9	Awake
0.0118673	9	Awake
0.0121742	9	Awake
0.0142288	9	Awake
0.0150911	9	Awake
0.0188724	9	Awake
0.0246756	9	Awake
0.0356971	9	Awake
0.0524656	9	Awake
0.055191	9	Awake
0.0344165	9	Awake
0.0186446	9	Awake
0.0237692	9	Awake
0.0253389	9	Awake
0.0173063	9	Awake
0.0159588	9	Awake
0.0138733	9	Awake
0.00808222	9	Awake
0.0128078	9	Awake
0.0231787	9	Awake
0.0302959	9	Awake
0.0318358	9	Awake
0.0226936	9	Awake
0.0161015	9	Awake
0.0230918	9	Awake
0.0274204	9	Awake
0.0224254	9	Awake
0.0153693	9	Awake
0.00945441	9	Awake
0.0152181	9	Awake
0.0327888	9	Awake
0.0398558	9	Awake
0.0273083	9	Awake
0.0129604	9	Awake
0.0142251	9	Awake
0.0238367	9	Awake
0.0248345	9	Awake
0.0196759	9	Awake
0.01636	9	Awake
0.0120009	9	Awake
0.00798426	9	Awake
0.0106752	9	Awake
0.0232353	9	Awake
0.041264	9	Awake
0.0489901	9	Awake
0.0379351	9	Awake
0.0213657	9	Awake
0.0225302	9	Awake
0.0463958	9	Awake
0.0586168	9	Awake
0.0371692	9	Awake
0.0170866	9	Awake
0.0205001	9	Awake
0.0263358	9	Awake
0.0272891	9	Awake
0.026476	9	Awake
0.0244478	9	Awake
0.029344	9	Awake
0.0305582	9	Awake
0.0217438	9	Awake
0.0281872	9	Awake
0.045484	9	Awake
0.041154	9	Awake
0.021887	9	Awake
0.011785	9	Awake
0.0122962	9	Awake
0.016359	9	Awake
0.0176893	9	Awake
0.0158521	9	Awake
0.0196287	9	Awake
0.0290194	9	Awake
0.0306163	9	Awake
0.0222358	9	Awake
0.0194622	9	Awake
0.025957	9	Awake
0.0294833	9	Awake
0.0309594	9	Awake
0.0343469	9	Awake
0.0306866	9	Awake
0.0231427	9	Awake
0.0230502	9	Awake
0.0277089	9	Awake
0.0361785	9	Awake
0.0483679	9	Awake
0.0502785	9	Awake
0.038414	9	Awake
0.0272089	9	Awake
0.020039	9	Awake
0.0138772	9	Awake
0.0189014	9	Awake
0.0346142	9	Awake
0.036778	9	Awake
0.0209077	9	Awake
0.0134402	9	Awake
0.0209956	9	Awake
0.0276216	9	Awake
0.0335263	9	Awake
0.0381377	9	Awake
0.0294363	9	Awake
0.0218294	9	Awake
0.0307759	9	Awake
0.0306915	9	Awake
0.0141635	9	Awake
0.012064	9	Awake
0.0229553	9	Awake
0.0296044	9	Awake
0.0350776	9	Awake
0.027298	9	Awake
0.0170618	9	Awake
0.0431278	9	Awake
0.0696955	9	Awake
0.0489917	9	Awake
0.0232544	9	Awake
0.0226981	9	Awake
0.0337012	9	Awake
0.0583056	9	Awake
0.0693565	9	Awake
0.0465667	9	Awake
0.0335366	9	Awake
0.0419058	9	Awake
0.0438187	9	Awake
0.0407061	9	Awake
0.0326115	9	Awake
0.0208521	9	Awake
0.0189873	9	Awake
0.010006	10	Awake
0.000649384	10	Awake
0.0152581	10	Awake
0.0104612	10	Awake
0.00891577	10	Awake
0.0444149	10	Awake
0.043174	10	Awake
0.0220219	10	Awake
0.0457499	10	Awake
0.0565487	10	Awake
0.0357731	10	Awake
0.0316677	10	Awake
0.0322962	10	Awake
0.0289479	10	Awake
0.0343222	10	Awake
0.0481984	10	Awake
0.0691177	10	Awake
0.0638806	10	Awake
0.0285996	10	Awake
0.0137112	10	Awake
0.01148	10	Awake
0.00455579	10	Awake
0.0214928	10	Awake
0.0454286	10	Awake
0.0563845	10	Awake
0.0641553	10	Awake
0.0471182	10	Awake
0.0264191	10	Awake
0.0468877	10	Awake
0.0611478	10	Awake
0.0389915	10	Awake
0.0257824	10	Awake
0.0239737	10	Awake
0.0168497	10	Awake
0.0183151	10	Awake
0.0248088	10	Awake
0.0290562	10	Awake
0.0310482	10	Awake
0.0254748	10	Awake
0.0260768	10	Awake
0.0356072	10	Awake
0.0364606	10	Awake
0.03954	10	Awake
0.0467996	10	Awake
0.0356878	10	Awake
0.0198932	10	Awake
0.0164688	10	Awake
0.014196	10	Awake
0.017797	10	Awake
0.0260287	10	Awake
0.0214482	10	Awake
0.0177909	10	Awake
0.0257802	10	Awake
0.0243415	10	Awake
0.0137547	10	Awake
0.0150356	10	Awake
0.0272585	10	Awake
0.0324335	10	Awake
0.0216792	10	Awake
0.0107011	10	Awake
0.0174598	10	Awake
0.0293128	10	Awake
0.0323709	10	Awake
0.0406211	10	Awake
0.0564468	10	Awake
0.056502	10	Awake
0.0375296	10	Awake
0.0209713	10	Awake
0.0202689	10	Awake
0.042952	10	Awake
0.0779097	10	Awake
0.0825228	10	Awake
0.05595	10	Awake
0.0528908	10	Awake
0.0750378	10	Awake
0.0756807	10	Awake
0.054714	10	Awake
0.0436794	10	Awake
0.0502038	10	Awake
0.0483386	10	Awake
0.0273433	10	Awake
0.0389965	10	Awake
0.0948337	10	Awake
0.118377	10	Awake
0.103782	10	Awake
0.104057	10	Awake
0.0919739	10	Awake
0.0479161	10	Awake
0.0192405	10	Awake
0.0205523	10	Awake
0.0326787	10	Awake
0.0410656	10	Awake
0.0452118	10	Awake
0.0654481	10	Awake
0.0826008	10	Awake
0.0560179	10	Awake
0.0152893	10	Awake
0.00481941	10	Awake
0.0161598	10	Awake
0.0262578	10	Awake
0.0206438	10	Awake
0.00846109	10	Awake
0.0119457	10	Awake
0.026021	10	Awake
0.0362972	10	Awake
0.0374317	10	Awake
0.033694	10	Awake
0.0417064	10	Awake
0.0473038	10	Awake
0.0312275	10	Awake
0.0324664	10	Awake
0.0653892	10	Awake
0.0757331	10	Awake
0.0463862	10	Awake
0.0169451	10	Awake
0.0106487	10	Awake
0.0195635	10	Awake
0.0354075	10	Awake
0.0594777	10	Awake
0.0763109	10	Awake
0.0631965	10	Awake
0.0319303	10	Awake
0.0106429	10	Awake
0.0114239	10	Awake
0.0240579	10	Awake
0.0223701	10	Awake
0.00766254	10	Awake
0.00630539	10	Awake
0.0171214	10	Awake
0.0242157	10	Awake
0.0223236	10	Awake
0.0174735	10	Awake
0.0236269	10	Awake
0.031668	10	Awake
0.0329841	10	Awake
0.0471891	10	Awake
0.0625067	10	Awake
0.0522147	10	Awake
0.0293021	10	Awake
0.0124681	10	Awake
0.0175627	10	Awake
0.0363766	10	Awake
0.0331916	10	Awake
0.0375956	10	Awake
0.0743382	10	Awake
0.00555754	11	Awake
0.0109181	11	Awake
0.0200197	11	Awake
0.0138875	11	Awake
0.0062843	11	Awake
0.0161088	11	Awake
0.0228379	11	Awake
0.0228487	11	Awake
0.022983	11	Awake
0.0151598	11	Awake
0.0202061	11	Awake
0.0459322	11	Awake
0.0540099	11	Awake
0.0401243	11	Awake
0.0336741	11	Awake
0.0416052	11	Awake
0.0571166	11	Awake
0.0596907	11	Awake
0.0357257	11	Awake
0.0173519	11	Awake
0.0319714	11	Awake
0.0611709	11	Awake
0.0774842	11	Awake
0.0633794	11	Awake
0.029253	11	Awake
0.0192395	11	Awake
0.0424701	11	Awake
0.0556806	11	Awake
0.0456324	11	Awake
0.0435335	11	Awake
0.0559907	11	Awake
0.0564655	11	Awake
0.0387715	11	Awake
0.0226947	11	Awake
0.0196494	11	Awake
0.0412593	11	Awake
0.0887349	11	Awake
0.106909	11	Awake
0.0646627	11	Awake
0.0307302	11	Awake
0.0366719	11	Awake
0.0307198	11	Awake
0.0154891	11	Awake
0.0165623	11	Awake
0.0236266	11	Awake
0.0675	11	Awake
0.138333	11	Awake
0.136536	11	Awake
0.069345	11	Awake
0.0384918	11	Awake
0.0469095	11	Awake
0.0489382	11	Awake
0.0465247	11	Awake
0.0475154	11	Awake
0.047651	11	Awake
0.0405078	11	Awake
0.034259	11	Awake
0.0477596	11	Awake
0.0598696	11	Awake
0.0446587	11	Awake
0.0284388	11	Awake
0.0326718	11	Awake
0.0484735	11	Awake
0.0716692	11	Awake
0.0901378	11	Awake
0.0793906	11	Awake
0.0412585	11	Awake
0.0189368	11	Awake
0.0300496	11	Awake
0.0274631	11	Awake
0.0187652	11	Awake
0.0689594	11	Awake
0.117312	11	Awake
0.0729794	11	Awake
0.0147061	11	Awake
0.0202067	11	Awake
0.0344186	11	Awake
0.0293166	11	Awake
0.0313196	11	Awake
0.0351338	11	Awake
0.0351693	11	Awake
0.039589	11	Awake
0.0408003	11	Awake
0.0312571	11	Awake
0.0195077	11	Awake
0.0232164	11	Awake
0.04881	11	Awake
0.077593	11	Awake
0.0863316	11	Awake
0.070905	11	Awake
0.047311	11	Awake
0.0339988	11	Awake
0.0295377	11	Awake
0.0223884	11	Awake
0.0158546	11	Awake
0.0194698	11	Awake
0.0296805	11	Awake
0.0424274	11	Awake
0.066107	11	Awake
0.0903398	11	Awake
0.080273	11	Awake
0.0402566	11	Awake
0.0170153	11	Awake
0.0251121	11	Awake
0.0412755	11	Awake
0.0466218	11	Awake
0.036918	11	Awake
0.0299885	11	Awake
0.0459679	11	Awake
0.0638222	11	Awake
0.0505811	11	Awake
0.0213337	11	Awake
0.00917032	11	Awake
0.0119043	11	Awake
0.0274694	11	Awake
0.070073	11	Awake
0.105121	11	Awake
0.0821829	11	Awake
0.0342289	11	Awake
0.0220968	11	Awake
0.0382687	11	Awake
0.0464633	11	Awake
0.0479788	11	Awake
0.0716838	11	Awake
0.108192	11	Awake
0.102289	11	Awake
0.0545505	11	Awake
0.0264968	11	Awake
0.0284183	11	Awake
0.0318399	11	Awake
0.0364156	11	Awake
0.0451712	11	Awake
0.051501	11	Awake
0.0510927	11	Awake
0.0404078	11	Awake
0.0279591	11	Awake
0.0235843	11	Awake
0.0230208	11	Awake
0.0223451	11	Awake
0.0259356	11	Awake
0.0359347	11	Awake
0.0336319	11	Awake
0.0132747	11	Awake
0.0232147	11	Awake
0.0674421	11	Awake
0.00515409	12	Awake
0.00258672	12	Awake
0.00368222	12	Awake
0.0032568	12	Awake
0.00586641	12	Awake
0.020954	12	Awake
0.0454924	12	Awake
0.0574002	12	Awake
0.0345256	12	Awake
0.0157029	12	Awake
0.0367889	12	Awake
0.0480035	12	Awake
0.0314569	12	Awake
0.0216146	12	Awake
0.0157626	12	Awake
0.0308249	12	Awake
0.059182	12	Awake
0.0343289	12	Awake
0.00573207	12	Awake
0.0386798	12	Awake
0.0463976	12	Awake
0.0158125	12	Awake
0.028016	12	Awake
0.0391259	12	Awake
0.0138437	12	Awake
0.0143728	12	Awake
0.0308664	12	Awake
0.029544	12	Awake
0.0422455	12	Awake
0.0627781	12	Awake
0.0522912	12	Awake
0.0256511	12	Awake
0.0169809	12	Awake
0.0293369	12	Awake
0.0448147	12	Awake
0.0602572	12	Awake
0.0966752	12	Awake
0.140594	12	Awake
0.135856	12	Awake
0.0818149	12	Awake
0.0406952	12	Awake
0.034184	12	Awake
0.0358317	12	Awake
0.029827	12	Awake
0.0233975	12	Awake
0.0439544	12	Awake
0.0850484	12	Awake
0.0792178	12	Awake
0.0287559	12	Awake
0.0255513	12	Awake
0.065958	12	Awake
0.0641626	12	Awake
0.0267694	12	Awake
0.0142228	12	Awake
0.0261476	12	Awake
0.0337334	12	Awake
0.0315246	12	Awake
0.0272585	12	Awake
0.0242145	12	Awake
0.0196397	12	Awake
0.0146882	12	Awake
0.0140683	12	Awake
0.0160104	12	Awake
0.018501	12	Awake
0.0265937	12	Awake
0.037032	12	Awake
0.0380128	12	Awake
0.0338535	12	Awake
0.0311335	12	Awake
0.0224415	12	Awake
0.0152743	12	Awake
0.0159929	12	Awake
0.0126957	12	Awake
0.0182439	12	Awake
0.0343613	12	Awake
0.0270501	12	Awake
0.0126862	12	Awake
0.0175761	12	Awake
0.0134227	12	Awake
0.0193411	12	Awake
0.0704988	12	Awake
0.110285	12	Awake
0.103738	12	Awake
0.0894748	12	Awake
0.0724941	12	Awake
0.0448052	12	Awake
0.0315802	12	Awake
0.0415436	12	Awake
0.0596251	12	Awake
0.0732662	12	Awake
0.0826234	12	Awake
0.0989898	12	Awake
0.116369	12	Awake
0.112992	12	Awake
0.0883109	12	Awake
0.0607661	12	Awake
0.0446965	12	Awake
0.0535966	12	Awake
0.0944588	12	Awake
0.130575	12	Awake
0.107769	12	Awake
0.0501017	12	Awake
0.0335075	12	Awake
0.0638479	12	Awake
0.0850849	12	Awake
0.0684583	12	Awake
0.0382782	12	Awake
0.0364678	12	Awake
0.0573981	12	Awake
0.0554491	12	Awake
0.0291766	12	Awake
0.0151726	12	Awake
0.020222	12	Awake
0.0312094	12	Awake
0.0574567	12	Awake
0.107839	12	Awake
0.137171	12	Awake
0.0993284	12	Awake
0.044618	12	Awake
0.0413843	12	Awake
0.0643275	12	Awake
0.0688057	12	Awake
0.0614334	12	Awake
0.0590504	12	Awake
0.0708516	12	Awake
0.0924342	12	Awake
0.0903145	12	Awake
0.0481183	12	Awake
0.014924	12	Awake
0.0361291	12	Awake
0.0645649	12	Awake
0.0447452	12	Awake
0.0205927	12	Awake
0.0420757	12	Awake
0.0756802	12	Awake
0.0791379	12	Awake
0.0651064	12	Awake
0.0667773	12	Awake
0.0698312	12	Awake
0.0429612	12	Awake
0.0336127	12	Awake
0.0778933	12	Awake
0.112112	12	Awake
0.11867	12	Awake
0.133999	12	Awake
0.00776198	13	Awake
0.00220698	13	Awake
0.00573469	13	Awake
0.0031214	13	Awake
0.00464945	13	Awake
0.0291825	13	Awake
0.0423248	13	Awake
0.0303954	13	Awake
0.0210017	13	Awake
0.0149121	13	Awake
0.0103826	13	Awake
0.0151179	13	Awake
0.0151761	13	Awake
0.0112107	13	Awake
0.0190934	13	Awake
0.0274016	13	Awake
0.0251566	13	Awake
0.0212035	13	Awake
0.0190169	13	Awake
0.0193346	13	Awake
0.0233187	13	Awake
0.0264083	13	Awake
0.0297809	13	Awake
0.0357109	13	Awake
0.0354402	13	Awake
0.0242973	13	Awake
0.0153641	13	Awake
0.0249466	13	Awake
0.0462026	13	Awake
0.0521496	13	Awake
0.0358173	13	Awake
0.018466	13	Awake
0.012203	13	Awake
0.0139374	13	Awake
0.0207471	13	Awake
0.0229463	13	Awake
0.0181256	13	Awake
0.023566	13	Awake
0.0363298	13	Awake
0.0331583	13	Awake
0.0265514	13	Awake
0.0430256	13	Awake
0.0602977	13	Awake
0.0446583	13	Awake
0.0169339	13	Awake
0.0132787	13	Awake
0.0220764	13	Awake
0.0218238	13	Awake
0.0243406	13	Awake
0.0289394	13	Awake
0.0183053	13	Awake
0.0107793	13	Awake
0.0221448	13	Awake
0.029195	13	Awake
0.0256162	13	Awake
0.024531	13	Awake
0.0290712	13	Awake
0.049561	13	Awake
0.0736156	13	Awake
0.0643322	13	Awake
0.0378684	13	Awake
0.0299411	13	Awake
0.0249507	13	Awake
0.0155899	13	Awake
0.0202024	13	Awake
0.0242906	13	Awake
0.0158112	13	Awake
0.0171574	13	Awake
0.0283546	13	Awake
0.0252025	13	Awake
0.0127225	13	Awake
0.0149832	13	Awake
0.0334447	13	Awake
0.0495787	13	Awake
0.0508124	13	Awake
0.0404507	13	Awake
0.0323515	13	Awake
0.0364308	13	Awake
0.0464392	13	Awake
0.0491285	13	Awake
0.0405054	13	Awake
0.0305571	13	Awake
0.036056	13	Awake
0.0545937	13	Awake
0.0593741	13	Awake
0.0428339	13	Awake
0.0270391	13	Awake
0.021556	13	Awake
0.0177043	13	Awake
0.0114667	13	Awake
0.0054141	13	Awake
0.00499853	13	Awake
0.0104795	13	Awake
0.016455	13	Awake
0.0285242	13	Awake
0.0496078	13	Awake
0.0589734	13	Awake
0.0439479	13	Awake
0.0256477	13	Awake
0.0244205	13	Awake
0.0272629	13	Awake
0.017587	13	Awake
0.0178185	13	Awake
0.053171	13	Awake
0.0931194	13	Awake
0.0914222	13	Awake
0.0520308	13	Awake
0.0173747	13	Awake
0.0220162	13	Awake
0.0507237	13	Awake
0.0561879	13	Awake
0.0424633	13	Awake
0.0471609	13	Awake
0.0526436	13	Awake
0.0339672	13	Awake
0.0263922	13	Awake
0.0575892	13	Awake
0.0979265	13	Awake
0.105981	13	Awake
0.0788366	13	Awake
0.0494022	13	Awake
0.0326099	13	Awake
0.0172617	13	Awake
0.010169	13	Awake
0.0178235	13	Awake
0.0251899	13	Awake
0.0275697	13	Awake
0.0243666	13	Awake
0.0130531	13	Awake
0.0184244	13	Awake
0.065886	13	Awake
0.118841	13	Awake
0.100026	13	Awake
0.025148	13	Awake
0.0154423	13	Awake
0.0722214	13	Awake
0.0696525	13	Awake
0.0203536	13	Awake
0.00939397	13	Awake
0.0105561	13	Awake
0.0202124	13	Awake
0.053839	13	Awake
0.0457877	13	Awake
0.0137493	13	Awake
0.0224835	13	Awake
0.00148822	14	Awake
0.00535468	14	Awake
0.0161938	14	Awake
0.0094807	14	Awake
0.00687337	14	Awake
0.0300491	14	Awake
0.0337184	14	Awake
0.01697	14	Awake
0.0206944	14	Awake
0.0293487	14	Awake
0.026165	14	Awake
0.0316314	14	Awake
0.0460085	14	Awake
0.0444143	14	Awake
0.0255539	14	Awake
0.0219173	14	Awake
0.0350238	14	Awake
0.0288317	14	Awake
0.0111002	14	Awake
0.00931426	14	Awake
0.0170891	14	Awake
0.0337988	14	Awake
0.0523554	14	Awake
0.0457472	14	Awake
0.0221061	14	Awake
0.00847713	14	Awake
0.0144665	14	Awake
0.0371007	14	Awake
0.0517664	14	Awake
0.0411414	14	Awake
0.0245772	14	Awake
0.0321282	14	Awake
0.0684382	14	Awake
0.0795273	14	Awake
0.0342549	14	Awake
0.0221611	14	Awake
0.0850207	14	Awake
0.110637	14	Awake
0.0621484	14	Awake
0.0341715	14	Awake
0.0470306	14	Awake
0.0475936	14	Awake
0.0306467	14	Awake
0.0189816	14	Awake
0.0186503	14	Awake
0.024673	14	Awake
0.0300062	14	Awake
0.0318957	14	Awake
0.0319369	14	Awake
0.0320853	14	Awake
0.0295141	14	Awake
0.0209952	14	Awake
0.0155113	14	Awake
0.0206068	14	Awake
0.0268422	14	Awake
0.0264239	14	Awake
0.0257425	14	Awake
0.0310057	14	Awake
0.0352986	14	Awake
0.028866	14	Awake
0.0185285	14	Awake
0.0169341	14	Awake
0.0231486	14	Awake
0.0330913	14	Awake
0.0436327	14	Awake
0.0426597	14	Awake
0.0245524	14	Awake
0.00964124	14	Awake
0.0207386	14	Awake
0.0421228	14	Awake
0.0423309	14	Awake
0.0328394	14	Awake
0.0408359	14	Awake
0.0563197	14	Awake
0.0643963	14	Awake
0.0614712	14	Awake
0.0367851	14	Awake
0.0119794	14	Awake
0.0242981	14	Awake
0.0439466	14	Awake
0.0308171	14	Awake
0.0203038	14	Awake
0.037584	14	Awake
0.045536	14	Awake
0.0393431	14	Awake
0.0471546	14	Awake
0.0475203	14	Awake
0.0229439	14	Awake
0.0155374	14	Awake
0.0339302	14	Awake
0.0443669	14	Awake
0.0682107	14	Awake
0.11112	14	Awake
0.0991581	14	Awake
0.0402303	14	Awake
0.0311535	14	Awake
0.0580919	14	Awake
0.0501612	14	Awake
0.029967	14	Awake
0.0278231	14	Awake
0.0276863	14	Awake
0.0281039	14	Awake
0.0284491	14	Awake
0.0268529	14	Awake
0.0305941	14	Awake
0.0304875	14	Awake
0.0337671	14	Awake
0.0503999	14	Awake
0.0455363	14	Awake
0.0188639	14	Awake
0.0133569	14	Awake
0.019313	14	Awake
0.0157009	14	Awake
0.016373	14	Awake
[truncated: 4,306 more rows]

## Sheet: Awake_vs_DOC_fMRIneg_bin6
Value	Sub_ID	Condition
0.00779907	1	Awake
0.00588258	1	Awake
0.0094984	1	Awake
0.00728392	1	Awake
0.00724747	1	Awake
0.0188986	1	Awake
0.0337238	1	Awake
0.061932	1	Awake
0.084374	1	Awake
0.0583226	1	Awake
0.0221983	1	Awake
0.032456	1	Awake
0.0558076	1	Awake
0.0506637	1	Awake
0.0414119	1	Awake
0.0473898	1	Awake
0.0423686	1	Awake
0.0300869	1	Awake
0.0526966	1	Awake
0.0871152	1	Awake
0.0766788	1	Awake
0.0463281	1	Awake
0.0405134	1	Awake
0.0442644	1	Awake
0.0436472	1	Awake
0.0478748	1	Awake
0.0529149	1	Awake
0.0505688	1	Awake
0.0503105	1	Awake
0.065991	1	Awake
0.0852269	1	Awake
0.0844361	1	Awake
0.0655975	1	Awake
0.047613	1	Awake
0.0645839	1	Awake
0.140505	1	Awake
0.213742	1	Awake
0.195555	1	Awake
0.110321	1	Awake
0.0529537	1	Awake
0.050493	1	Awake
0.0602161	1	Awake
0.0608143	1	Awake
0.0617253	1	Awake
0.0526986	1	Awake
0.041192	1	Awake
0.0691801	1	Awake
0.119767	1	Awake
0.137226	1	Awake
0.121228	1	Awake
0.0906073	1	Awake
0.0571808	1	Awake
0.041831	1	Awake
0.0382934	1	Awake
0.0353833	1	Awake
0.0420654	1	Awake
0.0485824	1	Awake
0.0533085	1	Awake
0.0700202	1	Awake
0.0835984	1	Awake
0.0885124	1	Awake
0.0917494	1	Awake
0.0748224	1	Awake
0.049263	1	Awake
0.0463624	1	Awake
0.0469906	1	Awake
0.0359469	1	Awake
0.0339174	1	Awake
0.0407686	1	Awake
0.0423046	1	Awake
0.0347513	1	Awake
0.0231068	1	Awake
0.0277992	1	Awake
0.0484473	1	Awake
0.0544303	1	Awake
0.048526	1	Awake
0.0532085	1	Awake
0.0547137	1	Awake
0.0407185	1	Awake
0.0302773	1	Awake
0.0391877	1	Awake
0.0639347	1	Awake
0.0825827	1	Awake
0.0734726	1	Awake
0.0451022	1	Awake
0.0200948	1	Awake
0.0127273	1	Awake
0.0214219	1	Awake
0.0234003	1	Awake
0.0172696	1	Awake
0.0241164	1	Awake
0.0312087	1	Awake
0.0370338	1	Awake
0.0633986	1	Awake
0.0716516	1	Awake
0.0400489	1	Awake
0.0287441	1	Awake
0.0407884	1	Awake
0.0281136	1	Awake
0.0128847	1	Awake
0.0255469	1	Awake
0.0530737	1	Awake
0.0819996	1	Awake
0.0878621	1	Awake
0.0607372	1	Awake
0.0425339	1	Awake
0.0564535	1	Awake
0.0668658	1	Awake
0.0519402	1	Awake
0.0438931	1	Awake
0.0559232	1	Awake
0.0480953	1	Awake
0.024808	1	Awake
0.042318	1	Awake
0.0901193	1	Awake
0.112444	1	Awake
0.101266	1	Awake
0.0739547	1	Awake
0.0487713	1	Awake
0.0461339	1	Awake
0.0571289	1	Awake
0.0582012	1	Awake
0.0528716	1	Awake
0.0502833	1	Awake
0.0390433	1	Awake
0.0280145	1	Awake
0.0562234	1	Awake
0.109103	1	Awake
0.118351	1	Awake
0.0777781	1	Awake
0.0460967	1	Awake
0.0505761	1	Awake
0.064007	1	Awake
0.060427	1	Awake
0.0675495	1	Awake
0.105356	1	Awake
0.12564	1	Awake
0.113306	1	Awake
0.10126	1	Awake
0.0828482	1	Awake
0.0675707	1	Awake
0.0687563	1	Awake
0.0477553	1	Awake
0.0309262	1	Awake
0.0561097	1	Awake
0.00995799	2	Awake
0.00932965	2	Awake
0.0151818	2	Awake
0.0135492	2	Awake
0.0180249	2	Awake
0.0267939	2	Awake
0.0182926	2	Awake
0.0405555	2	Awake
0.0893613	2	Awake
0.0704775	2	Awake
0.0274504	2	Awake
0.0639178	2	Awake
0.109907	2	Awake
0.0805271	2	Awake
0.0371271	2	Awake
0.0417314	2	Awake
0.0676436	2	Awake
0.0670553	2	Awake
0.038925	2	Awake
0.033547	2	Awake
0.0671819	2	Awake
0.0860045	2	Awake
0.0636099	2	Awake
0.0405635	2	Awake
0.0514007	2	Awake
0.0842466	2	Awake
0.0966077	2	Awake
0.0688168	2	Awake
0.0484351	2	Awake
0.070517	2	Awake
0.0848125	2	Awake
0.0627493	2	Awake
0.0509324	2	Awake
0.0574849	2	Awake
0.0475291	2	Awake
0.0312415	2	Awake
0.0309599	2	Awake
0.0360328	2	Awake
0.0333689	2	Awake
0.0218582	2	Awake
0.0116018	2	Awake
0.0140537	2	Awake
0.0212234	2	Awake
0.023621	2	Awake
0.0272436	2	Awake
0.0359287	2	Awake
0.0469291	2	Awake
0.0538998	2	Awake
0.0509449	2	Awake
0.0446269	2	Awake
0.0385374	2	Awake
0.0293966	2	Awake
0.0417857	2	Awake
0.0943318	2	Awake
0.131317	2	Awake
0.0972045	2	Awake
0.0417793	2	Awake
0.0341597	2	Awake
0.0541289	2	Awake
0.0601473	2	Awake
0.0586524	2	Awake
0.0647674	2	Awake
0.07729	2	Awake
0.0859407	2	Awake
0.0775206	2	Awake
0.0567388	2	Awake
0.0445801	2	Awake
0.0484475	2	Awake
0.0554191	2	Awake
0.0536949	2	Awake
0.04608	2	Awake
0.0376126	2	Awake
0.0335333	2	Awake
0.0445386	2	Awake
0.0611962	2	Awake
0.0621483	2	Awake
0.0519011	2	Awake
0.0377454	2	Awake
0.0205468	2	Awake
0.0175992	2	Awake
0.0280942	2	Awake
0.0314061	2	Awake
0.028972	2	Awake
0.0237415	2	Awake
0.017074	2	Awake
0.0242838	2	Awake
0.0352205	2	Awake
0.0301605	2	Awake
0.0259496	2	Awake
0.0336734	2	Awake
0.036151	2	Awake
0.0317248	2	Awake
0.0346552	2	Awake
0.0435732	2	Awake
0.0479763	2	Awake
0.0491105	2	Awake
0.0512742	2	Awake
0.0522141	2	Awake
0.0502155	2	Awake
0.0391401	2	Awake
0.0235857	2	Awake
0.0276879	2	Awake
0.0431187	2	Awake
0.0414464	2	Awake
0.0351004	2	Awake
0.0326748	2	Awake
0.0202554	2	Awake
0.0142265	2	Awake
0.0249575	2	Awake
0.0322572	2	Awake
0.0353533	2	Awake
0.0469084	2	Awake
0.0659631	2	Awake
0.0757047	2	Awake
0.058714	2	Awake
0.0319614	2	Awake
0.0190367	2	Awake
0.018231	2	Awake
0.0326023	2	Awake
0.0485633	2	Awake
0.0418126	2	Awake
0.0390075	2	Awake
0.0553489	2	Awake
0.0575291	2	Awake
0.057122	2	Awake
0.0820073	2	Awake
0.0919314	2	Awake
0.0584468	2	Awake
0.033037	2	Awake
0.050431	2	Awake
0.0657377	2	Awake
0.0485574	2	Awake
0.0275755	2	Awake
0.0181688	2	Awake
0.0217921	2	Awake
0.0395211	2	Awake
0.0437801	2	Awake
0.0344477	2	Awake
0.0348569	2	Awake
0.029128	2	Awake
0.023664	2	Awake
0.0290542	2	Awake
0.0242507	2	Awake
0.0611981	2	Awake
0.147423	2	Awake
0.00795173	3	Awake
0.00152952	3	Awake
0.00799339	3	Awake
0.0036526	3	Awake
0.00936781	3	Awake
0.0431879	3	Awake
0.049478	3	Awake
0.0343019	3	Awake
0.0435691	3	Awake
0.0545059	3	Awake
0.053868	3	Awake
0.0584049	3	Awake
0.0627551	3	Awake
0.0579772	3	Awake
0.0405147	3	Awake
0.0300105	3	Awake
0.0579871	3	Awake
0.104948	3	Awake
0.129149	3	Awake
0.123373	3	Awake
0.101251	3	Awake
0.0772063	3	Awake
0.0570343	3	Awake
0.0478077	3	Awake
0.0556806	3	Awake
0.0645641	3	Awake
0.0696787	3	Awake
0.0794203	3	Awake
0.0737232	3	Awake
0.0494241	3	Awake
0.0390194	3	Awake
0.0517922	3	Awake
0.0819668	3	Awake
0.123106	3	Awake
0.133844	3	Awake
0.0819921	3	Awake
0.0311495	3	Awake
0.0571391	3	Awake
0.0903962	3	Awake
0.0500709	3	Awake
0.0235649	3	Awake
0.0557444	3	Awake
0.0520707	3	Awake
0.0219102	3	Awake
0.0337467	3	Awake
0.0605476	3	Awake
0.0964953	3	Awake
0.130923	3	Awake
0.0948202	3	Awake
0.0333387	3	Awake
0.0425585	3	Awake
0.0807015	3	Awake
0.0863111	3	Awake
0.0930212	3	Awake
0.128083	3	Awake
0.14537	3	Awake
0.107786	3	Awake
0.0692921	3	Awake
0.0753723	3	Awake
0.0745604	3	Awake
0.047347	3	Awake
0.0474854	3	Awake
0.0724922	3	Awake
0.0762532	3	Awake
0.0599483	3	Awake
0.0471338	3	Awake
0.043969	3	Awake
0.0519725	3	Awake
0.0678857	3	Awake
0.073816	3	Awake
0.0640188	3	Awake
0.0524498	3	Awake
0.0428783	3	Awake
0.0496166	3	Awake
0.0823144	3	Awake
0.0874172	3	Awake
0.0496545	3	Awake
0.0474394	3	Awake
0.0851736	3	Awake
0.0943346	3	Awake
0.086662	3	Awake
0.0900704	3	Awake
0.0757538	3	Awake
0.0431784	3	Awake
0.0228254	3	Awake
0.0151284	3	Awake
0.0127105	3	Awake
0.0291928	3	Awake
0.0580137	3	Awake
0.054793	3	Awake
0.0254178	3	Awake
0.043513	3	Awake
0.108695	3	Awake
0.132753	3	Awake
0.096589	3	Awake
0.0655476	3	Awake
0.0691089	3	Awake
0.0766485	3	Awake
0.0650894	3	Awake
0.0478869	3	Awake
0.0444504	3	Awake
0.0551608	3	Awake
0.0651583	3	Awake
0.0651033	3	Awake
0.0658822	3	Awake
0.0704621	3	Awake
0.0669438	3	Awake
0.0670873	3	Awake
0.0774702	3	Awake
0.0734849	3	Awake
0.0589295	3	Awake
0.0549286	3	Awake
0.0491045	3	Awake
0.0334631	3	Awake
0.0177085	3	Awake
0.00618982	3	Awake
0.00602109	3	Awake
0.0095784	3	Awake
0.00759856	3	Awake
0.0252001	3	Awake
0.0616832	3	Awake
0.0758762	3	Awake
0.0697449	3	Awake
0.0621201	3	Awake
0.0408124	3	Awake
0.0272084	3	Awake
0.0520429	3	Awake
0.0757101	3	Awake
0.0638783	3	Awake
0.0417104	3	Awake
0.0249667	3	Awake
0.0175609	3	Awake
0.0244332	3	Awake
0.026547	3	Awake
0.0253432	3	Awake
0.0394227	3	Awake
0.0531304	3	Awake
0.0573042	3	Awake
0.0518641	3	Awake
0.0435148	3	Awake
0.0792493	3	Awake
0.122004	3	Awake
0.0804646	3	Awake
0.0421338	3	Awake
0.0850354	3	Awake
0.00713321	4	Awake
0.00178098	4	Awake
0.00561559	4	Awake
0.0034337	4	Awake
0.0078287	4	Awake
0.0306657	4	Awake
0.0384674	4	Awake
0.0377469	4	Awake
0.0503232	4	Awake
0.0489483	4	Awake
0.0316885	4	Awake
0.0256155	4	Awake
0.0271349	4	Awake
0.0281191	4	Awake
0.0340563	4	Awake
0.0517432	4	Awake
0.075755	4	Awake
0.0784326	4	Awake
0.0566072	4	Awake
0.0465596	4	Awake
0.0537638	4	Awake
0.0458781	4	Awake
0.0261549	4	Awake
0.0373901	4	Awake
0.0760604	4	Awake
0.085264	4	Awake
0.0625177	4	Awake
0.055463	4	Awake
0.0596513	4	Awake
0.0519583	4	Awake
0.0440751	4	Awake
0.0373669	4	Awake
0.03301	4	Awake
0.0445509	4	Awake
0.0491433	4	Awake
0.0301328	4	Awake
0.0241553	4	Awake
0.0427728	4	Awake
0.051422	4	Awake
0.0439382	4	Awake
0.0355184	4	Awake
0.024888	4	Awake
0.0203414	4	Awake
0.0286924	4	Awake
0.0305808	4	Awake
0.0302716	4	Awake
0.0471916	4	Awake
0.0527298	4	Awake
0.0291711	4	Awake
0.0183821	4	Awake
0.0347704	4	Awake
0.0444417	4	Awake
0.0355613	4	Awake
0.0234678	4	Awake
0.0236679	4	Awake
0.0389707	4	Awake
0.0504776	4	Awake
0.0465845	4	Awake
0.0409804	4	Awake
0.0350548	4	Awake
0.0221163	4	Awake
0.0339084	4	Awake
0.0858084	4	Awake
0.112792	4	Awake
0.087298	4	Awake
0.081092	4	Awake
0.102017	4	Awake
0.0880796	4	Awake
0.0657865	4	Awake
0.070236	4	Awake
0.0585693	4	Awake
0.0391293	4	Awake
0.0499783	4	Awake
0.0572416	4	Awake
0.0537867	4	Awake
0.0753792	4	Awake
0.0900334	4	Awake
0.0609246	4	Awake
0.0271974	4	Awake
0.0272901	4	Awake
0.0544473	4	Awake
0.0816766	4	Awake
0.0796855	4	Awake
0.0566101	4	Awake
0.0490743	4	Awake
0.0541531	4	Awake
0.0513952	4	Awake
0.0580848	4	Awake
0.0865083	4	Awake
0.110298	4	Awake
0.103589	4	Awake
0.0693091	4	Awake
0.0338149	4	Awake
0.0178303	4	Awake
0.0235818	4	Awake
0.051692	4	Awake
0.0821393	4	Awake
0.0797107	4	Awake
0.0531434	4	Awake
0.0327726	4	Awake
0.0255313	4	Awake
0.0360395	4	Awake
0.0561189	4	Awake
0.0627863	4	Awake
0.0546308	4	Awake
0.0402173	4	Awake
0.0318137	4	Awake
0.038962	4	Awake
0.0430188	4	Awake
0.0414989	4	Awake
0.0546905	4	Awake
0.06871	4	Awake
0.0669619	4	Awake
0.0553903	4	Awake
0.042466	4	Awake
0.0500177	4	Awake
0.0774321	4	Awake
0.0969391	4	Awake
0.105453	4	Awake
0.0974145	4	Awake
0.0751489	4	Awake
0.0690753	4	Awake
0.0637905	4	Awake
0.0470748	4	Awake
0.0613406	4	Awake
0.0867677	4	Awake
0.071923	4	Awake
0.046741	4	Awake
0.0500284	4	Awake
0.0646709	4	Awake
0.0559733	4	Awake
0.0287624	4	Awake
0.0322288	4	Awake
0.0628638	4	Awake
0.0716176	4	Awake
0.0628875	4	Awake
0.052685	4	Awake
0.0443493	4	Awake
0.0521268	4	Awake
0.0586096	4	Awake
0.0536393	4	Awake
0.0466033	4	Awake
0.0256807	4	Awake
0.030202	4	Awake
0.0781783	4	Awake
0.00819476	5	Awake
0.00219613	5	Awake
0.00691051	5	Awake
0.00512403	5	Awake
0.0110326	5	Awake
0.0376331	5	Awake
0.0401415	5	Awake
0.0188592	5	Awake
0.0156991	5	Awake
0.0244391	5	Awake
0.0288157	5	Awake
0.0360414	5	Awake
0.0533863	5	Awake
0.0706705	5	Awake
0.0639135	5	Awake
0.0407748	5	Awake
0.027314	5	Awake
0.0216201	5	Awake
0.0220667	5	Awake
0.0249343	5	Awake
0.023063	5	Awake
0.0451635	5	Awake
0.0892637	5	Awake
0.0986422	5	Awake
0.069107	5	Awake
0.0449614	5	Awake
0.0481174	5	Awake
0.0704692	5	Awake
0.0763472	5	Awake
0.057846	5	Awake
0.0550512	5	Awake
0.0663334	5	Awake
0.0573028	5	Awake
0.0383581	5	Awake
0.0298064	5	Awake
0.0250674	5	Awake
0.0219481	5	Awake
0.0291108	5	Awake
0.0400258	5	Awake
0.0354633	5	Awake
0.0202496	5	Awake
0.0117608	5	Awake
0.00943535	5	Awake
0.0303887	5	Awake
0.0804289	5	Awake
0.0923538	5	Awake
0.0456575	5	Awake
0.033102	5	Awake
0.0792162	5	Awake
0.0947092	5	Awake
0.062753	5	Awake
0.0547517	5	Awake
0.0726882	5	Awake
0.058678	5	Awake
0.0283606	5	Awake
0.0423046	5	Awake
0.079782	5	Awake
0.0765082	5	Awake
0.042951	5	Awake
0.0278818	5	Awake
0.029057	5	Awake
0.0301002	5	Awake
0.041245	5	Awake
0.0522671	5	Awake
0.040449	5	Awake
0.0225816	5	Awake
0.0207435	5	Awake
0.0323716	5	Awake
0.0537539	5	Awake
0.0656723	5	Awake
0.0500331	5	Awake
0.0366094	5	Awake
0.050494	5	Awake
0.069055	5	Awake
0.0714209	5	Awake
0.0581935	5	Awake
0.0426065	5	Awake
0.0380857	5	Awake
0.0335278	5	Awake
0.0294381	5	Awake
0.0487859	5	Awake
0.0662998	5	Awake
0.0497627	5	Awake
0.0420792	5	Awake
0.0684142	5	Awake
0.0753027	5	Awake
0.0462175	5	Awake
0.0288784	5	Awake
0.0346219	5	Awake
0.041331	5	Awake
0.0495839	5	Awake
0.0550762	5	Awake
0.0456748	5	Awake
0.0422971	5	Awake
0.0620086	5	Awake
0.0795919	5	Awake
0.0793351	5	Awake
0.0868044	5	Awake
0.117132	5	Awake
0.132504	5	Awake
0.0994318	5	Awake
0.0626134	5	Awake
0.0759423	5	Awake
0.106342	5	Awake
0.0989776	5	Awake
0.0613315	5	Awake
0.0347294	5	Awake
0.0437749	5	Awake
0.067589	5	Awake
0.0650211	5	Awake
0.0410694	5	Awake
0.0287635	5	Awake
0.0320381	5	Awake
0.0411776	5	Awake
0.0479012	5	Awake
0.0408092	5	Awake
0.0292986	5	Awake
0.0345911	5	Awake
0.0510889	5	Awake
0.0611797	5	Awake
0.067764	5	Awake
0.0807073	5	Awake
0.0965922	5	Awake
0.103733	5	Awake
0.0898818	5	Awake
0.0563509	5	Awake
0.0286875	5	Awake
0.0302403	5	Awake
0.0508278	5	Awake
0.0566931	5	Awake
0.0399426	5	Awake
0.0392139	5	Awake
0.0638939	5	Awake
0.0686621	5	Awake
0.0545961	5	Awake
0.0532356	5	Awake
0.0450187	5	Awake
0.0311734	5	Awake
0.0384432	5	Awake
0.0471666	5	Awake
0.0566184	5	Awake
0.0706107	5	Awake
0.0501347	5	Awake
0.0274327	5	Awake
0.0459234	5	Awake
0.00388838	6	Awake
0.000642406	6	Awake
0.0046522	6	Awake
0.00522457	6	Awake
0.0053449	6	Awake
0.0146592	6	Awake
0.0187407	6	Awake
0.0160141	6	Awake
0.018954	6	Awake
0.0299696	6	Awake
0.0483412	6	Awake
0.0566371	6	Awake
0.0459763	6	Awake
0.0489926	6	Awake
0.0657383	6	Awake
0.0529381	6	Awake
0.0368036	6	Awake
0.0674061	6	Awake
0.0877324	6	Awake
0.0503567	6	Awake
0.0329887	6	Awake
0.0642685	6	Awake
0.0760431	6	Awake
0.081109	6	Awake
0.109694	6	Awake
0.0991579	6	Awake
0.0510895	6	Awake
0.0454127	6	Awake
0.0697553	6	Awake
0.0630191	6	Awake
0.0426332	6	Awake
0.068517	6	Awake
0.127252	6	Awake
0.129887	6	Awake
0.0739171	6	Awake
0.0518411	6	Awake
0.0606736	6	Awake
0.0421844	6	Awake
0.0245865	6	Awake
0.0355326	6	Awake
0.0550323	6	Awake
0.0799027	6	Awake
0.0949225	6	Awake
0.0730787	6	Awake
0.0326726	6	Awake
0.0136142	6	Awake
0.0278182	6	Awake
0.0497868	6	Awake
0.0502795	6	Awake
0.0383533	6	Awake
0.0410953	6	Awake
0.0587045	6	Awake
0.0612488	6	Awake
0.0352597	6	Awake
0.0234027	6	Awake
0.053808	6	Awake
0.0735337	6	Awake
0.045339	6	Awake
0.0188029	6	Awake
0.0377016	6	Awake
0.0715106	6	Awake
0.0763771	6	Awake
0.0643139	6	Awake
0.0653036	6	Awake
0.063947	6	Awake
0.0410523	6	Awake
0.0201258	6	Awake
0.0225275	6	Awake
0.0396222	6	Awake
0.0561876	6	Awake
0.063915	6	Awake
0.0614295	6	Awake
0.0516318	6	Awake
0.0421309	6	Awake
0.0366171	6	Awake
0.0304337	6	Awake
0.0343002	6	Awake
0.0552829	6	Awake
0.0617094	6	Awake
0.0434586	6	Awake
0.0419187	6	Awake
0.0651087	6	Awake
0.0743985	6	Awake
0.0611594	6	Awake
0.0524264	6	Awake
0.0662771	6	Awake
0.0945328	6	Awake
0.104198	6	Awake
0.0754459	6	Awake
0.0414761	6	Awake
0.0360811	6	Awake
0.0401686	6	Awake
0.0364293	6	Awake
0.0335157	6	Awake
0.0294554	6	Awake
0.0324363	6	Awake
0.0494167	6	Awake
0.0505469	6	Awake
0.0339673	6	Awake
0.0317846	6	Awake
0.0372985	6	Awake
0.0401848	6	Awake
0.0517942	6	Awake
0.057194	6	Awake
0.0386333	6	Awake
0.0146905	6	Awake
0.0202094	6	Awake
0.056467	6	Awake
0.0723361	6	Awake
0.0503996	6	Awake
0.0354268	6	Awake
0.0331879	6	Awake
0.0281674	6	Awake
0.0521	6	Awake
0.110164	6	Awake
0.144648	6	Awake
0.116449	6	Awake
0.0630115	6	Awake
0.0480527	6	Awake
0.0596993	6	Awake
0.0547131	6	Awake
0.0531128	6	Awake
0.0615166	6	Awake
0.0521185	6	Awake
0.0491856	6	Awake
0.0664672	6	Awake
0.0628853	6	Awake
0.0386433	6	Awake
0.0334772	6	Awake
0.0486529	6	Awake
0.0593925	6	Awake
0.0660457	6	Awake
0.0768661	6	Awake
0.0731023	6	Awake
0.0582945	6	Awake
0.0666428	6	Awake
0.0875824	6	Awake
0.0886157	6	Awake
0.0637508	6	Awake
0.0403529	6	Awake
0.0779156	6	Awake
0.138027	6	Awake
0.110282	6	Awake
0.0601448	6	Awake
0.0799199	6	Awake
0.00900084	7	Awake
0.00487842	7	Awake
0.00707479	7	Awake
0.00829455	7	Awake
0.00912122	7	Awake
0.0246458	7	Awake
0.0532017	7	Awake
0.0666796	7	Awake
0.0432615	7	Awake
0.0236429	7	Awake
0.0524285	7	Awake
0.0806881	7	Awake
0.070246	7	Awake
0.0686714	7	Awake
0.0792826	7	Awake
0.0623052	7	Awake
0.04021	7	Awake
0.0345725	7	Awake
0.02721	7	Awake
0.0310138	7	Awake
0.0570763	7	Awake
0.0663549	7	Awake
0.0444205	7	Awake
0.0303658	7	Awake
0.0410549	7	Awake
0.0582343	7	Awake
0.0715277	7	Awake
0.0689694	7	Awake
0.0456005	7	Awake
0.0311526	7	Awake
0.0394948	7	Awake
0.0469852	7	Awake
0.0468378	7	Awake
0.0461242	7	Awake
0.0437248	7	Awake
0.0473818	7	Awake
0.0619516	7	Awake
0.0790686	7	Awake
0.0948364	7	Awake
0.108765	7	Awake
0.107702	7	Awake
0.0712203	7	Awake
0.0260053	7	Awake
0.0363153	7	Awake
0.0783806	7	Awake
0.0707889	7	Awake
0.0352366	7	Awake
0.0316699	7	Awake
0.0430995	7	Awake
0.052015	7	Awake
0.0609698	7	Awake
0.0515594	7	Awake
0.034093	7	Awake
0.032752	7	Awake
0.0336204	7	Awake
0.0315164	7	Awake
0.0377894	7	Awake
0.0383929	7	Awake
0.0256326	7	Awake
0.0200875	7	Awake
0.0316625	7	Awake
0.0504739	7	Awake
0.0656397	7	Awake
0.06683	7	Awake
0.0536448	7	Awake
0.0449007	7	Awake
0.0484668	7	Awake
0.0446404	7	Awake
0.0276952	7	Awake
0.0211166	7	Awake
0.0338364	7	Awake
0.0490983	7	Awake
0.0598295	7	Awake
0.0729253	7	Awake
0.0811707	7	Awake
0.0686628	7	Awake
0.0424652	7	Awake
0.0256875	7	Awake
0.0271947	7	Awake
0.0388461	7	Awake
0.0458131	7	Awake
0.039449	7	Awake
0.0313292	7	Awake
0.0353706	7	Awake
0.0401512	7	Awake
0.0311716	7	Awake
0.026754	7	Awake
0.0436848	7	Awake
0.0513027	7	Awake
0.0293763	7	Awake
0.0159051	7	Awake
0.0279201	7	Awake
0.0355413	7	Awake
0.0354489	7	Awake
0.0377855	7	Awake
0.0322658	7	Awake
0.0264118	7	Awake
0.033084	7	Awake
0.0428333	7	Awake
0.0523566	7	Awake
0.0585552	7	Awake
0.0494624	7	Awake
0.0324374	7	Awake
0.0222743	7	Awake
0.0258818	7	Awake
0.0459761	7	Awake
0.0571511	7	Awake
0.0359004	7	Awake
0.0158435	7	Awake
0.0226329	7	Awake
0.0276441	7	Awake
0.0298026	7	Awake
0.0472074	7	Awake
0.0476766	7	Awake
0.0285987	7	Awake
0.0443541	7	Awake
0.0862149	7	Awake
0.0992548	7	Awake
0.0764149	7	Awake
0.0421628	7	Awake
0.0354897	7	Awake
0.0663468	7	Awake
0.0742055	7	Awake
0.045009	7	Awake
0.0398654	7	Awake
0.0608712	7	Awake
0.073754	7	Awake
0.0768436	7	Awake
0.0604138	7	Awake
0.0298671	7	Awake
0.0165343	7	Awake
0.0228514	7	Awake
0.0376936	7	Awake
0.0459309	7	Awake
0.0324737	7	Awake
0.024389	7	Awake
0.0446742	7	Awake
0.0683044	7	Awake
0.0750558	7	Awake
0.066476	7	Awake
0.0514249	7	Awake
0.0377654	7	Awake
0.0270835	7	Awake
0.0379662	7	Awake
0.0681869	7	Awake
0.0105312	8	Awake
0.00267844	8	Awake
0.00762173	8	Awake
0.00779779	8	Awake
0.0184522	8	Awake
0.047655	8	Awake
0.0424581	8	Awake
0.0184445	8	Awake
0.0295926	8	Awake
0.045935	8	Awake
0.0400539	8	Awake
0.0340041	8	Awake
0.0318692	8	Awake
0.0292991	8	Awake
0.0317747	8	Awake
0.039821	8	Awake
0.0469767	8	Awake
0.047457	8	Awake
0.052331	8	Awake
0.0659317	8	Awake
0.0689959	8	Awake
0.0623789	8	Awake
0.0589716	8	Awake
0.0496548	8	Awake
0.033836	8	Awake
0.026694	8	Awake
0.031645	8	Awake
0.0397284	8	Awake
0.042225	8	Awake
0.0455929	8	Awake
0.0557725	8	Awake
0.0565405	8	Awake
0.0462491	8	Awake
0.0482077	8	Awake
0.062713	8	Awake
0.0678337	8	Awake
0.0572214	8	Awake
0.0433034	8	Awake
0.036378	8	Awake
0.0343047	8	Awake
0.0346385	8	Awake
0.0384712	8	Awake
0.039911	8	Awake
0.0350514	8	Awake
0.0309241	8	Awake
0.0325693	8	Awake
0.0367678	8	Awake
0.044555	8	Awake
0.0598125	8	Awake
0.0664119	8	Awake
0.0513844	8	Awake
0.0414879	8	Awake
0.050877	8	Awake
0.0582452	8	Awake
0.0652611	8	Awake
0.069045	8	Awake
0.0447584	8	Awake
0.0234558	8	Awake
0.0416933	8	Awake
0.0610199	8	Awake
0.0610737	8	Awake
0.069247	8	Awake
0.0759666	8	Awake
0.0633633	8	Awake
0.0490396	8	Awake
0.0380994	8	Awake
0.0261075	8	Awake
0.0321508	8	Awake
0.0581611	8	Awake
0.0705983	8	Awake
0.0585334	8	Awake
0.0475867	8	Awake
0.0484774	8	Awake
0.0465834	8	Awake
0.03454	8	Awake
0.0248834	8	Awake
0.0328004	8	Awake
0.0489075	8	Awake
0.0532823	8	Awake
0.0540495	8	Awake
0.0646484	8	Awake
0.0724839	8	Awake
0.0688472	8	Awake
0.0619418	8	Awake
0.053899	8	Awake
0.0413026	8	Awake
0.0278876	8	Awake
0.0261767	8	Awake
0.0465582	8	Awake
0.0770753	8	Awake
0.0880052	8	Awake
0.0721579	8	Awake
0.0540616	8	Awake
0.0426468	8	Awake
0.0296151	8	Awake
0.0269648	8	Awake
0.0328143	8	Awake
0.0321137	8	Awake
0.049863	8	Awake
0.0779729	8	Awake
0.0614735	8	Awake
0.0326033	8	Awake
0.0440805	8	Awake
0.051349	8	Awake
0.0382774	8	Awake
0.0481037	8	Awake
0.0664685	8	Awake
0.0644996	8	Awake
0.057972	8	Awake
0.0569032	8	Awake
0.0498013	8	Awake
0.0309949	8	Awake
0.020676	8	Awake
0.0340065	8	Awake
0.0440593	8	Awake
0.0338115	8	Awake
0.0197421	8	Awake
0.0175687	8	Awake
0.0429438	8	Awake
0.0749451	8	Awake
0.0693883	8	Awake
0.0542549	8	Awake
0.0652979	8	Awake
0.0685875	8	Awake
0.0544937	8	Awake
0.0444175	8	Awake
0.0327344	8	Awake
0.0252362	8	Awake
0.0282404	8	Awake
0.0290973	8	Awake
0.0403052	8	Awake
0.0621879	8	Awake
0.055258	8	Awake
0.022686	8	Awake
0.0113204	8	Awake
0.0239918	8	Awake
0.0354123	8	Awake
0.0446942	8	Awake
0.0429563	8	Awake
0.0284552	8	Awake
0.0387136	8	Awake
0.0572491	8	Awake
0.0484215	8	Awake
0.0888815	8	Awake
0.186346	8	Awake
0.00771259	9	Awake
0.00319542	9	Awake
0.00610163	9	Awake
0.00625596	9	Awake
0.00995706	9	Awake
0.0271469	9	Awake
0.0371757	9	Awake
0.0346781	9	Awake
0.0308032	9	Awake
0.0274227	9	Awake
0.0303027	9	Awake
0.0368618	9	Awake
0.0437487	9	Awake
0.0578669	9	Awake
0.063265	9	Awake
0.0493515	9	Awake
0.0414924	9	Awake
0.0457829	9	Awake
0.0415689	9	Awake
0.0278639	9	Awake
0.0213078	9	Awake
0.0284624	9	Awake
0.0345391	9	Awake
0.030415	9	Awake
0.0343573	9	Awake
0.0559997	9	Awake
0.0801672	9	Awake
0.0901676	9	Awake
0.0781113	9	Awake
0.0630766	9	Awake
0.0742308	9	Awake
0.0916632	9	Awake
0.0724789	9	Awake
0.0294955	9	Awake
0.0135203	9	Awake
0.0331917	9	Awake
0.0510013	9	Awake
0.0537161	9	Awake
0.0615374	9	Awake
0.0743057	9	Awake
0.0747618	9	Awake
0.057388	9	Awake
0.0296805	9	Awake
0.018848	9	Awake
0.0389846	9	Awake
0.0536416	9	Awake
0.0375584	9	Awake
0.0197962	9	Awake
0.0224681	9	Awake
0.0369997	9	Awake
0.0581792	9	Awake
0.0731079	9	Awake
0.058831	9	Awake
0.0331157	9	Awake
0.0334143	9	Awake
0.0436236	9	Awake
0.0404604	9	Awake
0.0486529	9	Awake
0.0625098	9	Awake
0.0447819	9	Awake
0.0204756	9	Awake
0.0260284	9	Awake
0.0444135	9	Awake
0.0664117	9	Awake
0.0852378	9	Awake
0.0668653	9	Awake
0.0312581	9	Awake
0.0427341	9	Awake
0.0865137	9	Awake
0.0990525	9	Awake
0.0814349	9	Awake
0.0612044	9	Awake
0.0360022	9	Awake
0.0212053	9	Awake
0.0305864	9	Awake
0.0324027	9	Awake
0.0277732	9	Awake
0.0520831	9	Awake
0.0731061	9	Awake
0.0519627	9	Awake
0.0339493	9	Awake
0.0578158	9	Awake
0.0895465	9	Awake
0.0858843	9	Awake
0.052119	9	Awake
0.0354261	9	Awake
0.0524403	9	Awake
0.0574208	9	Awake
0.0318	9	Awake
0.0184978	9	Awake
0.03841	9	Awake
0.069735	9	Awake
0.0914172	9	Awake
0.0878653	9	Awake
0.0592137	9	Awake
0.034928	9	Awake
0.0316413	9	Awake
0.0338004	9	Awake
0.0375086	9	Awake
0.0473201	9	Awake
0.0454397	9	Awake
0.0323161	9	Awake
0.0382453	9	Awake
0.0621047	9	Awake
0.0806889	9	Awake
0.0917109	9	Awake
0.089917	9	Awake
0.0712254	9	Awake
0.0568629	9	Awake
0.0520319	9	Awake
0.0432273	9	Awake
0.0432625	9	Awake
0.0601996	9	Awake
0.0735158	9	Awake
0.081599	9	Awake
0.0939448	9	Awake
0.0951963	9	Awake
0.0751632	9	Awake
0.0490443	9	Awake
0.0464656	9	Awake
0.0872909	9	Awake
0.124903	9	Awake
0.0919834	9	Awake
0.0285369	9	Awake
0.020089	9	Awake
0.0535219	9	Awake
0.0658665	9	Awake
0.0461246	9	Awake
0.0346469	9	Awake
0.0679967	9	Awake
0.116687	9	Awake
0.120807	9	Awake
0.0816931	9	Awake
0.0430584	9	Awake
0.0322419	9	Awake
0.0404491	9	Awake
0.0329899	9	Awake
0.0175743	9	Awake
0.0334441	9	Awake
0.0619144	9	Awake
0.0693227	9	Awake
0.060469	9	Awake
0.0421704	9	Awake
0.036422	9	Awake
0.0535463	9	Awake
0.00837273	10	Awake
0.00147634	10	Awake
0.011606	10	Awake
0.00846207	10	Awake
0.00745986	10	Awake
0.0332426	10	Awake
0.044915	10	Awake
0.0447732	10	Awake
0.0507455	10	Awake
0.0540473	10	Awake
0.0709796	10	Awake
0.0741655	10	Awake
0.0400403	10	Awake
0.0252662	10	Awake
0.0374853	10	Awake
0.0639982	10	Awake
0.124397	10	Awake
0.148914	10	Awake
0.0963792	10	Awake
0.0583915	10	Awake
0.0674154	10	Awake
0.0820737	10	Awake
0.0917676	10	Awake
0.0872728	10	Awake
0.0781444	10	Awake
0.0764113	10	Awake
0.0614124	10	Awake
0.0578332	10	Awake
0.0900491	10	Awake
0.101724	10	Awake
0.0686396	10	Awake
0.0373115	10	Awake
0.0265371	10	Awake
0.0213024	10	Awake
0.0216561	10	Awake
0.0385403	10	Awake
0.0596958	10	Awake
0.0617502	10	Awake
0.0520462	10	Awake
0.0449294	10	Awake
0.0443708	10	Awake
0.0615056	10	Awake
0.0785813	10	Awake
0.0671855	10	Awake
0.0468183	10	Awake
0.0327035	10	Awake
0.0171924	10	Awake
0.0158498	10	Awake
0.0280586	10	Awake
0.0284075	10	Awake
0.0176894	10	Awake
0.0111214	10	Awake
0.022629	10	Awake
0.045842	10	Awake
0.0443408	10	Awake
0.0326796	10	Awake
0.0620893	10	Awake
0.0948977	10	Awake
0.069215	10	Awake
0.0250917	10	Awake
0.0177082	10	Awake
0.030134	10	Awake
0.0411965	10	Awake
0.0570062	10	Awake
0.0675076	10	Awake
0.0641225	10	Awake
0.0738566	10	Awake
0.0992142	10	Awake
0.0903812	10	Awake
0.0500293	10	Awake
0.0508447	10	Awake
0.100257	10	Awake
0.125548	10	Awake
0.0973118	10	Awake
0.0575807	10	Awake
0.0450812	10	Awake
0.0520909	10	Awake
0.0569867	10	Awake
0.0610349	10	Awake
0.0615483	10	Awake
0.0482938	10	Awake
0.0451697	10	Awake
0.0766999	10	Awake
0.118231	10	Awake
0.130898	10	Awake
0.104959	10	Awake
0.0631348	10	Awake
0.0332762	10	Awake
0.0271677	10	Awake
0.0525778	10	Awake
0.0888661	10	Awake
0.0942109	10	Awake
0.0890556	10	Awake
0.10374	10	Awake
0.0948719	10	Awake
0.0497451	10	Awake
0.016218	10	Awake
0.00616384	10	Awake
0.00918085	10	Awake
0.0141638	10	Awake
0.0088274	10	Awake
0.00928922	10	Awake
0.0123242	10	Awake
0.0120647	10	Awake
0.0562038	10	Awake
0.118895	10	Awake
0.104278	10	Awake
0.048188	10	Awake
0.0512945	10	Awake
0.0943506	10	Awake
0.106729	10	Awake
0.0886927	10	Awake
0.0808964	10	Awake
0.0771828	10	Awake
0.0494481	10	Awake
0.0292776	10	Awake
0.0403558	10	Awake
0.0503755	10	Awake
0.0699025	10	Awake
0.112224	10	Awake
0.111224	10	Awake
0.0519324	10	Awake
0.0231681	10	Awake
0.0571967	10	Awake
0.0803487	10	Awake
0.0500271	10	Awake
0.012908	10	Awake
0.0102169	10	Awake
0.0361433	10	Awake
0.0655515	10	Awake
0.0595908	10	Awake
0.0297081	10	Awake
0.0291069	10	Awake
0.0367009	10	Awake
0.0298854	10	Awake
0.0484994	10	Awake
0.0714336	10	Awake
0.0597618	10	Awake
0.0351865	10	Awake
0.0157709	10	Awake
0.0301387	10	Awake
0.0607172	10	Awake
0.0441655	10	Awake
0.0638494	10	Awake
0.161519	10	Awake
0.0135144	11	Awake
0.00951281	11	Awake
0.013379	11	Awake
0.00874537	11	Awake
0.0143512	11	Awake
0.0492616	11	Awake
0.0690629	11	Awake
0.0589243	11	Awake
0.0452777	11	Awake
0.0315856	11	Awake
0.0326568	11	Awake
0.0580729	11	Awake
0.0735624	11	Awake
0.0667457	11	Awake
0.0647956	11	Awake
0.0748094	11	Awake
0.0773513	11	Awake
0.0641553	11	Awake
0.0483083	11	Awake
0.0387898	11	Awake
0.0360615	11	Awake
0.0427242	11	Awake
0.0469248	11	Awake
0.0367628	11	Awake
0.0267513	11	Awake
0.0281478	11	Awake
0.0383626	11	Awake
0.0580372	11	Awake
0.0773035	11	Awake
0.0776549	11	Awake
0.0572177	11	Awake
0.0366325	11	Awake
0.0307658	11	Awake
0.0253645	11	Awake
0.0252677	11	Awake
0.0569755	11	Awake
0.0816307	11	Awake
0.0539353	11	Awake
0.0233518	11	Awake
0.0251326	11	Awake
0.0229557	11	Awake
0.0129295	11	Awake
0.0126342	11	Awake
0.0128135	11	Awake
0.0237266	11	Awake
0.0588843	11	Awake
0.0917487	11	Awake
0.0951341	11	Awake
0.0717183	11	Awake
0.0435804	11	Awake
0.0333654	11	Awake
0.0377432	11	Awake
0.0363375	11	Awake
0.0284313	11	Awake
0.0332275	11	Awake
0.0590989	11	Awake
0.0853235	11	Awake
0.0864826	11	Awake
0.0698131	11	Awake
0.0522861	11	Awake
0.0313355	11	Awake
0.0210533	11	Awake
0.0431973	11	Awake
0.0705202	11	Awake
0.0715121	11	Awake
0.0637022	11	Awake
0.0673534	11	Awake
0.0818658	11	Awake
0.0868615	11	Awake
0.0530755	11	Awake
0.0223547	11	Awake
0.0630301	11	Awake
0.116522	11	Awake
0.0929675	11	Awake
0.0394919	11	Awake
0.0301236	11	Awake
0.0454039	11	Awake
0.0453459	11	Awake
0.0306881	11	Awake
0.0241618	11	Awake
0.0352318	11	Awake
0.0487321	11	Awake
0.0541747	11	Awake
0.0505669	11	Awake
0.0353309	11	Awake
0.0213017	11	Awake
0.0225083	11	Awake
0.033569	11	Awake
0.0496902	11	Awake
0.0622991	11	Awake
0.0538628	11	Awake
0.0329424	11	Awake
0.026054	11	Awake
0.034259	11	Awake
0.0456261	11	Awake
0.0616657	11	Awake
0.0773568	11	Awake
0.0764452	11	Awake
0.0614712	11	Awake
0.0499121	11	Awake
0.0490338	11	Awake
0.0534259	11	Awake
0.0510761	11	Awake
0.0414789	11	Awake
0.0399272	11	Awake
0.0473212	11	Awake
0.0541536	11	Awake
0.0605556	11	Awake
0.0619435	11	Awake
0.0571984	11	Awake
0.0561745	11	Awake
0.0577114	11	Awake
0.056502	11	Awake
0.0480084	11	Awake
0.0381677	11	Awake
0.064816	11	Awake
0.126205	11	Awake
0.14803	11	Awake
0.107061	11	Awake
0.0576359	11	Awake
0.0303366	11	Awake
0.0246469	11	Awake
0.0374182	11	Awake
0.05349	11	Awake
0.0638645	11	Awake
0.073692	11	Awake
0.07977	11	Awake
0.0706195	11	Awake
0.0487623	11	Awake
0.0323252	11	Awake
0.0303309	11	Awake
0.0406844	11	Awake
0.0554595	11	Awake
0.0557432	11	Awake
0.0416268	11	Awake
0.0300951	11	Awake
0.0220772	11	Awake
0.0297849	11	Awake
0.0541655	11	Awake
0.0581308	11	Awake
0.0495942	11	Awake
0.049339	11	Awake
0.0312543	11	Awake
0.0253794	11	Awake
0.0589782	11	Awake
0.00920247	12	Awake
0.00368017	12	Awake
0.00338416	12	Awake
0.0030109	12	Awake
0.0109477	12	Awake
0.0328801	12	Awake
0.0589419	12	Awake
0.0778801	12	Awake
0.0599953	12	Awake
0.028331	12	Awake
0.0506481	12	Awake
0.0860859	12	Awake
0.0670961	12	Awake
0.0322758	12	Awake
0.01793	12	Awake
0.0262925	12	Awake
0.0498421	12	Awake
0.0400478	12	Awake
0.00953228	12	Awake
0.0215326	12	Awake
0.0439456	12	Awake
0.0401717	12	Awake
0.0430053	12	Awake
0.0498633	12	Awake
0.0422293	12	Awake
0.0294682	12	Awake
0.0217792	12	Awake
0.0423704	12	Awake
0.0820434	12	Awake
0.0881541	12	Awake
0.0616934	12	Awake
0.0400543	12	Awake
0.0340048	12	Awake
0.0487386	12	Awake
0.0722923	12	Awake
0.0790233	12	Awake
0.0715553	12	Awake
0.0597263	12	Awake
0.0476453	12	Awake
0.041847	12	Awake
0.0360367	12	Awake
0.0380108	12	Awake
0.0654184	12	Awake
0.0858549	12	Awake
0.0700613	12	Awake
0.0603823	12	Awake
0.0800799	12	Awake
0.0860284	12	Awake
0.0685494	12	Awake
0.0612412	12	Awake
0.059407	12	Awake
0.0480439	12	Awake
0.0458869	12	Awake
0.0544806	12	Awake
0.0551599	12	Awake
0.0539508	12	Awake
0.053797	12	Awake
0.0383718	12	Awake
0.015512	12	Awake
0.00949293	12	Awake
0.0174885	12	Awake
0.0236378	12	Awake
0.0318275	12	Awake
0.0456225	12	Awake
0.0473142	12	Awake
0.037726	12	Awake
0.0454256	12	Awake
0.0632986	12	Awake
0.0563487	12	Awake
0.0345387	12	Awake
0.0287285	12	Awake
0.0325055	12	Awake
0.0318545	12	Awake
0.0325483	12	Awake
0.0347501	12	Awake
0.0311576	12	Awake
0.023542	12	Awake
0.0174807	12	Awake
0.0165045	12	Awake
0.0215517	12	Awake
0.0283285	12	Awake
0.0344078	12	Awake
0.0411398	12	Awake
0.0429963	12	Awake
0.0374153	12	Awake
0.0404203	12	Awake
0.0614431	12	Awake
0.0775018	12	Awake
0.0673533	12	Awake
0.0501765	12	Awake
0.0541826	12	Awake
0.0729062	12	Awake
0.0846197	12	Awake
0.0837428	12	Awake
0.0724768	12	Awake
0.0518876	12	Awake
0.0318679	12	Awake
0.0309647	12	Awake
0.0519726	12	Awake
0.0674275	12	Awake
0.0580407	12	Awake
0.0458216	12	Awake
0.0579665	12	Awake
0.092383	12	Awake
0.12127	12	Awake
0.110627	12	Awake
0.0747963	12	Awake
0.0737665	12	Awake
0.109754	12	Awake
0.119425	12	Awake
0.0812971	12	Awake
0.0367956	12	Awake
0.0273479	12	Awake
0.0562192	12	Awake
0.0946299	12	Awake
0.115714	12	Awake
0.108598	12	Awake
0.0829443	12	Awake
0.0758004	12	Awake
0.0950477	12	Awake
0.0927546	12	Awake
0.0589988	12	Awake
0.0454036	12	Awake
0.0715019	12	Awake
0.11243	12	Awake
0.143601	12	Awake
0.137795	12	Awake
0.0936357	12	Awake
0.0599644	12	Awake
0.0551084	12	Awake
0.042248	12	Awake
0.0294339	12	Awake
0.0539339	12	Awake
0.0828135	12	Awake
0.0743878	12	Awake
0.0575402	12	Awake
0.0663299	12	Awake
0.0856463	12	Awake
0.0767545	12	Awake
0.0487374	12	Awake
0.0759024	12	Awake
0.15829	12	Awake
0.20654	12	Awake
0.224168	12	Awake
0.255116	12	Awake
0.0160218	13	Awake
0.00581726	13	Awake
0.00466975	13	Awake
0.00272501	13	Awake
0.0110097	13	Awake
0.044371	13	Awake
0.0661518	13	Awake
0.0603553	13	Awake
0.0509113	13	Awake
0.0411246	13	Awake
0.0302115	13	Awake
0.0252564	13	Awake
0.0253887	13	Awake
0.0356208	13	Awake
0.0535134	13	Awake
0.0606983	13	Awake
0.0511415	13	Awake
0.033864	13	Awake
0.0245327	13	Awake
0.0356187	13	Awake
0.0541296	13	Awake
0.0577625	13	Awake
0.0513334	13	Awake
0.0546526	13	Awake
0.0658127	13	Awake
0.0669208	13	Awake
0.0597164	13	Awake
0.0613728	13	Awake
0.0747384	13	Awake
0.0864871	13	Awake
0.0786897	13	Awake
0.0522095	13	Awake
0.0360041	13	Awake
0.0403751	13	Awake
0.0450734	13	Awake
0.0452109	13	Awake
0.047225	13	Awake
0.0516456	13	Awake
0.0634165	13	Awake
0.0730938	13	Awake
0.0634319	13	Awake
0.0483928	13	Awake
0.0494644	13	Awake
0.0587092	13	Awake
0.0566189	13	Awake
0.0415732	13	Awake
0.0357444	13	Awake
0.0506377	13	Awake
0.0585536	13	Awake
0.0389203	13	Awake
0.0169719	13	Awake
0.017185	13	Awake
0.0282901	13	Awake
0.0350431	13	Awake
0.0387116	13	Awake
0.0418831	13	Awake
0.0453183	13	Awake
0.0505199	13	Awake
0.0511853	13	Awake
0.0435587	13	Awake
0.0384225	13	Awake
0.0409537	13	Awake
0.0411639	13	Awake
0.0336416	13	Awake
0.0264621	13	Awake
0.0294566	13	Awake
0.0392782	13	Awake
0.0447073	13	Awake
0.0437355	13	Awake
0.0362952	13	Awake
0.0230367	13	Awake
0.0238801	13	Awake
0.0527312	13	Awake
0.081506	13	Awake
0.075779	13	Awake
0.0463008	13	Awake
0.0309949	13	Awake
0.041618	13	Awake
0.0567283	13	Awake
0.0577564	13	Awake
0.046082	13	Awake
0.0356367	13	Awake
0.0357146	13	Awake
0.0359975	13	Awake
0.0301936	13	Awake
0.031765	13	Awake
0.0421121	13	Awake
0.0518434	13	Awake
0.0580956	13	Awake
0.0484994	13	Awake
0.0244391	13	Awake
0.0141913	13	Awake
0.0227883	13	Awake
0.0412949	13	Awake
0.0728271	13	Awake
0.0901077	13	Awake
0.0622653	13	Awake
0.0225011	13	Awake
0.0178019	13	Awake
0.0400724	13	Awake
0.0519323	13	Awake
0.0437307	13	Awake
0.0489732	13	Awake
0.0880528	13	Awake
0.122074	13	Awake
0.109567	13	Awake
0.0651722	13	Awake
0.0329491	13	Awake
0.0385151	13	Awake
0.0628762	13	Awake
0.0669203	13	Awake
0.052574	13	Awake
0.0479488	13	Awake
0.0465083	13	Awake
0.0350328	13	Awake
0.0390714	13	Awake
0.0772874	13	Awake
0.11747	13	Awake
0.119651	13	Awake
0.0925868	13	Awake
0.07214	13	Awake
0.0645561	13	Awake
0.0567871	13	Awake
0.0508216	13	Awake
0.0452035	13	Awake
0.0327114	13	Awake
0.0231353	13	Awake
0.0199715	13	Awake
0.0150843	13	Awake
0.0280132	13	Awake
0.0781756	13	Awake
0.115135	13	Awake
0.0752205	13	Awake
0.0172085	13	Awake
0.0441603	13	Awake
0.099368	13	Awake
0.0802311	13	Awake
0.0373948	13	Awake
0.0240474	13	Awake
0.0292891	13	Awake
0.0950356	13	Awake
0.160913	13	Awake
0.0992925	13	Awake
0.0300549	13	Awake
0.0688683	13	Awake
0.00497079	14	Awake
0.00577681	14	Awake
0.0159356	14	Awake
0.0123958	14	Awake
0.0130476	14	Awake
0.04509	14	Awake
0.0757805	14	Awake
0.0837872	14	Awake
0.0646474	14	Awake
0.0275594	14	Awake
0.0392362	14	Awake
0.103776	14	Awake
0.124661	14	Awake
0.0866027	14	Awake
0.0590211	14	Awake
0.0558359	14	Awake
0.0525552	14	Awake
0.0469483	14	Awake
0.0443836	14	Awake
0.0411978	14	Awake
0.0315029	14	Awake
0.021832	14	Awake
0.0323806	14	Awake
0.069238	14	Awake
0.0959186	14	Awake
0.0742574	14	Awake
0.0373102	14	Awake
0.0383117	14	Awake
0.0564167	14	Awake
0.0491042	14	Awake
0.0279183	14	Awake
0.0269034	14	Awake
0.0478329	14	Awake
0.0524424	14	Awake
0.0320138	14	Awake
0.0403732	14	Awake
0.0887312	14	Awake
0.120333	14	Awake
0.115134	14	Awake
0.0931136	14	Awake
0.0695988	14	Awake
0.0624999	14	Awake
0.069522	14	Awake
0.0683857	14	Awake
0.0549836	14	Awake
0.036173	14	Awake
0.0253897	14	Awake
0.0383928	14	Awake
0.0591254	14	Awake
0.0595147	14	Awake
0.0428048	14	Awake
0.0263131	14	Awake
0.016553	14	Awake
0.0163784	14	Awake
0.0330329	14	Awake
0.0654735	14	Awake
0.0899888	14	Awake
0.0875499	14	Awake
0.0737328	14	Awake
0.0672707	14	Awake
0.0602796	14	Awake
0.0455894	14	Awake
0.0349943	14	Awake
0.0363988	14	Awake
0.0426237	14	Awake
0.0469429	14	Awake
0.0525996	14	Awake
0.0647242	14	Awake
0.0740484	14	Awake
0.0622148	14	Awake
0.0394315	14	Awake
0.0409551	14	Awake
0.0678272	14	Awake
0.0858688	14	Awake
0.0794824	14	Awake
0.0555325	14	Awake
0.0285811	14	Awake
0.0214242	14	Awake
0.0322914	14	Awake
0.0313297	14	Awake
0.0248001	14	Awake
0.0416314	14	Awake
0.0554567	14	Awake
0.0371801	14	Awake
0.0293176	14	Awake
0.0527443	14	Awake
0.0611838	14	Awake
0.0482113	14	Awake
0.0483459	14	Awake
0.0609321	14	Awake
0.0755487	14	Awake
0.0837951	14	Awake
0.0662121	14	Awake
0.0383554	14	Awake
0.0351028	14	Awake
0.0522151	14	Awake
0.0683733	14	Awake
0.0710126	14	Awake
0.057413	14	Awake
0.0459195	14	Awake
0.0483632	14	Awake
0.0508038	14	Awake
0.0484479	14	Awake
0.0486596	14	Awake
0.0461443	14	Awake
0.0393659	14	Awake
0.0398767	14	Awake
0.0413498	14	Awake
0.0291118	14	Awake
0.0213653	14	Awake
0.0347558	14	Awake
0.0461978	14	Awake
0.0496654	14	Awake
0.0667189	14	Awake
[truncated: 4,306 more rows]

## Sheet: Awake_vs_DOC_fMRIneg_bin7
Value	Sub_ID	Condition
0.0109774	1	Awake
0.0134023	1	Awake
0.0334731	1	Awake
0.0285788	1	Awake
0.0163636	1	Awake
0.0339447	1	Awake
0.0564865	1	Awake
0.0988051	1	Awake
0.140282	1	Awake
0.111136	1	Awake
0.067613	1	Awake
0.0737325	1	Awake
0.0822446	1	Awake
0.0822471	1	Awake
0.0958707	1	Awake
0.103492	1	Awake
0.0941933	1	Awake
0.0823569	1	Awake
0.0925251	1	Awake
0.118253	1	Awake
0.116051	1	Awake
0.0998447	1	Awake
0.109993	1	Awake
0.117251	1	Awake
0.101316	1	Awake
0.0990738	1	Awake
0.113509	1	Awake
0.108916	1	Awake
0.0939873	1	Awake
0.101109	1	Awake
0.11177	1	Awake
0.107367	1	Awake
0.114671	1	Awake
0.141839	1	Awake
0.195965	1	Awake
0.276307	1	Awake
0.290766	1	Awake
0.199809	1	Awake
0.120489	1	Awake
0.114664	1	Awake
0.123549	1	Awake
0.111165	1	Awake
0.0937005	1	Awake
0.099156	1	Awake
0.116739	1	Awake
0.128028	1	Awake
0.174786	1	Awake
0.235168	1	Awake
0.218085	1	Awake
0.155557	1	Awake
0.117934	1	Awake
0.0925848	1	Awake
0.082084	1	Awake
0.0798986	1	Awake
0.0596314	1	Awake
0.0571548	1	Awake
0.0848521	1	Awake
0.109067	1	Awake
0.128065	1	Awake
0.143505	1	Awake
0.17274	1	Awake
0.203264	1	Awake
0.149444	1	Awake
0.0621857	1	Awake
0.071226	1	Awake
0.0933686	1	Awake
0.0515692	1	Awake
0.0583617	1	Awake
0.107618	1	Awake
0.0989067	1	Awake
0.0833187	1	Awake
0.103303	1	Awake
0.106154	1	Awake
0.0895371	1	Awake
0.0701639	1	Awake
0.0510926	1	Awake
0.058735	1	Awake
0.0827008	1	Awake
0.091125	1	Awake
0.0865471	1	Awake
0.0769839	1	Awake
0.0910966	1	Awake
0.141319	1	Awake
0.152376	1	Awake
0.0881687	1	Awake
0.026273	1	Awake
0.0118529	1	Awake
0.0174988	1	Awake
0.024735	1	Awake
0.0325574	1	Awake
0.0466146	1	Awake
0.0795495	1	Awake
0.133669	1	Awake
0.17684	1	Awake
0.157831	1	Awake
0.0907726	1	Awake
0.0484496	1	Awake
0.0412371	1	Awake
0.0280895	1	Awake
0.0185515	1	Awake
0.0558788	1	Awake
0.124874	1	Awake
0.148179	1	Awake
0.117536	1	Awake
0.103334	1	Awake
0.0936873	1	Awake
0.0636865	1	Awake
0.0796069	1	Awake
0.115495	1	Awake
0.0992791	1	Awake
0.10475	1	Awake
0.144451	1	Awake
0.118243	1	Awake
0.0783832	1	Awake
0.108659	1	Awake
0.136987	1	Awake
0.117054	1	Awake
0.0858916	1	Awake
0.0590919	1	Awake
0.0569324	1	Awake
0.0881398	1	Awake
0.107755	1	Awake
0.0974554	1	Awake
0.0837708	1	Awake
0.0710547	1	Awake
0.0684328	1	Awake
0.104096	1	Awake
0.142631	1	Awake
0.122352	1	Awake
0.0706878	1	Awake
0.0469636	1	Awake
0.0534383	1	Awake
0.0671309	1	Awake
0.0706488	1	Awake
0.071512	1	Awake
0.0922186	1	Awake
0.122691	1	Awake
0.142641	1	Awake
0.135088	1	Awake
0.0998643	1	Awake
0.0969123	1	Awake
0.123328	1	Awake
0.105417	1	Awake
0.110937	1	Awake
0.186221	1	Awake
0.0177075	2	Awake
0.0128199	2	Awake
0.025028	2	Awake
0.0217902	2	Awake
0.0188228	2	Awake
0.0505573	2	Awake
0.0712042	2	Awake
0.07603	2	Awake
0.103859	2	Awake
0.121092	2	Awake
0.10148	2	Awake
0.0818267	2	Awake
0.07818	2	Awake
0.0725008	2	Awake
0.0715462	2	Awake
0.0978496	2	Awake
0.115982	2	Awake
0.0830815	2	Awake
0.0514122	2	Awake
0.0641587	2	Awake
0.0909203	2	Awake
0.134833	2	Awake
0.174208	2	Awake
0.131546	2	Awake
0.0629753	2	Awake
0.0915082	2	Awake
0.162993	2	Awake
0.15767	2	Awake
0.106716	2	Awake
0.105449	2	Awake
0.157961	2	Awake
0.197003	2	Awake
0.169321	2	Awake
0.0959418	2	Awake
0.0634846	2	Awake
0.0968296	2	Awake
0.116899	2	Awake
0.0912249	2	Awake
0.0655128	2	Awake
0.0549553	2	Awake
0.0554819	2	Awake
0.0619132	2	Awake
0.0505703	2	Awake
0.0366137	2	Awake
0.0475811	2	Awake
0.0675979	2	Awake
0.0936418	2	Awake
0.117533	2	Awake
0.103682	2	Awake
0.0769322	2	Awake
0.0759892	2	Awake
0.0689816	2	Awake
0.0510425	2	Awake
0.0732045	2	Awake
0.125323	2	Awake
0.13796	2	Awake
0.0962739	2	Awake
0.0538698	2	Awake
0.0440952	2	Awake
0.0519506	2	Awake
0.0587633	2	Awake
0.0642132	2	Awake
0.0915727	2	Awake
0.151037	2	Awake
0.187971	2	Awake
0.158962	2	Awake
0.107636	2	Awake
0.083478	2	Awake
0.0866863	2	Awake
0.0958996	2	Awake
0.0853713	2	Awake
0.0718267	2	Awake
0.102759	2	Awake
0.154609	2	Awake
0.160103	2	Awake
0.118147	2	Awake
0.0728571	2	Awake
0.0473048	2	Awake
0.041518	2	Awake
0.0480883	2	Awake
0.0625157	2	Awake
0.0720124	2	Awake
0.0594547	2	Awake
0.0491956	2	Awake
0.0661364	2	Awake
0.0677862	2	Awake
0.0382793	2	Awake
0.0305226	2	Awake
0.0426958	2	Awake
0.0412319	2	Awake
0.044809	2	Awake
0.0491518	2	Awake
0.0423315	2	Awake
0.0609865	2	Awake
0.0847832	2	Awake
0.0689378	2	Awake
0.065668	2	Awake
0.100614	2	Awake
0.102085	2	Awake
0.0574048	2	Awake
0.036124	2	Awake
0.0566592	2	Awake
0.071048	2	Awake
0.0657952	2	Awake
0.0687384	2	Awake
0.0649244	2	Awake
0.0388814	2	Awake
0.0360792	2	Awake
0.0632746	2	Awake
0.0740365	2	Awake
0.0697864	2	Awake
0.0723741	2	Awake
0.0781634	2	Awake
0.0817275	2	Awake
0.0767803	2	Awake
0.0681484	2	Awake
0.0698799	2	Awake
0.0850388	2	Awake
0.112395	2	Awake
0.126525	2	Awake
0.108064	2	Awake
0.0957674	2	Awake
0.102179	2	Awake
0.0923845	2	Awake
0.084879	2	Awake
0.113811	2	Awake
0.149627	2	Awake
0.140987	2	Awake
0.0841298	2	Awake
0.0449782	2	Awake
0.070681	2	Awake
0.109797	2	Awake
0.104745	2	Awake
0.0698724	2	Awake
0.0485025	2	Awake
0.0645372	2	Awake
0.0935602	2	Awake
0.0963048	2	Awake
0.0790248	2	Awake
0.0776081	2	Awake
0.100465	2	Awake
0.0962608	2	Awake
0.0619808	2	Awake
0.12058	2	Awake
0.258187	2	Awake
0.0137031	3	Awake
0.00199504	3	Awake
0.0084026	3	Awake
0.00678138	3	Awake
0.0255447	3	Awake
0.0813379	3	Awake
0.0876149	3	Awake
0.0571938	3	Awake
0.0738251	3	Awake
0.101911	3	Awake
0.101199	3	Awake
0.102748	3	Awake
0.108215	3	Awake
0.0960945	3	Awake
0.0708274	3	Awake
0.0617292	3	Awake
0.0886728	3	Awake
0.121727	3	Awake
0.11929	3	Awake
0.0898118	3	Awake
0.0831529	3	Awake
0.11775	3	Awake
0.136373	3	Awake
0.106886	3	Awake
0.0894394	3	Awake
0.112129	3	Awake
0.1245	3	Awake
0.101488	3	Awake
0.0650309	3	Awake
0.0410663	3	Awake
0.0462488	3	Awake
0.0781072	3	Awake
0.116433	3	Awake
0.135872	3	Awake
0.115788	3	Awake
0.0702862	3	Awake
0.0637904	3	Awake
0.118395	3	Awake
0.142215	3	Awake
0.0889639	3	Awake
0.0533535	3	Awake
0.0719575	3	Awake
0.0744397	3	Awake
0.0518647	3	Awake
0.0457558	3	Awake
0.0737395	3	Awake
0.123179	3	Awake
0.137885	3	Awake
0.102409	3	Awake
0.0745541	3	Awake
0.0771118	3	Awake
0.0975611	3	Awake
0.129497	3	Awake
0.172996	3	Awake
0.241945	3	Awake
0.279537	3	Awake
0.203829	3	Awake
0.0958154	3	Awake
0.0745385	3	Awake
0.102076	3	Awake
0.107583	3	Awake
0.100398	3	Awake
0.115283	3	Awake
0.141577	3	Awake
0.126919	3	Awake
0.0867367	3	Awake
0.0844647	3	Awake
0.103499	3	Awake
0.115325	3	Awake
0.134057	3	Awake
0.136602	3	Awake
0.114231	3	Awake
0.108972	3	Awake
0.1151	3	Awake
0.100674	3	Awake
0.0919026	3	Awake
0.114239	3	Awake
0.130601	3	Awake
0.123895	3	Awake
0.133722	3	Awake
0.149868	3	Awake
0.126879	3	Awake
0.0914827	3	Awake
0.073464	3	Awake
0.049951	3	Awake
0.0283125	3	Awake
0.0369522	3	Awake
0.0649099	3	Awake
0.0777518	3	Awake
0.0618584	3	Awake
0.047042	3	Awake
0.06053	3	Awake
0.102056	3	Awake
0.157454	3	Awake
0.165724	3	Awake
0.104731	3	Awake
0.0671322	3	Awake
0.081548	3	Awake
0.0793155	3	Awake
0.063282	3	Awake
0.0637989	3	Awake
0.0727224	3	Awake
0.0915284	3	Awake
0.10498	3	Awake
0.0920143	3	Awake
0.0655821	3	Awake
0.0579234	3	Awake
0.0969981	3	Awake
0.128549	3	Awake
0.0866156	3	Awake
0.0536322	3	Awake
0.0851937	3	Awake
0.0880607	3	Awake
0.0469503	3	Awake
0.0258045	3	Awake
0.0152531	3	Awake
0.00736093	3	Awake
0.0159116	3	Awake
0.0247595	3	Awake
0.0351065	3	Awake
0.0560519	3	Awake
0.0751687	3	Awake
0.0801684	3	Awake
0.0598164	3	Awake
0.033922	3	Awake
0.0478358	3	Awake
0.0846127	3	Awake
0.086615	3	Awake
0.0587051	3	Awake
0.0438931	3	Awake
0.04727	3	Awake
0.0526075	3	Awake
0.0526909	3	Awake
0.0493027	3	Awake
0.0533102	3	Awake
0.0542911	3	Awake
0.0429241	3	Awake
0.0493652	3	Awake
0.0541022	3	Awake
0.0406571	3	Awake
0.0997449	3	Awake
0.178304	3	Awake
0.117606	3	Awake
0.0590684	3	Awake
0.132162	3	Awake
0.00968263	4	Awake
0.00350747	4	Awake
0.00764926	4	Awake
0.00748345	4	Awake
0.0154528	4	Awake
0.0478155	4	Awake
0.0747237	4	Awake
0.0797431	4	Awake
0.0687214	4	Awake
0.0625534	4	Awake
0.0828458	4	Awake
0.0948666	4	Awake
0.0753628	4	Awake
0.062844	4	Awake
0.0817187	4	Awake
0.138737	4	Awake
0.204312	4	Awake
0.206959	4	Awake
0.16212	4	Awake
0.143473	4	Awake
0.154347	4	Awake
0.171249	4	Awake
0.177555	4	Awake
0.161649	4	Awake
0.143305	4	Awake
0.125156	4	Awake
0.101929	4	Awake
0.097704	4	Awake
0.0993383	4	Awake
0.0814689	4	Awake
0.0638457	4	Awake
0.0556131	4	Awake
0.0575051	4	Awake
0.0716402	4	Awake
0.0689427	4	Awake
0.0508255	4	Awake
0.0551592	4	Awake
0.0745988	4	Awake
0.0865919	4	Awake
0.0914606	4	Awake
0.0807081	4	Awake
0.0570176	4	Awake
0.0479422	4	Awake
0.0590312	4	Awake
0.0684168	4	Awake
0.0669735	4	Awake
0.0617899	4	Awake
0.0528017	4	Awake
0.0400092	4	Awake
0.0392157	4	Awake
0.063197	4	Awake
0.0937681	4	Awake
0.0935496	4	Awake
0.064138	4	Awake
0.0563873	4	Awake
0.0824969	4	Awake
0.0895159	4	Awake
0.0594894	4	Awake
0.0447292	4	Awake
0.0700454	4	Awake
0.0935873	4	Awake
0.104458	4	Awake
0.130292	4	Awake
0.13334	4	Awake
0.0901912	4	Awake
0.0737431	4	Awake
0.0865672	4	Awake
0.0711111	4	Awake
0.0744984	4	Awake
0.109158	4	Awake
0.0921851	4	Awake
0.0484797	4	Awake
0.0543433	4	Awake
0.0853626	4	Awake
0.102081	4	Awake
0.102543	4	Awake
0.0912294	4	Awake
0.0772068	4	Awake
0.0638564	4	Awake
0.0664606	4	Awake
0.0943542	4	Awake
0.111427	4	Awake
0.0966317	4	Awake
0.0714492	4	Awake
0.0600473	4	Awake
0.0771507	4	Awake
0.0977363	4	Awake
0.0979415	4	Awake
0.125268	4	Awake
0.188414	4	Awake
0.196907	4	Awake
0.121209	4	Awake
0.0479657	4	Awake
0.039957	4	Awake
0.0694543	4	Awake
0.0981426	4	Awake
0.12344	4	Awake
0.129919	4	Awake
0.0999861	4	Awake
0.065572	4	Awake
0.0606895	4	Awake
0.0774929	4	Awake
0.0996134	4	Awake
0.115802	4	Awake
0.109796	4	Awake
0.0720322	4	Awake
0.0313724	4	Awake
0.0351562	4	Awake
0.0683164	4	Awake
0.0815234	4	Awake
0.0856298	4	Awake
0.110636	4	Awake
0.13729	4	Awake
0.123281	4	Awake
0.0696745	4	Awake
0.0567215	4	Awake
0.133834	4	Awake
0.221809	4	Awake
0.242933	4	Awake
0.208918	4	Awake
0.148369	4	Awake
0.0964058	4	Awake
0.0865858	4	Awake
0.108522	4	Awake
0.138241	4	Awake
0.15361	4	Awake
0.13704	4	Awake
0.113339	4	Awake
0.113197	4	Awake
0.113526	4	Awake
0.0862196	4	Awake
0.0665273	4	Awake
0.0946265	4	Awake
0.127031	4	Awake
0.111023	4	Awake
0.0729393	4	Awake
0.051724	4	Awake
0.0585525	4	Awake
0.0861093	4	Awake
0.100115	4	Awake
0.0928336	4	Awake
0.0754711	4	Awake
0.04055	4	Awake
0.0300188	4	Awake
0.0641564	4	Awake
0.0130324	5	Awake
0.0042596	5	Awake
0.0105151	5	Awake
0.00783951	5	Awake
0.0132851	5	Awake
0.0385901	5	Awake
0.0383592	5	Awake
0.0346822	5	Awake
0.0464116	5	Awake
0.0343421	5	Awake
0.0334057	5	Awake
0.0668523	5	Awake
0.0734302	5	Awake
0.0508759	5	Awake
0.0381115	5	Awake
0.0326763	5	Awake
0.0301102	5	Awake
0.0352632	5	Awake
0.0544649	5	Awake
0.0738522	5	Awake
0.0652219	5	Awake
0.0569734	5	Awake
0.0748735	5	Awake
0.0779207	5	Awake
0.0628211	5	Awake
0.05833	5	Awake
0.0535713	5	Awake
0.0610295	5	Awake
0.091333	5	Awake
0.0965773	5	Awake
0.0732959	5	Awake
0.0689253	5	Awake
0.0798303	5	Awake
0.0873424	5	Awake
0.090113	5	Awake
0.0678501	5	Awake
0.0423346	5	Awake
0.0718708	5	Awake
0.115308	5	Awake
0.0926199	5	Awake
0.0404624	5	Awake
0.0184632	5	Awake
0.0140296	5	Awake
0.0398828	5	Awake
0.108798	5	Awake
0.137539	5	Awake
0.0899556	5	Awake
0.0787183	5	Awake
0.15137	5	Awake
0.189581	5	Awake
0.139216	5	Awake
0.0876802	5	Awake
0.0756992	5	Awake
0.064696	5	Awake
0.0506425	5	Awake
0.0649809	5	Awake
0.0976901	5	Awake
0.0882125	5	Awake
0.0488642	5	Awake
0.0710311	5	Awake
0.115698	5	Awake
0.0925715	5	Awake
0.0814695	5	Awake
0.121918	5	Awake
0.117286	5	Awake
0.0840366	5	Awake
0.0738577	5	Awake
0.0575481	5	Awake
0.0686014	5	Awake
0.119909	5	Awake
0.138902	5	Awake
0.126442	5	Awake
0.122493	5	Awake
0.132771	5	Awake
0.147555	5	Awake
0.121452	5	Awake
0.0665617	5	Awake
0.0522565	5	Awake
0.0614522	5	Awake
0.0711429	5	Awake
0.0968443	5	Awake
0.102131	5	Awake
0.0951453	5	Awake
0.119173	5	Awake
0.122261	5	Awake
0.0822741	5	Awake
0.063769	5	Awake
0.067643	5	Awake
0.0527881	5	Awake
0.0366247	5	Awake
0.0479216	5	Awake
0.0668875	5	Awake
0.0697694	5	Awake
0.072277	5	Awake
0.0803068	5	Awake
0.0807001	5	Awake
0.0822739	5	Awake
0.0806714	5	Awake
0.0748517	5	Awake
0.10026	5	Awake
0.135739	5	Awake
0.130863	5	Awake
0.119365	5	Awake
0.132949	5	Awake
0.14138	5	Awake
0.141894	5	Awake
0.151544	5	Awake
0.149749	5	Awake
0.117053	5	Awake
0.0802438	5	Awake
0.0704384	5	Awake
0.0708553	5	Awake
0.0680602	5	Awake
0.0902528	5	Awake
0.133959	5	Awake
0.155853	5	Awake
0.149637	5	Awake
0.138771	5	Awake
0.132613	5	Awake
0.156157	5	Awake
0.243695	5	Awake
0.328458	5	Awake
0.289112	5	Awake
0.165592	5	Awake
0.0944159	5	Awake
0.0905059	5	Awake
0.112083	5	Awake
0.140558	5	Awake
0.13944	5	Awake
0.109652	5	Awake
0.0829354	5	Awake
0.0726756	5	Awake
0.0942555	5	Awake
0.114553	5	Awake
0.102059	5	Awake
0.113432	5	Awake
0.151723	5	Awake
0.149796	5	Awake
0.107091	5	Awake
0.0654997	5	Awake
0.0783344	5	Awake
0.139313	5	Awake
0.153204	5	Awake
0.138701	5	Awake
0.165197	5	Awake
0.0119691	6	Awake
0.00324396	6	Awake
0.010026	6	Awake
0.0141418	6	Awake
0.0322623	6	Awake
0.0602325	6	Awake
0.0523373	6	Awake
0.0432669	6	Awake
0.0564286	6	Awake
0.0745061	6	Awake
0.110303	6	Awake
0.107615	6	Awake
0.0575691	6	Awake
0.0801163	6	Awake
0.134665	6	Awake
0.0999383	6	Awake
0.0576077	6	Awake
0.08607	6	Awake
0.117698	6	Awake
0.112075	6	Awake
0.08548	6	Awake
0.0667549	6	Awake
0.0803222	6	Awake
0.0998919	6	Awake
0.0945216	6	Awake
0.0850355	6	Awake
0.088009	6	Awake
0.0847888	6	Awake
0.082731	6	Awake
0.105269	6	Awake
0.110898	6	Awake
0.082132	6	Awake
0.101828	6	Awake
0.164389	6	Awake
0.159313	6	Awake
0.0986072	6	Awake
0.0708211	6	Awake
0.0845921	6	Awake
0.103935	6	Awake
0.0954288	6	Awake
0.073025	6	Awake
0.0860518	6	Awake
0.102959	6	Awake
0.0729421	6	Awake
0.0456313	6	Awake
0.0625819	6	Awake
0.0861973	6	Awake
0.0909727	6	Awake
0.0843088	6	Awake
0.081368	6	Awake
0.121387	6	Awake
0.205262	6	Awake
0.227427	6	Awake
0.133977	6	Awake
0.0584171	6	Awake
0.09495	6	Awake
0.13442	6	Awake
0.0952271	6	Awake
0.0562035	6	Awake
0.0812839	6	Awake
0.119222	6	Awake
0.108721	6	Awake
0.0850702	6	Awake
0.109757	6	Awake
0.148874	6	Awake
0.139074	6	Awake
0.0915849	6	Awake
0.0616644	6	Awake
0.0890304	6	Awake
0.137869	6	Awake
0.129736	6	Awake
0.0938435	6	Awake
0.114198	6	Awake
0.147941	6	Awake
0.120484	6	Awake
0.0798928	6	Awake
0.0834914	6	Awake
0.100025	6	Awake
0.101204	6	Awake
0.0944866	6	Awake
0.0841383	6	Awake
0.0903474	6	Awake
0.113443	6	Awake
0.105207	6	Awake
0.0771733	6	Awake
0.0872989	6	Awake
0.106088	6	Awake
0.0873361	6	Awake
0.0691836	6	Awake
0.0867987	6	Awake
0.113653	6	Awake
0.109564	6	Awake
0.0730098	6	Awake
0.0472617	6	Awake
0.0611548	6	Awake
0.089943	6	Awake
0.0874199	6	Awake
0.0518857	6	Awake
0.0405648	6	Awake
0.0630189	6	Awake
0.0651634	6	Awake
0.0582124	6	Awake
0.0821016	6	Awake
0.108012	6	Awake
0.097787	6	Awake
0.0602101	6	Awake
0.0624376	6	Awake
0.138056	6	Awake
0.176147	6	Awake
0.119289	6	Awake
0.0786819	6	Awake
0.0869942	6	Awake
0.0945458	6	Awake
0.128656	6	Awake
0.190585	6	Awake
0.224607	6	Awake
0.210143	6	Awake
0.163238	6	Awake
0.127309	6	Awake
0.112584	6	Awake
0.0873639	6	Awake
0.0686504	6	Awake
0.0746633	6	Awake
0.0838275	6	Awake
0.088997	6	Awake
0.0827217	6	Awake
0.0785528	6	Awake
0.0960712	6	Awake
0.0958346	6	Awake
0.0802346	6	Awake
0.100108	6	Awake
0.126833	6	Awake
0.119084	6	Awake
0.0946672	6	Awake
0.082398	6	Awake
0.0889373	6	Awake
0.0875058	6	Awake
0.0871976	6	Awake
0.113462	6	Awake
0.119389	6	Awake
0.104609	6	Awake
0.10575	6	Awake
0.0990284	6	Awake
0.149131	6	Awake
0.270177	6	Awake
0.015703	7	Awake
0.00796878	7	Awake
0.0141159	7	Awake
0.0144868	7	Awake
0.0125423	7	Awake
0.0363726	7	Awake
0.074165	7	Awake
0.0896549	7	Awake
0.0656522	7	Awake
0.0585729	7	Awake
0.107337	7	Awake
0.120203	7	Awake
0.0743998	7	Awake
0.0739593	7	Awake
0.0992855	7	Awake
0.0812779	7	Awake
0.0709072	7	Awake
0.0852041	7	Awake
0.0769816	7	Awake
0.0605657	7	Awake
0.0664583	7	Awake
0.0814426	7	Awake
0.0806301	7	Awake
0.0635732	7	Awake
0.0587308	7	Awake
0.0876686	7	Awake
0.141262	7	Awake
0.170612	7	Awake
0.129913	7	Awake
0.069817	7	Awake
0.0706796	7	Awake
0.108567	7	Awake
0.119767	7	Awake
0.0958991	7	Awake
0.0618644	7	Awake
0.0438611	7	Awake
0.055507	7	Awake
0.100049	7	Awake
0.157785	7	Awake
0.178911	7	Awake
0.146531	7	Awake
0.0951928	7	Awake
0.0710246	7	Awake
0.0986296	7	Awake
0.120615	7	Awake
0.0813542	7	Awake
0.0575981	7	Awake
0.0887938	7	Awake
0.0842838	7	Awake
0.0460277	7	Awake
0.0585031	7	Awake
0.0981198	7	Awake
0.107501	7	Awake
0.0985384	7	Awake
0.0913514	7	Awake
0.0842322	7	Awake
0.0757305	7	Awake
0.0687963	7	Awake
0.0656847	7	Awake
0.0651092	7	Awake
0.0628117	7	Awake
0.0546968	7	Awake
0.0537458	7	Awake
0.0805307	7	Awake
0.120241	7	Awake
0.137904	7	Awake
0.125005	7	Awake
0.0971511	7	Awake
0.0763796	7	Awake
0.075155	7	Awake
0.0849282	7	Awake
0.0910014	7	Awake
0.0935222	7	Awake
0.102136	7	Awake
0.102405	7	Awake
0.0761197	7	Awake
0.0554693	7	Awake
0.0614938	7	Awake
0.0645923	7	Awake
0.0688981	7	Awake
0.0831361	7	Awake
0.0774902	7	Awake
0.0742992	7	Awake
0.0955722	7	Awake
0.088046	7	Awake
0.0560345	7	Awake
0.0570425	7	Awake
0.0688726	7	Awake
0.0631101	7	Awake
0.0639923	7	Awake
0.0594736	7	Awake
0.0331267	7	Awake
0.0312305	7	Awake
0.0611173	7	Awake
0.0582599	7	Awake
0.0347678	7	Awake
0.0603895	7	Awake
0.0947383	7	Awake
0.0748702	7	Awake
0.0503932	7	Awake
0.0560296	7	Awake
0.0664898	7	Awake
0.0855616	7	Awake
0.0926808	7	Awake
0.0616177	7	Awake
0.0545782	7	Awake
0.0904886	7	Awake
0.0864092	7	Awake
0.0450802	7	Awake
0.0390438	7	Awake
0.0467313	7	Awake
0.0372937	7	Awake
0.0504177	7	Awake
0.0778428	7	Awake
0.0839021	7	Awake
0.102018	7	Awake
0.145941	7	Awake
0.169259	7	Awake
0.146711	7	Awake
0.0912142	7	Awake
0.0621197	7	Awake
0.10929	7	Awake
0.164641	7	Awake
0.144153	7	Awake
0.080552	7	Awake
0.0494407	7	Awake
0.0815181	7	Awake
0.128368	7	Awake
0.114724	7	Awake
0.063426	7	Awake
0.0408291	7	Awake
0.0498473	7	Awake
0.0692175	7	Awake
0.0726291	7	Awake
0.058005	7	Awake
0.0638779	7	Awake
0.0842691	7	Awake
0.0977609	7	Awake
0.1051	7	Awake
0.0817537	7	Awake
0.0541426	7	Awake
0.0607808	7	Awake
0.061183	7	Awake
0.0849984	7	Awake
0.157511	7	Awake
0.0141358	8	Awake
0.00409941	8	Awake
0.0222432	8	Awake
0.0202599	8	Awake
0.0249432	8	Awake
0.0702706	8	Awake
0.0674039	8	Awake
0.03717	8	Awake
0.0603267	8	Awake
0.0847765	8	Awake
0.0878109	8	Awake
0.091933	8	Awake
0.0731202	8	Awake
0.0582029	8	Awake
0.0731503	8	Awake
0.0831281	8	Awake
0.0828973	8	Awake
0.0678669	8	Awake
0.042246	8	Awake
0.0624285	8	Awake
0.1112	8	Awake
0.111657	8	Awake
0.080791	8	Awake
0.0752339	8	Awake
0.0929768	8	Awake
0.112561	8	Awake
0.123408	8	Awake
0.111511	8	Awake
0.0727597	8	Awake
0.0389151	8	Awake
0.0432345	8	Awake
0.0729046	8	Awake
0.106828	8	Awake
0.139366	8	Awake
0.148517	8	Awake
0.126794	8	Awake
0.103697	8	Awake
0.0940556	8	Awake
0.0895321	8	Awake
0.0832647	8	Awake
0.0728853	8	Awake
0.0712667	8	Awake
0.086717	8	Awake
0.0986302	8	Awake
0.0955132	8	Awake
0.0831944	8	Awake
0.0636435	8	Awake
0.0631081	8	Awake
0.0910265	8	Awake
0.0929713	8	Awake
0.0730975	8	Awake
0.0975956	8	Awake
0.122043	8	Awake
0.0900182	8	Awake
0.0785262	8	Awake
0.108256	8	Awake
0.0993599	8	Awake
0.0705347	8	Awake
0.0789413	8	Awake
0.0927603	8	Awake
0.083824	8	Awake
0.072039	8	Awake
0.0694031	8	Awake
0.0690843	8	Awake
0.0626835	8	Awake
0.0555167	8	Awake
0.0514682	8	Awake
0.054783	8	Awake
0.0879783	8	Awake
0.126403	8	Awake
0.110623	8	Awake
0.0714898	8	Awake
0.0676687	8	Awake
0.0707313	8	Awake
0.0617023	8	Awake
0.0741841	8	Awake
0.0941301	8	Awake
0.0834414	8	Awake
0.0646049	8	Awake
0.0733352	8	Awake
0.0904244	8	Awake
0.0882278	8	Awake
0.09661	8	Awake
0.153193	8	Awake
0.210614	8	Awake
0.189764	8	Awake
0.116099	8	Awake
0.0729221	8	Awake
0.0598636	8	Awake
0.0481032	8	Awake
0.0613001	8	Awake
0.0886971	8	Awake
0.0855458	8	Awake
0.0734785	8	Awake
0.10037	8	Awake
0.152488	8	Awake
0.168222	8	Awake
0.132831	8	Awake
0.111965	8	Awake
0.115084	8	Awake
0.0821584	8	Awake
0.0551185	8	Awake
0.0880054	8	Awake
0.0985955	8	Awake
0.0580191	8	Awake
0.0649016	8	Awake
0.128389	8	Awake
0.147968	8	Awake
0.102516	8	Awake
0.0699353	8	Awake
0.073495	8	Awake
0.0676077	8	Awake
0.0560028	8	Awake
0.0624874	8	Awake
0.0826777	8	Awake
0.118991	8	Awake
0.125425	8	Awake
0.0742785	8	Awake
0.0631852	8	Awake
0.107894	8	Awake
0.105625	8	Awake
0.0742857	8	Awake
0.0682491	8	Awake
0.0630426	8	Awake
0.0649196	8	Awake
0.0695455	8	Awake
0.0546502	8	Awake
0.0574425	8	Awake
0.0713271	8	Awake
0.0551768	8	Awake
0.0447501	8	Awake
0.0605767	8	Awake
0.0619456	8	Awake
0.0432321	8	Awake
0.0442723	8	Awake
0.0813682	8	Awake
0.114132	8	Awake
0.104121	8	Awake
0.0729181	8	Awake
0.0801664	8	Awake
0.14958	8	Awake
0.180562	8	Awake
0.1066	8	Awake
0.0951728	8	Awake
0.203728	8	Awake
0.0111343	9	Awake
0.00497543	9	Awake
0.0128592	9	Awake
0.00999015	9	Awake
0.0117255	9	Awake
0.0414612	9	Awake
0.0569732	9	Awake
0.0531447	9	Awake
0.0586412	9	Awake
0.0671928	9	Awake
0.0710783	9	Awake
0.0595076	9	Awake
0.0468787	9	Awake
0.0762661	9	Awake
0.112855	9	Awake
0.101372	9	Awake
0.0761624	9	Awake
0.0691666	9	Awake
0.0614829	9	Awake
0.0455603	9	Awake
0.0308693	9	Awake
0.0307639	9	Awake
0.0495188	9	Awake
0.0724583	9	Awake
0.0834472	9	Awake
0.0808169	9	Awake
0.0866317	9	Awake
0.103628	9	Awake
0.0913049	9	Awake
0.0654625	9	Awake
0.09613	9	Awake
0.159567	9	Awake
0.164306	9	Awake
0.106657	9	Awake
0.0682068	9	Awake
0.0821932	9	Awake
0.0945116	9	Awake
0.0796007	9	Awake
0.0786655	9	Awake
0.0922156	9	Awake
0.0853391	9	Awake
0.0719475	9	Awake
0.0742377	9	Awake
0.0794874	9	Awake
0.0790302	9	Awake
0.0769196	9	Awake
0.0687577	9	Awake
0.0553329	9	Awake
0.0588003	9	Awake
0.0825897	9	Awake
0.0915252	9	Awake
0.077622	9	Awake
0.0701567	9	Awake
0.0727922	9	Awake
0.072801	9	Awake
0.0695466	9	Awake
0.0652906	9	Awake
0.0691821	9	Awake
0.0831803	9	Awake
0.0901725	9	Awake
0.0824364	9	Awake
0.0729811	9	Awake
0.0755292	9	Awake
0.0824243	9	Awake
0.0825842	9	Awake
0.0860834	9	Awake
0.0861746	9	Awake
0.0786887	9	Awake
0.102588	9	Awake
0.139137	9	Awake
0.122789	9	Awake
0.0853797	9	Awake
0.0752017	9	Awake
0.0678489	9	Awake
0.062004	9	Awake
0.0638023	9	Awake
0.0614532	9	Awake
0.0856251	9	Awake
0.123548	9	Awake
0.105315	9	Awake
0.0633921	9	Awake
0.0801763	9	Awake
0.131251	9	Awake
0.15206	9	Awake
0.137633	9	Awake
0.106502	9	Awake
0.0725025	9	Awake
0.0578192	9	Awake
0.0674695	9	Awake
0.0801719	9	Awake
0.0892924	9	Awake
0.0979521	9	Awake
0.101752	9	Awake
0.112483	9	Awake
0.126637	9	Awake
0.111695	9	Awake
0.0793837	9	Awake
0.0652824	9	Awake
0.0605372	9	Awake
0.0525233	9	Awake
0.0471007	9	Awake
0.0448698	9	Awake
0.0551615	9	Awake
0.0796684	9	Awake
0.0973496	9	Awake
0.104035	9	Awake
0.110414	9	Awake
0.113064	9	Awake
0.107404	9	Awake
0.092178	9	Awake
0.0641491	9	Awake
0.0413498	9	Awake
0.0511415	9	Awake
0.0791127	9	Awake
0.0965204	9	Awake
0.111591	9	Awake
0.120981	9	Awake
0.103327	9	Awake
0.0873735	9	Awake
0.0973395	9	Awake
0.0984019	9	Awake
0.0829018	9	Awake
0.0759815	9	Awake
0.0706129	9	Awake
0.0706193	9	Awake
0.0963681	9	Awake
0.114784	9	Awake
0.0938623	9	Awake
0.0818858	9	Awake
0.111679	9	Awake
0.127717	9	Awake
0.10068	9	Awake
0.0759348	9	Awake
0.0849886	9	Awake
0.121085	9	Awake
0.137448	9	Awake
0.0932041	9	Awake
0.062546	9	Awake
0.101975	9	Awake
0.114192	9	Awake
0.0671914	9	Awake
0.0421261	9	Awake
0.0414259	9	Awake
0.0560521	9	Awake
0.0945389	9	Awake
0.0144106	10	Awake
0.0029804	10	Awake
0.0171445	10	Awake
0.0155096	10	Awake
0.023099	10	Awake
0.0744092	10	Awake
0.0854749	10	Awake
0.0571332	10	Awake
0.0652352	10	Awake
0.0867797	10	Awake
0.0930769	10	Awake
0.0894538	10	Awake
0.071623	10	Awake
0.0604768	10	Awake
0.0776495	10	Awake
0.13796	10	Awake
0.214979	10	Awake
0.207014	10	Awake
0.119084	10	Awake
0.077095	10	Awake
0.0857017	10	Awake
0.0809011	10	Awake
0.0843302	10	Awake
0.1139	10	Awake
0.140238	10	Awake
0.132337	10	Awake
0.0860578	10	Awake
0.0639049	10	Awake
0.107358	10	Awake
0.143855	10	Awake
0.115887	10	Awake
0.070556	10	Awake
0.0479766	10	Awake
0.0310443	10	Awake
0.0201589	10	Awake
0.0419352	10	Awake
0.0876234	10	Awake
0.114043	10	Awake
0.100059	10	Awake
0.0737441	10	Awake
0.0755183	10	Awake
0.0954722	10	Awake
0.0968017	10	Awake
0.0853738	10	Awake
0.0738191	10	Awake
0.048229	10	Awake
0.0234729	10	Awake
0.0221137	10	Awake
0.0290281	10	Awake
0.0411312	10	Awake
0.0603108	10	Awake
0.0553181	10	Awake
0.0343164	10	Awake
0.0432155	10	Awake
0.0599366	10	Awake
0.0579748	10	Awake
0.0860965	10	Awake
0.126478	10	Awake
0.095278	10	Awake
0.037951	10	Awake
0.0346185	10	Awake
0.0454284	10	Awake
0.0593681	10	Awake
0.105044	10	Awake
0.117804	10	Awake
0.0755866	10	Awake
0.0600312	10	Awake
0.0811916	10	Awake
0.0877975	10	Awake
0.0806152	10	Awake
0.0890422	10	Awake
0.124887	10	Awake
0.157915	10	Awake
0.146434	10	Awake
0.113512	10	Awake
0.105164	10	Awake
0.105225	10	Awake
0.0904239	10	Awake
0.10317	10	Awake
0.160262	10	Awake
0.173611	10	Awake
0.117053	10	Awake
0.114445	10	Awake
0.194315	10	Awake
0.228335	10	Awake
0.183513	10	Awake
0.124722	10	Awake
0.0639532	10	Awake
0.0293617	10	Awake
0.081325	10	Awake
0.177887	10	Awake
0.213861	10	Awake
0.181782	10	Awake
0.155445	10	Awake
0.14844	10	Awake
0.11302	10	Awake
0.0517611	10	Awake
0.0150938	10	Awake
0.0164517	10	Awake
0.0275826	10	Awake
0.0301919	10	Awake
0.0289701	10	Awake
0.0299883	10	Awake
0.0431762	10	Awake
0.0781663	10	Awake
0.110185	10	Awake
0.116868	10	Awake
0.125735	10	Awake
0.148537	10	Awake
0.153796	10	Awake
0.134325	10	Awake
0.112602	10	Awake
0.101344	10	Awake
0.0982721	10	Awake
0.0986584	10	Awake
0.104171	10	Awake
0.117559	10	Awake
0.150204	10	Awake
0.208048	10	Awake
0.240358	10	Awake
0.187438	10	Awake
0.0842233	10	Awake
0.0296384	10	Awake
0.0559478	10	Awake
0.0824223	10	Awake
0.0507471	10	Awake
0.0151015	10	Awake
0.0117751	10	Awake
0.0240588	10	Awake
0.0518959	10	Awake
0.0548945	10	Awake
0.0247049	10	Awake
0.0414953	10	Awake
0.0803055	10	Awake
0.0837335	10	Awake
0.116906	10	Awake
0.160958	10	Awake
0.126607	10	Awake
0.0584619	10	Awake
0.0344371	10	Awake
0.0723844	10	Awake
0.11231	10	Awake
0.0772231	10	Awake
0.0694795	10	Awake
0.153217	10	Awake
0.0102234	11	Awake
0.00984971	11	Awake
0.0245898	11	Awake
0.0177814	11	Awake
0.0112015	11	Awake
0.0492656	11	Awake
0.0755259	11	Awake
0.0631622	11	Awake
0.0577469	11	Awake
0.0525009	11	Awake
0.0372779	11	Awake
0.0450809	11	Awake
0.0670465	11	Awake
0.0703346	11	Awake
0.0661681	11	Awake
0.0732844	11	Awake
0.0780258	11	Awake
0.0701776	11	Awake
0.0645061	11	Awake
0.0692686	11	Awake
0.0795034	11	Awake
0.0865625	11	Awake
0.0760847	11	Awake
0.0591658	11	Awake
0.0622538	11	Awake
0.0694096	11	Awake
0.0635909	11	Awake
0.0688515	11	Awake
0.0815169	11	Awake
0.0710937	11	Awake
0.0552476	11	Awake
0.0605085	11	Awake
0.0598212	11	Awake
0.0388593	11	Awake
0.0437567	11	Awake
0.0956953	11	Awake
0.145558	11	Awake
0.146489	11	Awake
0.105023	11	Awake
0.0656171	11	Awake
0.0576661	11	Awake
0.0590633	11	Awake
0.0483981	11	Awake
0.0413133	11	Awake
0.0529067	11	Awake
0.0873964	11	Awake
0.124054	11	Awake
0.124798	11	Awake
0.101028	11	Awake
0.0779603	11	Awake
0.0481336	11	Awake
0.031465	11	Awake
0.0418937	11	Awake
0.0511583	11	Awake
0.0635151	11	Awake
0.0867904	11	Awake
0.0989652	11	Awake
0.107409	11	Awake
0.111516	11	Awake
0.0883685	11	Awake
0.0625097	11	Awake
0.0651392	11	Awake
0.0784016	11	Awake
0.0754023	11	Awake
0.0641498	11	Awake
0.0748684	11	Awake
0.0979999	11	Awake
0.10251	11	Awake
0.0963471	11	Awake
0.0774138	11	Awake
0.0484346	11	Awake
0.06724	11	Awake
0.125568	11	Awake
0.137095	11	Awake
0.0947764	11	Awake
0.0582957	11	Awake
0.0556765	11	Awake
0.0717146	11	Awake
0.0798521	11	Awake
0.0904925	11	Awake
0.113805	11	Awake
0.114516	11	Awake
0.0935977	11	Awake
0.0903168	11	Awake
0.0933083	11	Awake
0.0784604	11	Awake
0.0681547	11	Awake
0.0838148	11	Awake
0.0990224	11	Awake
0.0864917	11	Awake
0.074053	11	Awake
0.0801723	11	Awake
0.075201	11	Awake
0.0619348	11	Awake
0.0607466	11	Awake
0.0630573	11	Awake
0.0898831	11	Awake
0.153135	11	Awake
0.187167	11	Awake
0.152427	11	Awake
0.102865	11	Awake
0.0925364	11	Awake
0.110012	11	Awake
0.123876	11	Awake
0.126969	11	Awake
0.117406	11	Awake
0.0986311	11	Awake
0.0864595	11	Awake
0.0795212	11	Awake
0.0775098	11	Awake
0.0865089	11	Awake
0.0875945	11	Awake
0.0821768	11	Awake
0.0828412	11	Awake
0.0721139	11	Awake
0.0759609	11	Awake
0.11733	11	Awake
0.134291	11	Awake
0.107999	11	Awake
0.0778538	11	Awake
0.0517016	11	Awake
0.0590218	11	Awake
0.103001	11	Awake
0.112358	11	Awake
0.0843484	11	Awake
0.0716185	11	Awake
0.0717526	11	Awake
0.0727808	11	Awake
0.067484	11	Awake
0.0464439	11	Awake
0.0388966	11	Awake
0.0600104	11	Awake
0.075026	11	Awake
0.070094	11	Awake
0.0649535	11	Awake
0.0600461	11	Awake
0.052367	11	Awake
0.0668559	11	Awake
0.089096	11	Awake
0.0724484	11	Awake
0.0537324	11	Awake
0.0681013	11	Awake
0.0657961	11	Awake
0.0663045	11	Awake
0.104985	11	Awake
0.0199307	12	Awake
0.00876457	12	Awake
0.00957562	12	Awake
0.00852139	12	Awake
0.0182059	12	Awake
0.0522969	12	Awake
0.07751	12	Awake
0.0909807	12	Awake
0.0974916	12	Awake
0.0790495	12	Awake
0.0564184	12	Awake
0.0543572	12	Awake
0.0674474	12	Awake
0.0809901	12	Awake
0.0758682	12	Awake
0.0720636	12	Awake
0.0874971	12	Awake
0.0798738	12	Awake
0.0535091	12	Awake
0.0604971	12	Awake
0.0953517	12	Awake
0.136826	12	Awake
0.162424	12	Awake
0.144386	12	Awake
0.117993	12	Awake
0.103308	12	Awake
0.065168	12	Awake
0.0449494	12	Awake
0.0886576	12	Awake
0.120202	12	Awake
0.0908576	12	Awake
0.0615158	12	Awake
0.0694435	12	Awake
0.0902817	12	Awake
0.0995849	12	Awake
0.0922684	12	Awake
0.0847378	12	Awake
0.0896981	12	Awake
0.088616	12	Awake
0.0711844	12	Awake
0.0644586	12	Awake
0.0975997	12	Awake
0.156623	12	Awake
0.172204	12	Awake
0.117539	12	Awake
0.0861648	12	Awake
0.121041	12	Awake
0.124976	12	Awake
0.0798315	12	Awake
0.0658005	12	Awake
0.0692008	12	Awake
0.0544228	12	Awake
0.0510839	12	Awake
0.0559112	12	Awake
0.0619603	12	Awake
0.0954118	12	Awake
0.123309	12	Awake
0.0991123	12	Awake
0.0580162	12	Awake
0.0436806	12	Awake
0.0476029	12	Awake
0.0642056	12	Awake
0.0996775	12	Awake
0.122692	12	Awake
0.0994421	12	Awake
0.0619323	12	Awake
0.0670232	12	Awake
0.110116	12	Awake
0.119015	12	Awake
0.0626063	12	Awake
0.0315134	12	Awake
0.0798087	12	Awake
0.106746	12	Awake
0.0647039	12	Awake
0.0356017	12	Awake
0.0387672	12	Awake
0.0355968	12	Awake
0.0311543	12	Awake
0.0406056	12	Awake
0.0771634	12	Awake
0.129261	12	Awake
0.147366	12	Awake
0.128985	12	Awake
0.112554	12	Awake
0.111202	12	Awake
0.124456	12	Awake
0.133234	12	Awake
0.115656	12	Awake
0.0878237	12	Awake
0.0683726	12	Awake
0.0604145	12	Awake
0.0684492	12	Awake
0.0887069	12	Awake
0.111654	12	Awake
0.122793	12	Awake
0.119245	12	Awake
0.124188	12	Awake
0.138071	12	Awake
0.135638	12	Awake
0.107897	12	Awake
0.0714716	12	Awake
0.0808973	12	Awake
0.148198	12	Awake
0.180704	12	Awake
0.140895	12	Awake
0.108857	12	Awake
0.140648	12	Awake
0.226618	12	Awake
0.295625	12	Awake
0.259343	12	Awake
0.155121	12	Awake
0.0932482	12	Awake
0.0891179	12	Awake
0.108809	12	Awake
0.156373	12	Awake
0.220914	12	Awake
0.234029	12	Awake
0.166752	12	Awake
0.112804	12	Awake
0.139113	12	Awake
0.174787	12	Awake
0.171531	12	Awake
0.160267	12	Awake
0.153313	12	Awake
0.169346	12	Awake
0.218436	12	Awake
0.241381	12	Awake
0.208412	12	Awake
0.169088	12	Awake
0.152487	12	Awake
0.137546	12	Awake
0.10788	12	Awake
0.0770134	12	Awake
0.0742878	12	Awake
0.110158	12	Awake
0.147461	12	Awake
0.143586	12	Awake
0.121654	12	Awake
0.119125	12	Awake
0.125757	12	Awake
0.150639	12	Awake
0.203492	12	Awake
0.238695	12	Awake
0.254437	12	Awake
0.27897	12	Awake
0.0235346	13	Awake
0.00857509	13	Awake
0.0194609	13	Awake
0.0163141	13	Awake
0.0188395	13	Awake
0.0750844	13	Awake
0.112538	13	Awake
0.0898695	13	Awake
0.057689	13	Awake
0.0472408	13	Awake
0.05942	13	Awake
0.0654689	13	Awake
0.0596287	13	Awake
0.0759254	13	Awake
0.0897871	13	Awake
0.0814228	13	Awake
0.0851263	13	Awake
0.0808613	13	Awake
0.0548129	13	Awake
0.0553643	13	Awake
0.0858564	13	Awake
0.111234	13	Awake
0.108088	13	Awake
0.0842988	13	Awake
0.0928545	13	Awake
0.123116	13	Awake
0.112761	13	Awake
0.101916	13	Awake
0.135706	13	Awake
0.149697	13	Awake
0.10895	13	Awake
0.060697	13	Awake
0.042247	13	Awake
0.052922	13	Awake
0.0664554	13	Awake
0.0625634	13	Awake
0.0651241	13	Awake
0.108326	13	Awake
0.164301	13	Awake
0.168036	13	Awake
0.123035	13	Awake
0.0861021	13	Awake
0.0712581	13	Awake
0.0651666	13	Awake
0.0583317	13	Awake
0.0465958	13	Awake
0.0565328	13	Awake
0.0841796	13	Awake
0.0806408	13	Awake
0.0676171	13	Awake
0.0833791	13	Awake
0.0867588	13	Awake
0.0677716	13	Awake
0.0622302	13	Awake
0.0601782	13	Awake
0.0627585	13	Awake
0.0905367	13	Awake
0.108875	13	Awake
0.092101	13	Awake
0.0731966	13	Awake
0.0676892	13	Awake
0.062061	13	Awake
0.063791	13	Awake
0.0813631	13	Awake
0.0933591	13	Awake
0.0862831	13	Awake
0.0805642	13	Awake
0.0848358	13	Awake
0.0784173	13	Awake
0.0619972	13	Awake
0.0583939	13	Awake
0.065327	13	Awake
0.0766512	13	Awake
0.105232	13	Awake
0.133036	13	Awake
0.130854	13	Awake
0.125014	13	Awake
0.128288	13	Awake
0.101505	13	Awake
0.0720368	13	Awake
0.105902	13	Awake
0.157034	13	Awake
0.147205	13	Awake
0.108709	13	Awake
0.103439	13	Awake
0.121694	13	Awake
0.123208	13	Awake
0.096584	13	Awake
0.0654332	13	Awake
0.0540682	13	Awake
0.055298	13	Awake
0.0525884	13	Awake
0.0536107	13	Awake
0.0699984	13	Awake
0.0879638	13	Awake
0.0901732	13	Awake
0.0825332	13	Awake
0.0772122	13	Awake
0.0786797	13	Awake
0.0858804	13	Awake
0.0857862	13	Awake
0.0814769	13	Awake
0.10636	13	Awake
0.146462	13	Awake
0.142272	13	Awake
0.106547	13	Awake
0.0819279	13	Awake
0.0518625	13	Awake
0.0455079	13	Awake
0.108283	13	Awake
0.147164	13	Awake
0.105431	13	Awake
0.0883429	13	Awake
0.118425	13	Awake
0.128627	13	Awake
0.143596	13	Awake
0.166902	13	Awake
0.147051	13	Awake
0.105693	13	Awake
0.0755572	13	Awake
0.0663512	13	Awake
0.0872811	13	Awake
0.0900626	13	Awake
0.0612889	13	Awake
0.0635121	13	Awake
0.083059	13	Awake
0.073648	13	Awake
0.0568513	13	Awake
0.0495466	13	Awake
0.0599168	13	Awake
0.095822	13	Awake
0.11944	13	Awake
0.101543	13	Awake
0.0675005	13	Awake
0.0641456	13	Awake
0.0966364	13	Awake
0.106231	13	Awake
0.0778158	13	Awake
0.0600806	13	Awake
0.071188	13	Awake
0.113002	13	Awake
0.136259	13	Awake
0.078915	13	Awake
0.0495916	13	Awake
0.113878	13	Awake
0.0128294	14	Awake
0.0141936	14	Awake
0.0346647	14	Awake
0.0273089	14	Awake
0.0136619	14	Awake
0.0458783	14	Awake
0.0874324	14	Awake
0.117122	14	Awake
0.11753	14	Awake
0.0723781	14	Awake
0.0698335	14	Awake
0.134988	14	Awake
0.158698	14	Awake
0.124211	14	Awake
0.0919545	14	Awake
0.0687069	14	Awake
0.06379	14	Awake
0.089362	14	Awake
0.10991	14	Awake
0.0930233	14	Awake
0.0678061	14	Awake
0.0860079	14	Awake
0.124047	14	Awake
0.11565	14	Awake
0.074401	14	Awake
0.0560546	14	Awake
0.0632104	14	Awake
0.0687627	14	Awake
0.0609008	14	Awake
0.044616	14	Awake
0.0333361	14	Awake
0.0477235	14	Awake
0.0803441	14	Awake
0.0756369	14	Awake
0.0410949	14	Awake
0.0561863	14	Awake
0.102019	14	Awake
0.116313	14	Awake
0.126314	14	Awake
0.141791	14	Awake
0.146626	14	Awake
0.166113	14	Awake
0.178676	14	Awake
0.164135	14	Awake
0.168043	14	Awake
0.169927	14	Awake
0.127605	14	Awake
0.0907264	14	Awake
0.0883129	14	Awake
0.0922482	14	Awake
0.0862071	14	Awake
0.0593733	14	Awake
0.0394771	14	Awake
0.0660664	14	Awake
0.0937838	14	Awake
0.0839595	14	Awake
0.0820618	14	Awake
0.0912938	14	Awake
0.0700025	14	Awake
0.0466944	14	Awake
0.0537848	14	Awake
0.0581338	14	Awake
0.0523407	14	Awake
0.0629229	14	Awake
0.0762842	14	Awake
0.0794389	14	Awake
0.0910649	14	Awake
0.102861	14	Awake
0.0937922	14	Awake
0.0868814	14	Awake
0.108904	14	Awake
0.129176	14	Awake
0.110331	14	Awake
0.0873346	14	Awake
0.0974165	14	Awake
0.0939515	14	Awake
0.0529112	14	Awake
0.0332114	14	Awake
0.0493089	14	Awake
0.0591128	14	Awake
0.0596048	14	Awake
0.0607024	14	Awake
0.0595045	14	Awake
0.0672991	14	Awake
0.0797227	14	Awake
0.0835407	14	Awake
0.096974	14	Awake
0.122546	14	Awake
0.125912	14	Awake
0.107449	14	Awake
0.109544	14	Awake
0.133801	14	Awake
0.126301	14	Awake
0.0801927	14	Awake
0.0721674	14	Awake
0.122785	14	Awake
0.143528	14	Awake
0.103382	14	Awake
0.0685333	14	Awake
0.0574145	14	Awake
0.049906	14	Awake
0.0615182	14	Awake
0.0884448	14	Awake
0.110324	14	Awake
0.136122	14	Awake
0.156059	14	Awake
0.144099	14	Awake
0.110634	14	Awake
0.0802861	14	Awake
0.0628425	14	Awake
0.0570639	14	Awake
0.0618023	14	Awake
0.0730898	14	Awake
0.0745759	14	Awake
[truncated: 4,306 more rows]

## Sheet: Awake_vs_DOC_fMRIneg_bin8
Value	Sub_ID	Condition
0.0220841	1	Awake
0.0176658	1	Awake
0.0390786	1	Awake
0.0315457	1	Awake
0.0257361	1	Awake
0.0738376	1	Awake
0.102693	1	Awake
0.10837	1	Awake
0.12498	1	Awake
0.106007	1	Awake
0.0830849	1	Awake
0.110404	1	Awake
0.144061	1	Awake
0.161693	1	Awake
0.164584	1	Awake
0.135664	1	Awake
0.0927992	1	Awake
0.0674684	1	Awake
0.08805	1	Awake
0.148149	1	Awake
0.177682	1	Awake
0.160613	1	Awake
0.146367	1	Awake
0.133639	1	Awake
0.121613	1	Awake
0.139278	1	Awake
0.14988	1	Awake
0.119711	1	Awake
0.117181	1	Awake
0.17081	1	Awake
0.193156	1	Awake
0.163451	1	Awake
0.154237	1	Awake
0.179943	1	Awake
0.247484	1	Awake
0.370045	1	Awake
0.437638	1	Awake
0.362137	1	Awake
0.234788	1	Awake
0.157799	1	Awake
0.139775	1	Awake
0.147246	1	Awake
0.138388	1	Awake
0.12063	1	Awake
0.145533	1	Awake
0.238637	1	Awake
0.344563	1	Awake
0.345286	1	Awake
0.251138	1	Awake
0.201544	1	Awake
0.191441	1	Awake
0.151052	1	Awake
0.135296	1	Awake
0.1454	1	Awake
0.119236	1	Awake
0.0935116	1	Awake
0.104178	1	Awake
0.129015	1	Awake
0.149063	1	Awake
0.159691	1	Awake
0.188928	1	Awake
0.209401	1	Awake
0.152795	1	Awake
0.0973258	1	Awake
0.113237	1	Awake
0.109916	1	Awake
0.0982117	1	Awake
0.15882	1	Awake
0.197277	1	Awake
0.150264	1	Awake
0.116905	1	Awake
0.12988	1	Awake
0.141578	1	Awake
0.146243	1	Awake
0.13855	1	Awake
0.108579	1	Awake
0.0843551	1	Awake
0.0888829	1	Awake
0.108939	1	Awake
0.13137	1	Awake
0.172722	1	Awake
0.238056	1	Awake
0.272065	1	Awake
0.228251	1	Awake
0.141649	1	Awake
0.0655861	1	Awake
0.0259389	1	Awake
0.0323725	1	Awake
0.0541698	1	Awake
0.0648298	1	Awake
0.0911058	1	Awake
0.136706	1	Awake
0.177009	1	Awake
0.207801	1	Awake
0.196883	1	Awake
0.13042	1	Awake
0.0766043	1	Awake
0.0603985	1	Awake
0.0388861	1	Awake
0.0244112	1	Awake
0.0568166	1	Awake
0.119198	1	Awake
0.157054	1	Awake
0.145437	1	Awake
0.124848	1	Awake
0.124728	1	Awake
0.117114	1	Awake
0.1028	1	Awake
0.10684	1	Awake
0.117525	1	Awake
0.130892	1	Awake
0.145101	1	Awake
0.138885	1	Awake
0.152255	1	Awake
0.236297	1	Awake
0.308208	1	Awake
0.263889	1	Awake
0.164805	1	Awake
0.116581	1	Awake
0.109852	1	Awake
0.113323	1	Awake
0.12366	1	Awake
0.113485	1	Awake
0.092349	1	Awake
0.104031	1	Awake
0.142492	1	Awake
0.190652	1	Awake
0.231646	1	Awake
0.224986	1	Awake
0.171082	1	Awake
0.112815	1	Awake
0.0878417	1	Awake
0.0952409	1	Awake
0.0876872	1	Awake
0.0804272	1	Awake
0.1259	1	Awake
0.175202	1	Awake
0.192029	1	Awake
0.187299	1	Awake
0.131023	1	Awake
0.0858823	1	Awake
0.1101	1	Awake
0.117005	1	Awake
0.145389	1	Awake
0.246362	1	Awake
0.0368711	2	Awake
0.0153322	2	Awake
0.0182174	2	Awake
0.0143846	2	Awake
0.035031	2	Awake
0.103388	2	Awake
0.132657	2	Awake
0.135682	2	Awake
0.159234	2	Awake
0.147383	2	Awake
0.112426	2	Awake
0.111255	2	Awake
0.122843	2	Awake
0.129968	2	Awake
0.14597	2	Awake
0.166305	2	Awake
0.159351	2	Awake
0.125042	2	Awake
0.121838	2	Awake
0.14474	2	Awake
0.175543	2	Awake
0.278998	2	Awake
0.372957	2	Awake
0.302737	2	Awake
0.192994	2	Awake
0.195648	2	Awake
0.205397	2	Awake
0.160638	2	Awake
0.150489	2	Awake
0.177921	2	Awake
0.17424	2	Awake
0.153307	2	Awake
0.155484	2	Awake
0.147079	2	Awake
0.114633	2	Awake
0.110763	2	Awake
0.12175	2	Awake
0.103482	2	Awake
0.0882347	2	Awake
0.088289	2	Awake
0.0773235	2	Awake
0.0687746	2	Awake
0.0718517	2	Awake
0.0771167	2	Awake
0.0841377	2	Awake
0.0909413	2	Awake
0.104991	2	Awake
0.121814	2	Awake
0.138194	2	Awake
0.191468	2	Awake
0.246837	2	Awake
0.201768	2	Awake
0.119015	2	Awake
0.158719	2	Awake
0.261696	2	Awake
0.248621	2	Awake
0.15289	2	Awake
0.116141	2	Awake
0.126564	2	Awake
0.123703	2	Awake
0.117251	2	Awake
0.115595	2	Awake
0.139677	2	Awake
0.196745	2	Awake
0.222549	2	Awake
0.193128	2	Awake
0.147137	2	Awake
0.115554	2	Awake
0.126357	2	Awake
0.143035	2	Awake
0.113903	2	Awake
0.0949523	2	Awake
0.114995	2	Awake
0.12552	2	Awake
0.128415	2	Awake
0.135679	2	Awake
0.147091	2	Awake
0.158965	2	Awake
0.131379	2	Awake
0.103693	2	Awake
0.139117	2	Awake
0.163496	2	Awake
0.142525	2	Awake
0.128267	2	Awake
0.108801	2	Awake
0.114295	2	Awake
0.178198	2	Awake
0.203838	2	Awake
0.165105	2	Awake
0.135286	2	Awake
0.111078	2	Awake
0.0903027	2	Awake
0.101028	2	Awake
0.115192	2	Awake
0.111637	2	Awake
0.106162	2	Awake
0.117488	2	Awake
0.159361	2	Awake
0.19049	2	Awake
0.156943	2	Awake
0.102664	2	Awake
0.096458	2	Awake
0.112455	2	Awake
0.106375	2	Awake
0.102528	2	Awake
0.107396	2	Awake
0.0857893	2	Awake
0.0747312	2	Awake
0.123293	2	Awake
0.164361	2	Awake
0.142322	2	Awake
0.122168	2	Awake
0.15083	2	Awake
0.182366	2	Awake
0.177497	2	Awake
0.155234	2	Awake
0.143728	2	Awake
0.143677	2	Awake
0.14549	2	Awake
0.153339	2	Awake
0.176085	2	Awake
0.195165	2	Awake
0.181982	2	Awake
0.153782	2	Awake
0.136318	2	Awake
0.118328	2	Awake
0.111891	2	Awake
0.131809	2	Awake
0.134106	2	Awake
0.106447	2	Awake
0.0980885	2	Awake
0.110573	2	Awake
0.102296	2	Awake
0.0854627	2	Awake
0.103525	2	Awake
0.129376	2	Awake
0.127482	2	Awake
0.146165	2	Awake
0.168655	2	Awake
0.13907	2	Awake
0.14843	2	Awake
0.187009	2	Awake
0.140867	2	Awake
0.189945	2	Awake
0.395666	2	Awake
0.0261983	3	Awake
0.00357287	3	Awake
0.0201056	3	Awake
0.0140072	3	Awake
0.0354894	3	Awake
0.142202	3	Awake
0.175967	3	Awake
0.124587	3	Awake
0.124235	3	Awake
0.131259	3	Awake
0.101098	3	Awake
0.0912615	3	Awake
0.104975	3	Awake
0.131139	3	Awake
0.154528	3	Awake
0.153383	3	Awake
0.17014	3	Awake
0.213341	3	Awake
0.218755	3	Awake
0.183326	3	Awake
0.164158	3	Awake
0.17678	3	Awake
0.181052	3	Awake
0.151878	3	Awake
0.124357	3	Awake
0.135953	3	Awake
0.170583	3	Awake
0.176713	3	Awake
0.1292	3	Awake
0.0834037	3	Awake
0.103949	3	Awake
0.16186	3	Awake
0.186002	3	Awake
0.159979	3	Awake
0.127107	3	Awake
0.11681	3	Awake
0.108102	3	Awake
0.0994908	3	Awake
0.104842	3	Awake
0.101667	3	Awake
0.101279	3	Awake
0.123812	3	Awake
0.12276	3	Awake
0.0999419	3	Awake
0.114034	3	Awake
0.152941	3	Awake
0.180049	3	Awake
0.17962	3	Awake
0.134719	3	Awake
0.0867997	3	Awake
0.0995947	3	Awake
0.147793	3	Awake
0.174596	3	Awake
0.202328	3	Awake
0.261996	3	Awake
0.273029	3	Awake
0.183143	3	Awake
0.124763	3	Awake
0.17653	3	Awake
0.212514	3	Awake
0.178419	3	Awake
0.162268	3	Awake
0.182313	3	Awake
0.193662	3	Awake
0.172448	3	Awake
0.117578	3	Awake
0.0897211	3	Awake
0.13465	3	Awake
0.175901	3	Awake
0.152899	3	Awake
0.126489	3	Awake
0.137083	3	Awake
0.15308	3	Awake
0.162723	3	Awake
0.158755	3	Awake
0.129092	3	Awake
0.11175	3	Awake
0.132205	3	Awake
0.159855	3	Awake
0.180039	3	Awake
0.187714	3	Awake
0.165836	3	Awake
0.128874	3	Awake
0.0979015	3	Awake
0.0692706	3	Awake
0.0489459	3	Awake
0.0617314	3	Awake
0.111096	3	Awake
0.143069	3	Awake
0.114772	3	Awake
0.076389	3	Awake
0.0883087	3	Awake
0.150506	3	Awake
0.222298	3	Awake
0.226592	3	Awake
0.163496	3	Awake
0.141529	3	Awake
0.166243	3	Awake
0.153765	3	Awake
0.120823	3	Awake
0.114645	3	Awake
0.124512	3	Awake
0.135738	3	Awake
0.141854	3	Awake
0.14324	3	Awake
0.138136	3	Awake
0.129165	3	Awake
0.14194	3	Awake
0.153124	3	Awake
0.122162	3	Awake
0.0998235	3	Awake
0.116325	3	Awake
0.115245	3	Awake
0.0839428	3	Awake
0.0515701	3	Awake
0.0236364	3	Awake
0.0117575	3	Awake
0.0289154	3	Awake
0.0649765	3	Awake
0.0970352	3	Awake
0.109916	3	Awake
0.116703	3	Awake
0.131992	3	Awake
0.128432	3	Awake
0.0837718	3	Awake
0.0723826	3	Awake
0.166233	3	Awake
0.247804	3	Awake
0.191779	3	Awake
0.105271	3	Awake
0.0932804	3	Awake
0.100248	3	Awake
0.0913899	3	Awake
0.0766728	3	Awake
0.0722788	3	Awake
0.0889557	3	Awake
0.0781929	3	Awake
0.0531425	3	Awake
0.070579	3	Awake
0.0907389	3	Awake
0.125741	3	Awake
0.17245	3	Awake
0.12142	3	Awake
0.0830797	3	Awake
0.16841	3	Awake
0.0339253	4	Awake
0.00797549	4	Awake
0.022208	4	Awake
0.0167117	4	Awake
0.0327541	4	Awake
0.146519	4	Awake
0.221717	4	Awake
0.186205	4	Awake
0.135697	4	Awake
0.127573	4	Awake
0.169141	4	Awake
0.187871	4	Awake
0.12246	4	Awake
0.0868099	4	Awake
0.144425	4	Awake
0.192816	4	Awake
0.186737	4	Awake
0.154988	4	Awake
0.130205	4	Awake
0.15404	4	Awake
0.201398	4	Awake
0.210607	4	Awake
0.187729	4	Awake
0.171076	4	Awake
0.172571	4	Awake
0.170956	4	Awake
0.143064	4	Awake
0.112059	4	Awake
0.110717	4	Awake
0.122371	4	Awake
0.119164	4	Awake
0.112859	4	Awake
0.118354	4	Awake
0.117851	4	Awake
0.112702	4	Awake
0.128917	4	Awake
0.151879	4	Awake
0.159029	4	Awake
0.158334	4	Awake
0.144306	4	Awake
0.113604	4	Awake
0.0882088	4	Awake
0.0839426	4	Awake
0.100119	4	Awake
0.113266	4	Awake
0.111036	4	Awake
0.114727	4	Awake
0.110475	4	Awake
0.0812134	4	Awake
0.0685762	4	Awake
0.0809274	4	Awake
0.0931513	4	Awake
0.114307	4	Awake
0.130543	4	Awake
0.133321	4	Awake
0.157668	4	Awake
0.174872	4	Awake
0.140431	4	Awake
0.110456	4	Awake
0.122446	4	Awake
0.129447	4	Awake
0.126397	4	Awake
0.137922	4	Awake
0.132472	4	Awake
0.116022	4	Awake
0.146748	4	Awake
0.184182	4	Awake
0.178454	4	Awake
0.199062	4	Awake
0.228025	4	Awake
0.164188	4	Awake
0.102607	4	Awake
0.150952	4	Awake
0.182242	4	Awake
0.126468	4	Awake
0.0925786	4	Awake
0.100616	4	Awake
0.0956008	4	Awake
0.100588	4	Awake
0.130259	4	Awake
0.151634	4	Awake
0.161445	4	Awake
0.167673	4	Awake
0.164791	4	Awake
0.154804	4	Awake
0.137988	4	Awake
0.12568	4	Awake
0.140969	4	Awake
0.174338	4	Awake
0.196483	4	Awake
0.179711	4	Awake
0.120339	4	Awake
0.0877311	4	Awake
0.111739	4	Awake
0.113627	4	Awake
0.108286	4	Awake
0.172753	4	Awake
0.227789	4	Awake
0.202267	4	Awake
0.157799	4	Awake
0.114428	4	Awake
0.0969703	4	Awake
0.195214	4	Awake
0.355402	4	Awake
0.385672	4	Awake
0.241229	4	Awake
0.0997964	4	Awake
0.0944281	4	Awake
0.143276	4	Awake
0.157022	4	Awake
0.157875	4	Awake
0.146087	4	Awake
0.123048	4	Awake
0.116204	4	Awake
0.102631	4	Awake
0.103369	4	Awake
0.178437	4	Awake
0.279211	4	Awake
0.319342	4	Awake
0.279191	4	Awake
0.200902	4	Awake
0.155753	4	Awake
0.150598	4	Awake
0.154929	4	Awake
0.182548	4	Awake
0.218606	4	Awake
0.228006	4	Awake
0.232791	4	Awake
0.257649	4	Awake
0.271659	4	Awake
0.220408	4	Awake
0.146778	4	Awake
0.161318	4	Awake
0.210468	4	Awake
0.182683	4	Awake
0.136952	4	Awake
0.129561	4	Awake
0.138494	4	Awake
0.166324	4	Awake
0.194731	4	Awake
0.222838	4	Awake
0.229231	4	Awake
0.145176	4	Awake
0.0854141	4	Awake
0.143353	4	Awake
0.0183824	5	Awake
0.00504701	5	Awake
0.0206309	5	Awake
0.0148109	5	Awake
0.0195786	5	Awake
0.0747587	5	Awake
0.0867637	5	Awake
0.0663172	5	Awake
0.0801938	5	Awake
0.0835743	5	Awake
0.0836664	5	Awake
0.108577	5	Awake
0.114434	5	Awake
0.107535	5	Awake
0.100592	5	Awake
0.0737516	5	Awake
0.0604638	5	Awake
0.0824309	5	Awake
0.113573	5	Awake
0.126691	5	Awake
0.105811	5	Awake
0.0974719	5	Awake
0.141979	5	Awake
0.170448	5	Awake
0.136773	5	Awake
0.102515	5	Awake
0.129223	5	Awake
0.208261	5	Awake
0.257094	5	Awake
0.20798	5	Awake
0.124459	5	Awake
0.105893	5	Awake
0.1305	5	Awake
0.126526	5	Awake
0.101484	5	Awake
0.0928586	5	Awake
0.0961076	5	Awake
0.110813	5	Awake
0.14094	5	Awake
0.147791	5	Awake
0.107665	5	Awake
0.0521737	5	Awake
0.0271698	5	Awake
0.0684727	5	Awake
0.144156	5	Awake
0.15988	5	Awake
0.118915	5	Awake
0.125103	5	Awake
0.183712	5	Awake
0.20349	5	Awake
0.177116	5	Awake
0.163719	5	Awake
0.155406	5	Awake
0.127945	5	Awake
0.11834	5	Awake
0.139341	5	Awake
0.151526	5	Awake
0.144087	5	Awake
0.135982	5	Awake
0.138514	5	Awake
0.152369	5	Awake
0.172924	5	Awake
0.192384	5	Awake
0.186544	5	Awake
0.150064	5	Awake
0.123584	5	Awake
0.121605	5	Awake
0.135898	5	Awake
0.171664	5	Awake
0.195743	5	Awake
0.201124	5	Awake
0.226711	5	Awake
0.219782	5	Awake
0.1462	5	Awake
0.10458	5	Awake
0.118676	5	Awake
0.116805	5	Awake
0.0987828	5	Awake
0.0915075	5	Awake
0.0948396	5	Awake
0.100301	5	Awake
0.0996518	5	Awake
0.124834	5	Awake
0.173272	5	Awake
0.166108	5	Awake
0.11303	5	Awake
0.0963525	5	Awake
0.0950162	5	Awake
0.0695561	5	Awake
0.0828685	5	Awake
0.155661	5	Awake
0.183265	5	Awake
0.128865	5	Awake
0.100541	5	Awake
0.139497	5	Awake
0.173537	5	Awake
0.184655	5	Awake
0.189388	5	Awake
0.174376	5	Awake
0.160833	5	Awake
0.171711	5	Awake
0.185195	5	Awake
0.198519	5	Awake
0.224994	5	Awake
0.249973	5	Awake
0.249293	5	Awake
0.208089	5	Awake
0.137638	5	Awake
0.0881371	5	Awake
0.0966634	5	Awake
0.13155	5	Awake
0.147188	5	Awake
0.153565	5	Awake
0.16441	5	Awake
0.158642	5	Awake
0.128028	5	Awake
0.0971639	5	Awake
0.119866	5	Awake
0.217008	5	Awake
0.317687	5	Awake
0.37219	5	Awake
0.385593	5	Awake
0.329092	5	Awake
0.238305	5	Awake
0.208375	5	Awake
0.210634	5	Awake
0.184076	5	Awake
0.161692	5	Awake
0.165712	5	Awake
0.164136	5	Awake
0.133062	5	Awake
0.116247	5	Awake
0.15281	5	Awake
0.169725	5	Awake
0.152802	5	Awake
0.180066	5	Awake
0.201152	5	Awake
0.172262	5	Awake
0.144353	5	Awake
0.107751	5	Awake
0.114247	5	Awake
0.181285	5	Awake
0.163405	5	Awake
0.136652	5	Awake
0.222008	5	Awake
0.0215481	6	Awake
0.00570742	6	Awake
0.0248547	6	Awake
0.024428	6	Awake
0.0313887	6	Awake
0.0858238	6	Awake
0.100053	6	Awake
0.0826622	6	Awake
0.088505	6	Awake
0.103246	6	Awake
0.144614	6	Awake
0.159775	6	Awake
0.11557	6	Awake
0.142804	6	Awake
0.204988	6	Awake
0.143933	6	Awake
0.0770431	6	Awake
0.135011	6	Awake
0.186843	6	Awake
0.164922	6	Awake
0.157892	6	Awake
0.159744	6	Awake
0.137531	6	Awake
0.162757	6	Awake
0.210762	6	Awake
0.167734	6	Awake
0.102193	6	Awake
0.120988	6	Awake
0.152332	6	Awake
0.137109	6	Awake
0.1103	6	Awake
0.119208	6	Awake
0.196585	6	Awake
0.254978	6	Awake
0.206386	6	Awake
0.149988	6	Awake
0.148485	6	Awake
0.143065	6	Awake
0.138037	6	Awake
0.136642	6	Awake
0.1254	6	Awake
0.158922	6	Awake
0.205947	6	Awake
0.163098	6	Awake
0.0938696	6	Awake
0.119896	6	Awake
0.170159	6	Awake
0.143432	6	Awake
0.113963	6	Awake
0.123433	6	Awake
0.130414	6	Awake
0.217045	6	Awake
0.345116	6	Awake
0.280065	6	Awake
0.125015	6	Awake
0.156405	6	Awake
0.231481	6	Awake
0.16189	6	Awake
0.100942	6	Awake
0.132842	6	Awake
0.155349	6	Awake
0.151245	6	Awake
0.148522	6	Awake
0.134057	6	Awake
0.128137	6	Awake
0.143797	6	Awake
0.129102	6	Awake
0.0808668	6	Awake
0.0696027	6	Awake
0.094952	6	Awake
0.112286	6	Awake
0.132978	6	Awake
0.147969	6	Awake
0.127021	6	Awake
0.0956742	6	Awake
0.0819925	6	Awake
0.0865983	6	Awake
0.0963375	6	Awake
0.0928083	6	Awake
0.0959796	6	Awake
0.118971	6	Awake
0.135572	6	Awake
0.141033	6	Awake
0.127857	6	Awake
0.0985942	6	Awake
0.102683	6	Awake
0.128549	6	Awake
0.123163	6	Awake
0.110345	6	Awake
0.120017	6	Awake
0.130162	6	Awake
0.124069	6	Awake
0.111964	6	Awake
0.107699	6	Awake
0.102667	6	Awake
0.0970451	6	Awake
0.100181	6	Awake
0.0900159	6	Awake
0.0789102	6	Awake
0.0840225	6	Awake
0.0623089	6	Awake
0.0594687	6	Awake
0.138381	6	Awake
0.184429	6	Awake
0.131005	6	Awake
0.0815089	6	Awake
0.0972679	6	Awake
0.169963	6	Awake
0.242395	6	Awake
0.215829	6	Awake
0.12536	6	Awake
0.116875	6	Awake
0.212407	6	Awake
0.30576	6	Awake
0.335716	6	Awake
0.313519	6	Awake
0.240124	6	Awake
0.150383	6	Awake
0.114624	6	Awake
0.107752	6	Awake
0.0959523	6	Awake
0.109335	6	Awake
0.112671	6	Awake
0.102122	6	Awake
0.130002	6	Awake
0.145942	6	Awake
0.155554	6	Awake
0.213338	6	Awake
0.217353	6	Awake
0.14733	6	Awake
0.130014	6	Awake
0.168289	6	Awake
0.192406	6	Awake
0.166231	6	Awake
0.115073	6	Awake
0.117666	6	Awake
0.140158	6	Awake
0.136959	6	Awake
0.150695	6	Awake
0.139225	6	Awake
0.114801	6	Awake
0.146867	6	Awake
0.164798	6	Awake
0.222449	6	Awake
0.370734	6	Awake
0.02761	7	Awake
0.0133506	7	Awake
0.0331655	7	Awake
0.0326953	7	Awake
0.0261846	7	Awake
0.0800827	7	Awake
0.145434	7	Awake
0.156424	7	Awake
0.106309	7	Awake
0.0813364	7	Awake
0.14785	7	Awake
0.17227	7	Awake
0.123943	7	Awake
0.16779	7	Awake
0.24025	7	Awake
0.208211	7	Awake
0.164989	7	Awake
0.144702	7	Awake
0.100148	7	Awake
0.0825816	7	Awake
0.113828	7	Awake
0.163011	7	Awake
0.194959	7	Awake
0.165447	7	Awake
0.115234	7	Awake
0.116654	7	Awake
0.157124	7	Awake
0.188971	7	Awake
0.176003	7	Awake
0.141333	7	Awake
0.152479	7	Awake
0.187999	7	Awake
0.181884	7	Awake
0.150747	7	Awake
0.132772	7	Awake
0.115999	7	Awake
0.0940936	7	Awake
0.121822	7	Awake
0.222207	7	Awake
0.284112	7	Awake
0.22158	7	Awake
0.130764	7	Awake
0.129605	7	Awake
0.18093	7	Awake
0.171644	7	Awake
0.109087	7	Awake
0.11316	7	Awake
0.175157	7	Awake
0.171943	7	Awake
0.122445	7	Awake
0.120127	7	Awake
0.138511	7	Awake
0.127636	7	Awake
0.111319	7	Awake
0.111531	7	Awake
0.117377	7	Awake
0.118947	7	Awake
0.111318	7	Awake
0.102702	7	Awake
0.117872	7	Awake
0.139304	7	Awake
0.125342	7	Awake
0.114419	7	Awake
0.149183	7	Awake
0.182102	7	Awake
0.188749	7	Awake
0.180234	7	Awake
0.141848	7	Awake
0.11143	7	Awake
0.131271	7	Awake
0.154415	7	Awake
0.151757	7	Awake
0.151589	7	Awake
0.164647	7	Awake
0.174644	7	Awake
0.160973	7	Awake
0.142662	7	Awake
0.147902	7	Awake
0.141856	7	Awake
0.113474	7	Awake
0.109679	7	Awake
0.126346	7	Awake
0.13617	7	Awake
0.141736	7	Awake
0.128263	7	Awake
0.0963874	7	Awake
0.0900879	7	Awake
0.115143	7	Awake
0.126692	7	Awake
0.111174	7	Awake
0.0894508	7	Awake
0.070236	7	Awake
0.0751196	7	Awake
0.109311	7	Awake
0.117119	7	Awake
0.106629	7	Awake
0.137041	7	Awake
0.162136	7	Awake
0.16287	7	Awake
0.197422	7	Awake
0.203546	7	Awake
0.138411	7	Awake
0.108867	7	Awake
0.126596	7	Awake
0.119746	7	Awake
0.116482	7	Awake
0.137027	7	Awake
0.132658	7	Awake
0.102125	7	Awake
0.0980481	7	Awake
0.127384	7	Awake
0.143291	7	Awake
0.141379	7	Awake
0.136635	7	Awake
0.117238	7	Awake
0.133682	7	Awake
0.202732	7	Awake
0.209449	7	Awake
0.145605	7	Awake
0.127191	7	Awake
0.155733	7	Awake
0.178681	7	Awake
0.185593	7	Awake
0.16315	7	Awake
0.137009	7	Awake
0.142447	7	Awake
0.152348	7	Awake
0.145566	7	Awake
0.143348	7	Awake
0.143522	7	Awake
0.110623	7	Awake
0.0687832	7	Awake
0.0863065	7	Awake
0.130559	7	Awake
0.136643	7	Awake
0.127531	7	Awake
0.117353	7	Awake
0.110075	7	Awake
0.121828	7	Awake
0.119622	7	Awake
0.113846	7	Awake
0.113284	7	Awake
0.0766579	7	Awake
0.115861	7	Awake
0.260964	7	Awake
0.0281721	8	Awake
0.0106703	8	Awake
0.0418713	8	Awake
0.0428072	8	Awake
0.0475443	8	Awake
0.111562	8	Awake
0.100284	8	Awake
0.0517806	8	Awake
0.100114	8	Awake
0.145924	8	Awake
0.131456	8	Awake
0.119668	8	Awake
0.101174	8	Awake
0.0946945	8	Awake
0.122633	8	Awake
0.131705	8	Awake
0.114553	8	Awake
0.0927137	8	Awake
0.0820624	8	Awake
0.124243	8	Awake
0.190135	8	Awake
0.208784	8	Awake
0.200686	8	Awake
0.206448	8	Awake
0.207784	8	Awake
0.198848	8	Awake
0.200135	8	Awake
0.193806	8	Awake
0.153918	8	Awake
0.112327	8	Awake
0.101918	8	Awake
0.108751	8	Awake
0.129622	8	Awake
0.180252	8	Awake
0.248862	8	Awake
0.28284	8	Awake
0.240447	8	Awake
0.176389	8	Awake
0.163353	8	Awake
0.161221	8	Awake
0.130077	8	Awake
0.118641	8	Awake
0.144937	8	Awake
0.171086	8	Awake
0.1733	8	Awake
0.151243	8	Awake
0.126448	8	Awake
0.131697	8	Awake
0.174849	8	Awake
0.208294	8	Awake
0.186723	8	Awake
0.153846	8	Awake
0.145218	8	Awake
0.133708	8	Awake
0.158006	8	Awake
0.226294	8	Awake
0.222759	8	Awake
0.151504	8	Awake
0.131244	8	Awake
0.146364	8	Awake
0.133299	8	Awake
0.111321	8	Awake
0.105307	8	Awake
0.118545	8	Awake
0.136418	8	Awake
0.13445	8	Awake
0.121478	8	Awake
0.128331	8	Awake
0.177718	8	Awake
0.237951	8	Awake
0.230562	8	Awake
0.171653	8	Awake
0.14658	8	Awake
0.138961	8	Awake
0.106453	8	Awake
0.0859176	8	Awake
0.0941581	8	Awake
0.11081	8	Awake
0.132578	8	Awake
0.148014	8	Awake
0.151159	8	Awake
0.15229	8	Awake
0.155048	8	Awake
0.184107	8	Awake
0.234678	8	Awake
0.235319	8	Awake
0.191624	8	Awake
0.167095	8	Awake
0.135523	8	Awake
0.108375	8	Awake
0.146267	8	Awake
0.161101	8	Awake
0.11191	8	Awake
0.143874	8	Awake
0.248578	8	Awake
0.263392	8	Awake
0.190326	8	Awake
0.132692	8	Awake
0.127607	8	Awake
0.139688	8	Awake
0.117002	8	Awake
0.102793	8	Awake
0.137424	8	Awake
0.133432	8	Awake
0.0875566	8	Awake
0.10993	8	Awake
0.170789	8	Awake
0.169483	8	Awake
0.131391	8	Awake
0.12006	8	Awake
0.116379	8	Awake
0.0991985	8	Awake
0.113411	8	Awake
0.146096	8	Awake
0.131126	8	Awake
0.115901	8	Awake
0.137272	8	Awake
0.122939	8	Awake
0.0988295	8	Awake
0.124247	8	Awake
0.139761	8	Awake
0.134828	8	Awake
0.143643	8	Awake
0.135171	8	Awake
0.11551	8	Awake
0.106902	8	Awake
0.0949982	8	Awake
0.102147	8	Awake
0.123744	8	Awake
0.110596	8	Awake
0.0905218	8	Awake
0.108677	8	Awake
0.118951	8	Awake
0.0912557	8	Awake
0.0943848	8	Awake
0.142143	8	Awake
0.152356	8	Awake
0.136754	8	Awake
0.140493	8	Awake
0.126009	8	Awake
0.135732	8	Awake
0.190612	8	Awake
0.18693	8	Awake
0.195911	8	Awake
0.2933	8	Awake
0.0136638	9	Awake
0.0066725	9	Awake
0.0221084	9	Awake
0.0158405	9	Awake
0.0241604	9	Awake
0.0716017	9	Awake
0.0685848	9	Awake
0.0516624	9	Awake
0.0945597	9	Awake
0.132325	9	Awake
0.132764	9	Awake
0.106781	9	Awake
0.0734365	9	Awake
0.107708	9	Awake
0.179757	9	Awake
0.184195	9	Awake
0.143699	9	Awake
0.117499	9	Awake
0.108536	9	Awake
0.104973	9	Awake
0.0834895	9	Awake
0.06464	9	Awake
0.0870125	9	Awake
0.120312	9	Awake
0.132007	9	Awake
0.123715	9	Awake
0.105085	9	Awake
0.108001	9	Awake
0.130617	9	Awake
0.139283	9	Awake
0.154846	9	Awake
0.190172	9	Awake
0.191717	9	Awake
0.14333	9	Awake
0.104564	9	Awake
0.114013	9	Awake
0.137979	9	Awake
0.13127	9	Awake
0.105129	9	Awake
0.107217	9	Awake
0.146207	9	Awake
0.168327	9	Awake
0.140472	9	Awake
0.107157	9	Awake
0.108342	9	Awake
0.121178	9	Awake
0.111319	9	Awake
0.0763564	9	Awake
0.0554978	9	Awake
0.0838689	9	Awake
0.127307	9	Awake
0.135775	9	Awake
0.119891	9	Awake
0.11709	9	Awake
0.13473	9	Awake
0.144051	9	Awake
0.129093	9	Awake
0.112797	9	Awake
0.107762	9	Awake
0.105212	9	Awake
0.101714	9	Awake
0.106961	9	Awake
0.154481	9	Awake
0.23301	9	Awake
0.248432	9	Awake
0.170964	9	Awake
0.101233	9	Awake
0.131867	9	Awake
0.221022	9	Awake
0.233705	9	Awake
0.155709	9	Awake
0.114582	9	Awake
0.123338	9	Awake
0.114574	9	Awake
0.119451	9	Awake
0.131796	9	Awake
0.1034	9	Awake
0.099775	9	Awake
0.146871	9	Awake
0.156259	9	Awake
0.128216	9	Awake
0.135062	9	Awake
0.15913	9	Awake
0.147364	9	Awake
0.121107	9	Awake
0.118613	9	Awake
0.120762	9	Awake
0.113028	9	Awake
0.115618	9	Awake
0.131366	9	Awake
0.163856	9	Awake
0.209867	9	Awake
0.224312	9	Awake
0.197804	9	Awake
0.167925	9	Awake
0.144198	9	Awake
0.127414	9	Awake
0.118597	9	Awake
0.10905	9	Awake
0.108394	9	Awake
0.11244	9	Awake
0.110917	9	Awake
0.129193	9	Awake
0.158838	9	Awake
0.163165	9	Awake
0.166031	9	Awake
0.190646	9	Awake
0.201207	9	Awake
0.180081	9	Awake
0.150627	9	Awake
0.123669	9	Awake
0.10325	9	Awake
0.113471	9	Awake
0.152746	9	Awake
0.171904	9	Awake
0.150424	9	Awake
0.119227	9	Awake
0.103237	9	Awake
0.113082	9	Awake
0.147636	9	Awake
0.175159	9	Awake
0.163066	9	Awake
0.124628	9	Awake
0.104021	9	Awake
0.116451	9	Awake
0.13764	9	Awake
0.139042	9	Awake
0.113464	9	Awake
0.109761	9	Awake
0.16779	9	Awake
0.212508	9	Awake
0.18551	9	Awake
0.158267	9	Awake
0.198782	9	Awake
0.288381	9	Awake
0.306411	9	Awake
0.175523	9	Awake
0.0927967	9	Awake
0.184306	9	Awake
0.225342	9	Awake
0.151934	9	Awake
0.116289	9	Awake
0.0921637	9	Awake
0.103686	9	Awake
0.201287	9	Awake
0.0313111	10	Awake
0.00392279	10	Awake
0.027384	10	Awake
0.0212632	10	Awake
0.0288959	10	Awake
0.132653	10	Awake
0.172041	10	Awake
0.109211	10	Awake
0.0989413	10	Awake
0.159238	10	Awake
0.213523	10	Awake
0.191994	10	Awake
0.115697	10	Awake
0.106273	10	Awake
0.144805	10	Awake
0.160425	10	Awake
0.201203	10	Awake
0.225859	10	Awake
0.179293	10	Awake
0.146485	10	Awake
0.134705	10	Awake
0.121298	10	Awake
0.182054	10	Awake
0.276498	10	Awake
0.27623	10	Awake
0.198067	10	Awake
0.147405	10	Awake
0.161255	10	Awake
0.182695	10	Awake
0.160365	10	Awake
0.127405	10	Awake
0.115046	10	Awake
0.0979592	10	Awake
0.0676526	10	Awake
0.0554463	10	Awake
0.0811968	10	Awake
0.112365	10	Awake
0.110207	10	Awake
0.100756	10	Awake
0.122981	10	Awake
0.167037	10	Awake
0.195701	10	Awake
0.175175	10	Awake
0.127029	10	Awake
0.101696	10	Awake
0.0842163	10	Awake
0.0562491	10	Awake
0.0481076	10	Awake
0.0479979	10	Awake
0.0381989	10	Awake
0.0559388	10	Awake
0.0875042	10	Awake
0.0778309	10	Awake
0.0599044	10	Awake
0.0897063	10	Awake
0.132602	10	Awake
0.143053	10	Awake
0.131143	10	Awake
0.104028	10	Awake
0.0742519	10	Awake
0.0716621	10	Awake
0.0745519	10	Awake
0.0709623	10	Awake
0.112572	10	Awake
0.165684	10	Awake
0.146801	10	Awake
0.117348	10	Awake
0.148095	10	Awake
0.166555	10	Awake
0.147425	10	Awake
0.175596	10	Awake
0.256219	10	Awake
0.294312	10	Awake
0.245787	10	Awake
0.179412	10	Awake
0.174279	10	Awake
0.195851	10	Awake
0.185136	10	Awake
0.18309	10	Awake
0.196144	10	Awake
0.15807	10	Awake
0.136931	10	Awake
0.233147	10	Awake
0.326621	10	Awake
0.292314	10	Awake
0.220063	10	Awake
0.172315	10	Awake
0.0968166	10	Awake
0.0429616	10	Awake
0.0927479	10	Awake
0.176859	10	Awake
0.220538	10	Awake
0.259813	10	Awake
0.291024	10	Awake
0.253343	10	Awake
0.159761	10	Awake
0.0692952	10	Awake
0.0226499	10	Awake
0.0325966	10	Awake
0.0501908	10	Awake
0.0384716	10	Awake
0.0321273	10	Awake
0.0379925	10	Awake
0.0614205	10	Awake
0.14348	10	Awake
0.216309	10	Awake
0.195247	10	Awake
0.166979	10	Awake
0.196467	10	Awake
0.191935	10	Awake
0.125273	10	Awake
0.115245	10	Awake
0.203356	10	Awake
0.243699	10	Awake
0.168575	10	Awake
0.136765	10	Awake
0.196842	10	Awake
0.196843	10	Awake
0.146506	10	Awake
0.165032	10	Awake
0.181821	10	Awake
0.10991	10	Awake
0.0533977	10	Awake
0.0968023	10	Awake
0.142595	10	Awake
0.102197	10	Awake
0.037404	10	Awake
0.0224624	10	Awake
0.0713391	10	Awake
0.148158	10	Awake
0.142793	10	Awake
0.0597351	10	Awake
0.0536389	10	Awake
0.115353	10	Awake
0.152223	10	Awake
0.197276	10	Awake
0.21389	10	Awake
0.144266	10	Awake
0.0761999	10	Awake
0.0755892	10	Awake
0.137349	10	Awake
0.180848	10	Awake
0.118873	10	Awake
0.115231	10	Awake
0.250072	10	Awake
0.0163261	11	Awake
0.0173541	11	Awake
0.0530617	11	Awake
0.0409321	11	Awake
0.0188872	11	Awake
0.0712561	11	Awake
0.103015	11	Awake
0.0916232	11	Awake
0.0982133	11	Awake
0.0861018	11	Awake
0.0725707	11	Awake
0.0957166	11	Awake
0.103354	11	Awake
0.0992934	11	Awake
0.112253	11	Awake
0.118974	11	Awake
0.131999	11	Awake
0.149788	11	Awake
0.131619	11	Awake
0.103152	11	Awake
0.111322	11	Awake
0.131401	11	Awake
0.121167	11	Awake
0.0987414	11	Awake
0.0981926	11	Awake
0.102006	11	Awake
0.105143	11	Awake
0.135816	11	Awake
0.158812	11	Awake
0.128128	11	Awake
0.0953462	11	Awake
0.11267	11	Awake
0.124195	11	Awake
0.0808807	11	Awake
0.0732487	11	Awake
0.164455	11	Awake
0.222205	11	Awake
0.171725	11	Awake
0.136535	11	Awake
0.146142	11	Awake
0.120601	11	Awake
0.0995197	11	Awake
0.113676	11	Awake
0.0982703	11	Awake
0.0841625	11	Awake
0.134224	11	Awake
0.176505	11	Awake
0.154703	11	Awake
0.125227	11	Awake
0.108629	11	Awake
0.0832368	11	Awake
0.0734092	11	Awake
0.0850944	11	Awake
0.0962736	11	Awake
0.118619	11	Awake
0.150726	11	Awake
0.181051	11	Awake
0.210751	11	Awake
0.201711	11	Awake
0.160926	11	Awake
0.164516	11	Awake
0.181412	11	Awake
0.139815	11	Awake
0.097202	11	Awake
0.109766	11	Awake
0.134786	11	Awake
0.132545	11	Awake
0.109683	11	Awake
0.0885507	11	Awake
0.0734056	11	Awake
0.0717969	11	Awake
0.119588	11	Awake
0.181569	11	Awake
0.163918	11	Awake
0.0977011	11	Awake
0.0889958	11	Awake
0.124853	11	Awake
0.128368	11	Awake
0.104474	11	Awake
0.105561	11	Awake
0.132183	11	Awake
0.145677	11	Awake
0.139673	11	Awake
0.132278	11	Awake
0.118696	11	Awake
0.0991191	11	Awake
0.105488	11	Awake
0.130261	11	Awake
0.120519	11	Awake
0.0952016	11	Awake
0.106028	11	Awake
0.117578	11	Awake
0.105504	11	Awake
0.0998462	11	Awake
0.0893092	11	Awake
0.100839	11	Awake
0.179866	11	Awake
0.23459	11	Awake
0.198108	11	Awake
0.148029	11	Awake
0.123179	11	Awake
0.113186	11	Awake
0.129636	11	Awake
0.144185	11	Awake
0.129245	11	Awake
0.118536	11	Awake
0.142994	11	Awake
0.165303	11	Awake
0.136575	11	Awake
0.108307	11	Awake
0.122297	11	Awake
0.113568	11	Awake
0.0996497	11	Awake
0.12597	11	Awake
0.126194	11	Awake
0.161968	11	Awake
0.319352	11	Awake
0.403538	11	Awake
0.291233	11	Awake
0.163258	11	Awake
0.143828	11	Awake
0.176271	11	Awake
0.186828	11	Awake
0.165448	11	Awake
0.152633	11	Awake
0.146713	11	Awake
0.125567	11	Awake
0.115757	11	Awake
0.114381	11	Awake
0.0937147	11	Awake
0.0748673	11	Awake
0.0857465	11	Awake
0.113085	11	Awake
0.120717	11	Awake
0.118317	11	Awake
0.134156	11	Awake
0.132446	11	Awake
0.116941	11	Awake
0.126994	11	Awake
0.123551	11	Awake
0.118706	11	Awake
0.128365	11	Awake
0.0872967	11	Awake
0.0963646	11	Awake
0.214314	11	Awake
0.0338083	12	Awake
0.0134602	12	Awake
0.0175871	12	Awake
0.0140579	12	Awake
0.0272093	12	Awake
0.100055	12	Awake
0.172402	12	Awake
0.192685	12	Awake
0.1516	12	Awake
0.103981	12	Awake
0.134616	12	Awake
0.187662	12	Awake
0.189174	12	Awake
0.161155	12	Awake
0.113955	12	Awake
0.112928	12	Awake
0.171981	12	Awake
0.154155	12	Awake
0.0997662	12	Awake
0.127129	12	Awake
0.139909	12	Awake
0.131282	12	Awake
0.18789	12	Awake
0.209725	12	Awake
0.16151	12	Awake
0.138832	12	Awake
0.120652	12	Awake
0.083791	12	Awake
0.0766335	12	Awake
0.0931829	12	Awake
0.108805	12	Awake
0.115336	12	Awake
0.113406	12	Awake
0.127234	12	Awake
0.147508	12	Awake
0.142531	12	Awake
0.130417	12	Awake
0.136171	12	Awake
0.139384	12	Awake
0.11744	12	Awake
0.094542	12	Awake
0.111189	12	Awake
0.160712	12	Awake
0.197695	12	Awake
0.194082	12	Awake
0.167076	12	Awake
0.150207	12	Awake
0.142127	12	Awake
0.133228	12	Awake
0.137322	12	Awake
0.138867	12	Awake
0.110379	12	Awake
0.0806578	12	Awake
0.0868251	12	Awake
0.113436	12	Awake
0.125819	12	Awake
0.116903	12	Awake
0.0985977	12	Awake
0.0749993	12	Awake
0.0618915	12	Awake
0.0806752	12	Awake
0.111678	12	Awake
0.124383	12	Awake
0.116082	12	Awake
0.104856	12	Awake
0.127122	12	Awake
0.171624	12	Awake
0.168659	12	Awake
0.121956	12	Awake
0.105561	12	Awake
0.129368	12	Awake
0.138041	12	Awake
0.109889	12	Awake
0.0918714	12	Awake
0.104189	12	Awake
0.093783	12	Awake
0.0611636	12	Awake
0.0574607	12	Awake
0.0690812	12	Awake
0.0875207	12	Awake
0.129799	12	Awake
0.155299	12	Awake
0.146522	12	Awake
0.142922	12	Awake
0.149214	12	Awake
0.15641	12	Awake
0.169366	12	Awake
0.173755	12	Awake
0.158518	12	Awake
0.135021	12	Awake
0.124077	12	Awake
0.146059	12	Awake
0.196253	12	Awake
0.231568	12	Awake
0.210297	12	Awake
0.151304	12	Awake
0.111585	12	Awake
0.11835	12	Awake
0.162275	12	Awake
0.19379	12	Awake
0.166833	12	Awake
0.127883	12	Awake
0.130942	12	Awake
0.150806	12	Awake
0.162037	12	Awake
0.145952	12	Awake
0.118056	12	Awake
0.163795	12	Awake
0.253661	12	Awake
0.255306	12	Awake
0.18753	12	Awake
0.147535	12	Awake
0.138039	12	Awake
0.133715	12	Awake
0.141329	12	Awake
0.177032	12	Awake
0.209986	12	Awake
0.185614	12	Awake
0.150743	12	Awake
0.170083	12	Awake
0.191834	12	Awake
0.175133	12	Awake
0.164024	12	Awake
0.199686	12	Awake
0.270713	12	Awake
0.31368	12	Awake
0.291829	12	Awake
0.231992	12	Awake
0.171929	12	Awake
0.15218	12	Awake
0.151413	12	Awake
0.110135	12	Awake
0.10263	12	Awake
0.195819	12	Awake
0.263624	12	Awake
0.216374	12	Awake
0.136248	12	Awake
0.109557	12	Awake
0.125462	12	Awake
0.133033	12	Awake
0.145436	12	Awake
0.187418	12	Awake
0.238278	12	Awake
0.343287	12	Awake
0.485079	12	Awake
0.0337044	13	Awake
0.0133388	13	Awake
0.0254004	13	Awake
0.0206959	13	Awake
0.0364018	13	Awake
0.118496	13	Awake
0.146102	13	Awake
0.112758	13	Awake
0.11455	13	Awake
0.106935	13	Awake
0.0809073	13	Awake
0.0984697	13	Awake
0.115721	13	Awake
0.099501	13	Awake
0.0917477	13	Awake
0.0974618	13	Awake
0.103405	13	Awake
0.107897	13	Awake
0.103658	13	Awake
0.103304	13	Awake
0.125984	13	Awake
0.156366	13	Awake
0.164253	13	Awake
0.154149	13	Awake
0.151802	13	Awake
0.154771	13	Awake
0.156613	13	Awake
0.172581	13	Awake
0.193165	13	Awake
0.180159	13	Awake
0.128861	13	Awake
0.0897603	13	Awake
0.098116	13	Awake
0.119249	13	Awake
0.120248	13	Awake
0.11138	13	Awake
0.102651	13	Awake
0.117639	13	Awake
0.154526	13	Awake
0.151253	13	Awake
0.130116	13	Awake
0.173524	13	Awake
0.218528	13	Awake
0.166986	13	Awake
0.0856178	13	Awake
0.0733394	13	Awake
0.0987272	13	Awake
0.0957993	13	Awake
0.0948196	13	Awake
0.135098	13	Awake
0.153843	13	Awake
0.114678	13	Awake
0.0887482	13	Awake
0.112777	13	Awake
0.151563	13	Awake
0.173181	13	Awake
0.16683	13	Awake
0.163236	13	Awake
0.185986	13	Awake
0.186017	13	Awake
0.139078	13	Awake
0.100466	13	Awake
0.101172	13	Awake
0.114331	13	Awake
0.117603	13	Awake
0.120168	13	Awake
0.137658	13	Awake
0.155999	13	Awake
0.143551	13	Awake
0.105869	13	Awake
0.0888132	13	Awake
0.110627	13	Awake
0.143516	13	Awake
0.17599	13	Awake
0.213562	13	Awake
0.236339	13	Awake
0.227372	13	Awake
0.190008	13	Awake
0.142837	13	Awake
0.124675	13	Awake
0.134872	13	Awake
0.139184	13	Awake
0.159261	13	Awake
0.209557	13	Awake
0.233904	13	Awake
0.209167	13	Awake
0.17146	13	Awake
0.145364	13	Awake
0.129398	13	Awake
0.107899	13	Awake
0.0825777	13	Awake
0.0780819	13	Awake
0.0942886	13	Awake
0.112251	13	Awake
0.126159	13	Awake
0.137272	13	Awake
0.144331	13	Awake
0.137567	13	Awake
0.123933	13	Awake
0.128552	13	Awake
0.132154	13	Awake
0.107313	13	Awake
0.0941693	13	Awake
0.128059	13	Awake
0.181255	13	Awake
0.206776	13	Awake
0.167476	13	Awake
0.0982178	13	Awake
0.106658	13	Awake
0.183843	13	Awake
0.190764	13	Awake
0.1346	13	Awake
0.142784	13	Awake
0.168013	13	Awake
0.118295	13	Awake
0.102492	13	Awake
0.189951	13	Awake
0.254785	13	Awake
0.231063	13	Awake
0.18645	13	Awake
0.170141	13	Awake
0.174844	13	Awake
0.17205	13	Awake
0.154799	13	Awake
0.135341	13	Awake
0.112254	13	Awake
0.0946518	13	Awake
0.0839198	13	Awake
0.0686808	13	Awake
0.0820946	13	Awake
0.132996	13	Awake
0.16542	13	Awake
0.15026	13	Awake
0.10326	13	Awake
0.0841381	13	Awake
0.126059	13	Awake
0.1393	13	Awake
0.0882866	13	Awake
0.0636504	13	Awake
0.0918855	13	Awake
0.151638	13	Awake
0.190185	13	Awake
0.13822	13	Awake
0.113405	13	Awake
0.193233	13	Awake
0.0258376	14	Awake
0.0150253	14	Awake
0.0395838	14	Awake
0.0316502	14	Awake
0.0269252	14	Awake
0.0862453	14	Awake
0.108408	14	Awake
0.0971522	14	Awake
0.124628	14	Awake
0.130231	14	Awake
0.118496	14	Awake
0.158498	14	Awake
0.206571	14	Awake
0.20044	14	Awake
0.150831	14	Awake
0.111552	14	Awake
0.115186	14	Awake
0.13728	14	Awake
0.152833	14	Awake
0.144489	14	Awake
0.118461	14	Awake
0.13098	14	Awake
0.174913	14	Awake
0.188725	14	Awake
0.169864	14	Awake
0.131083	14	Awake
0.0955272	14	Awake
0.0926593	14	Awake
0.0906032	14	Awake
0.0759845	14	Awake
0.0776434	14	Awake
0.10039	14	Awake
0.141861	14	Awake
0.151516	14	Awake
0.106579	14	Awake
0.117942	14	Awake
0.197547	14	Awake
0.218644	14	Awake
0.194704	14	Awake
0.217082	14	Awake
0.272005	14	Awake
0.288641	14	Awake
0.226451	14	Awake
0.155799	14	Awake
0.166036	14	Awake
0.194418	14	Awake
0.160405	14	Awake
0.110177	14	Awake
0.107672	14	Awake
0.136898	14	Awake
0.12468	14	Awake
0.0744861	14	Awake
0.0888554	14	Awake
0.157921	14	Awake
0.173865	14	Awake
0.148783	14	Awake
0.146751	14	Awake
0.146318	14	Awake
0.120705	14	Awake
0.101552	14	Awake
0.109688	14	Awake
0.113734	14	Awake
0.106084	14	Awake
0.118673	14	Awake
0.136789	14	Awake
0.144145	14	Awake
0.166276	14	Awake
0.176368	14	Awake
0.141437	14	Awake
0.110752	14	Awake
0.120093	14	Awake
0.140823	14	Awake
0.149652	14	Awake
0.162959	14	Awake
0.189357	14	Awake
0.176572	14	Awake
0.105911	14	Awake
0.0631708	14	Awake
0.0851918	14	Awake
0.10577	14	Awake
0.0934119	14	Awake
0.0795533	14	Awake
0.0965836	14	Awake
0.133987	14	Awake
0.143046	14	Awake
0.124489	14	Awake
0.130722	14	Awake
0.167845	14	Awake
0.195016	14	Awake
0.183438	14	Awake
0.14824	14	Awake
0.131053	14	Awake
0.133313	14	Awake
0.14038	14	Awake
0.17506	14	Awake
0.219632	14	Awake
0.212732	14	Awake
0.169304	14	Awake
0.14125	14	Awake
0.121369	14	Awake
0.106752	14	Awake
0.119056	14	Awake
0.132427	14	Awake
0.124777	14	Awake
0.130407	14	Awake
0.161606	14	Awake
0.189168	14	Awake
0.185255	14	Awake
0.141449	14	Awake
0.103249	14	Awake
0.109124	14	Awake
0.114752	14	Awake
0.102007	14	Awake
0.108651	14	Awake
[truncated: 4,306 more rows]

## Sheet: Awake_vs_DOC_fMRIneg_bin9
Value	Sub_ID	Condition
0.0389444	1	Awake
0.0314792	1	Awake
0.0677676	1	Awake
0.0541141	1	Awake
0.0391072	1	Awake
0.127016	1	Awake
0.191047	1	Awake
0.184973	1	Awake
0.188998	1	Awake
0.176457	1	Awake
0.160804	1	Awake
0.189994	1	Awake
0.22574	1	Awake
0.250058	1	Awake
0.248702	1	Awake
0.201676	1	Awake
0.161748	1	Awake
0.167172	1	Awake
0.196592	1	Awake
0.215759	1	Awake
0.211905	1	Awake
0.234407	1	Awake
0.296646	1	Awake
0.325945	1	Awake
0.302448	1	Awake
0.261268	1	Awake
0.218571	1	Awake
0.19216	1	Awake
0.189583	1	Awake
0.203619	1	Awake
0.217955	1	Awake
0.209907	1	Awake
0.202348	1	Awake
0.237876	1	Awake
0.332974	1	Awake
0.464831	1	Awake
0.511758	1	Awake
0.391116	1	Awake
0.23198	1	Awake
0.167485	1	Awake
0.172983	1	Awake
0.197117	1	Awake
0.206026	1	Awake
0.186747	1	Awake
0.188901	1	Awake
0.248091	1	Awake
0.316925	1	Awake
0.321571	1	Awake
0.269059	1	Awake
0.236559	1	Awake
0.224902	1	Awake
0.189918	1	Awake
0.162461	1	Awake
0.15402	1	Awake
0.140391	1	Awake
0.15541	1	Awake
0.195884	1	Awake
0.203899	1	Awake
0.190877	1	Awake
0.199054	1	Awake
0.23009	1	Awake
0.249116	1	Awake
0.214012	1	Awake
0.15993	1	Awake
0.145206	1	Awake
0.136971	1	Awake
0.132035	1	Awake
0.189702	1	Awake
0.25549	1	Awake
0.236284	1	Awake
0.179106	1	Awake
0.177589	1	Awake
0.238073	1	Awake
0.283175	1	Awake
0.243976	1	Awake
0.172965	1	Awake
0.159599	1	Awake
0.175651	1	Awake
0.162346	1	Awake
0.138111	1	Awake
0.152903	1	Awake
0.226107	1	Awake
0.284202	1	Awake
0.240409	1	Awake
0.146094	1	Awake
0.0773784	1	Awake
0.0393171	1	Awake
0.0542606	1	Awake
0.0936397	1	Awake
0.0959674	1	Awake
0.122183	1	Awake
0.205848	1	Awake
0.266562	1	Awake
0.287425	1	Awake
0.270834	1	Awake
0.189593	1	Awake
0.113717	1	Awake
0.104903	1	Awake
0.0918195	1	Awake
0.049833	1	Awake
0.0919609	1	Awake
0.230697	1	Awake
0.289132	1	Awake
0.229122	1	Awake
0.202635	1	Awake
0.194707	1	Awake
0.137022	1	Awake
0.132129	1	Awake
0.165167	1	Awake
0.145236	1	Awake
0.161968	1	Awake
0.21311	1	Awake
0.190954	1	Awake
0.184978	1	Awake
0.257482	1	Awake
0.284494	1	Awake
0.235191	1	Awake
0.194405	1	Awake
0.182433	1	Awake
0.174943	1	Awake
0.182435	1	Awake
0.210735	1	Awake
0.211635	1	Awake
0.178912	1	Awake
0.185412	1	Awake
0.24242	1	Awake
0.281428	1	Awake
0.262074	1	Awake
0.207424	1	Awake
0.165701	1	Awake
0.143708	1	Awake
0.136401	1	Awake
0.155068	1	Awake
0.173189	1	Awake
0.196247	1	Awake
0.241162	1	Awake
0.249381	1	Awake
0.242864	1	Awake
0.250399	1	Awake
0.201112	1	Awake
0.185938	1	Awake
0.241947	1	Awake
0.201368	1	Awake
0.215473	1	Awake
0.404766	1	Awake
0.0455164	2	Awake
0.0177621	2	Awake
0.0340716	2	Awake
0.0301766	2	Awake
0.0434797	2	Awake
0.132023	2	Awake
0.16865	2	Awake
0.157251	2	Awake
0.196617	2	Awake
0.218917	2	Awake
0.18898	2	Awake
0.162289	2	Awake
0.146197	2	Awake
0.138801	2	Awake
0.147786	2	Awake
0.185751	2	Awake
0.223101	2	Awake
0.193313	2	Awake
0.165517	2	Awake
0.231872	2	Awake
0.316701	2	Awake
0.359961	2	Awake
0.349261	2	Awake
0.24315	2	Awake
0.144334	2	Awake
0.180367	2	Awake
0.25111	2	Awake
0.250604	2	Awake
0.238257	2	Awake
0.238321	2	Awake
0.203241	2	Awake
0.159119	2	Awake
0.15421	2	Awake
0.163799	2	Awake
0.16726	2	Awake
0.172848	2	Awake
0.166552	2	Awake
0.157013	2	Awake
0.160187	2	Awake
0.149959	2	Awake
0.127295	2	Awake
0.111316	2	Awake
0.100452	2	Awake
0.1171	2	Awake
0.148859	2	Awake
0.140522	2	Awake
0.112827	2	Awake
0.118413	2	Awake
0.150846	2	Awake
0.179609	2	Awake
0.186077	2	Awake
0.17	2	Awake
0.148066	2	Awake
0.177854	2	Awake
0.296636	2	Awake
0.372918	2	Awake
0.292292	2	Awake
0.202317	2	Awake
0.220159	2	Awake
0.230397	2	Awake
0.177334	2	Awake
0.158996	2	Awake
0.216046	2	Awake
0.267872	2	Awake
0.257766	2	Awake
0.239782	2	Awake
0.234464	2	Awake
0.195522	2	Awake
0.160684	2	Awake
0.166938	2	Awake
0.169969	2	Awake
0.169808	2	Awake
0.18008	2	Awake
0.180749	2	Awake
0.176084	2	Awake
0.170097	2	Awake
0.174249	2	Awake
0.182767	2	Awake
0.151696	2	Awake
0.136522	2	Awake
0.19826	2	Awake
0.240006	2	Awake
0.217605	2	Awake
0.200436	2	Awake
0.190879	2	Awake
0.181795	2	Awake
0.204378	2	Awake
0.239521	2	Awake
0.24293	2	Awake
0.208641	2	Awake
0.172898	2	Awake
0.158613	2	Awake
0.157302	2	Awake
0.179294	2	Awake
0.203591	2	Awake
0.193719	2	Awake
0.20245	2	Awake
0.244174	2	Awake
0.239164	2	Awake
0.19195	2	Awake
0.164069	2	Awake
0.158959	2	Awake
0.155334	2	Awake
0.142424	2	Awake
0.141177	2	Awake
0.158915	2	Awake
0.159929	2	Awake
0.159486	2	Awake
0.181156	2	Awake
0.190202	2	Awake
0.189778	2	Awake
0.191626	2	Awake
0.174511	2	Awake
0.168821	2	Awake
0.194705	2	Awake
0.209659	2	Awake
0.2036	2	Awake
0.199602	2	Awake
0.20359	2	Awake
0.208111	2	Awake
0.204755	2	Awake
0.19867	2	Awake
0.195839	2	Awake
0.190251	2	Awake
0.176179	2	Awake
0.172516	2	Awake
0.210062	2	Awake
0.241247	2	Awake
0.206792	2	Awake
0.175906	2	Awake
0.188178	2	Awake
0.18202	2	Awake
0.166797	2	Awake
0.165738	2	Awake
0.16545	2	Awake
0.186148	2	Awake
0.202929	2	Awake
0.199808	2	Awake
0.216144	2	Awake
0.233034	2	Awake
0.244902	2	Awake
0.22588	2	Awake
0.160888	2	Awake
0.281338	2	Awake
0.580665	2	Awake
0.0305539	3	Awake
0.00556327	3	Awake
0.0244756	3	Awake
0.0175796	3	Awake
0.0412181	3	Awake
0.153214	3	Awake
0.192339	3	Awake
0.157649	3	Awake
0.169489	3	Awake
0.189433	3	Awake
0.194171	3	Awake
0.197565	3	Awake
0.194575	3	Awake
0.212627	3	Awake
0.222056	3	Awake
0.221598	3	Awake
0.267413	3	Awake
0.28883	3	Awake
0.241039	3	Awake
0.215756	3	Awake
0.233388	3	Awake
0.246433	3	Awake
0.230784	3	Awake
0.191375	3	Awake
0.184614	3	Awake
0.221192	3	Awake
0.23838	3	Awake
0.216612	3	Awake
0.177758	3	Awake
0.147198	3	Awake
0.145216	3	Awake
0.168915	3	Awake
0.206263	3	Awake
0.221965	3	Awake
0.185689	3	Awake
0.134714	3	Awake
0.124169	3	Awake
0.162031	3	Awake
0.195024	3	Awake
0.1825	3	Awake
0.181424	3	Awake
0.204798	3	Awake
0.179755	3	Awake
0.139896	3	Awake
0.148735	3	Awake
0.17911	3	Awake
0.2207	3	Awake
0.253641	3	Awake
0.237963	3	Awake
0.197251	3	Awake
0.160993	3	Awake
0.16904	3	Awake
0.248405	3	Awake
0.314612	3	Awake
0.319523	3	Awake
0.307727	3	Awake
0.277782	3	Awake
0.248622	3	Awake
0.259184	3	Awake
0.264016	3	Awake
0.244994	3	Awake
0.250722	3	Awake
0.294645	3	Awake
0.335714	3	Awake
0.301863	3	Awake
0.198126	3	Awake
0.140203	3	Awake
0.176129	3	Awake
0.24376	3	Awake
0.281596	3	Awake
0.257623	3	Awake
0.209034	3	Awake
0.222276	3	Awake
0.27626	3	Awake
0.268551	3	Awake
0.217749	3	Awake
0.205812	3	Awake
0.209073	3	Awake
0.22033	3	Awake
0.283453	3	Awake
0.31786	3	Awake
0.263464	3	Awake
0.210115	3	Awake
0.17893	3	Awake
0.13551	3	Awake
0.107291	3	Awake
0.0953841	3	Awake
0.116489	3	Awake
0.182824	3	Awake
0.203775	3	Awake
0.157362	3	Awake
0.144889	3	Awake
0.235298	3	Awake
0.380127	3	Awake
0.408744	3	Awake
0.292905	3	Awake
0.231406	3	Awake
0.252869	3	Awake
0.239132	3	Awake
0.205351	3	Awake
0.177804	3	Awake
0.186359	3	Awake
0.254008	3	Awake
0.262259	3	Awake
0.199843	3	Awake
0.179651	3	Awake
0.165169	3	Awake
0.146243	3	Awake
0.170086	3	Awake
0.161926	3	Awake
0.132776	3	Awake
0.165467	3	Awake
0.182798	3	Awake
0.120883	3	Awake
0.0533495	3	Awake
0.0299147	3	Awake
0.0230286	3	Awake
0.024408	3	Awake
0.0709549	3	Awake
0.125258	3	Awake
0.120894	3	Awake
0.12736	3	Awake
0.188469	3	Awake
0.196054	3	Awake
0.121639	3	Awake
0.089008	3	Awake
0.155118	3	Awake
0.210543	3	Awake
0.180595	3	Awake
0.14752	3	Awake
0.145053	3	Awake
0.143794	3	Awake
0.164847	3	Awake
0.155399	3	Awake
0.106989	3	Awake
0.117083	3	Awake
0.12677	3	Awake
0.106279	3	Awake
0.135107	3	Awake
0.143921	3	Awake
0.164887	3	Awake
0.243501	3	Awake
0.191628	3	Awake
0.135828	3	Awake
0.261711	3	Awake
0.0410714	4	Awake
0.0100593	4	Awake
0.0285123	4	Awake
0.0248025	4	Awake
0.0505399	4	Awake
0.152544	4	Awake
0.183979	4	Awake
0.176968	4	Awake
0.199786	4	Awake
0.171066	4	Awake
0.157939	4	Awake
0.198189	4	Awake
0.19287	4	Awake
0.179369	4	Awake
0.190076	4	Awake
0.200764	4	Awake
0.237172	4	Awake
0.235455	4	Awake
0.196239	4	Awake
0.237852	4	Awake
0.292839	4	Awake
0.273301	4	Awake
0.255703	4	Awake
0.249396	4	Awake
0.221741	4	Awake
0.200956	4	Awake
0.178014	4	Awake
0.148898	4	Awake
0.155409	4	Awake
0.196616	4	Awake
0.218597	4	Awake
0.196778	4	Awake
0.178293	4	Awake
0.181784	4	Awake
0.159452	4	Awake
0.130157	4	Awake
0.152291	4	Awake
0.204458	4	Awake
0.246183	4	Awake
0.258968	4	Awake
0.221035	4	Awake
0.161411	4	Awake
0.150512	4	Awake
0.182343	4	Awake
0.186333	4	Awake
0.170214	4	Awake
0.175248	4	Awake
0.154712	4	Awake
0.107986	4	Awake
0.113495	4	Awake
0.142542	4	Awake
0.145872	4	Awake
0.15914	4	Awake
0.166574	4	Awake
0.155116	4	Awake
0.17929	4	Awake
0.217612	4	Awake
0.221209	4	Awake
0.212337	4	Awake
0.193056	4	Awake
0.158311	4	Awake
0.164048	4	Awake
0.223201	4	Awake
0.246311	4	Awake
0.20339	4	Awake
0.18551	4	Awake
0.208411	4	Awake
0.228501	4	Awake
0.292796	4	Awake
0.346037	4	Awake
0.259293	4	Awake
0.159549	4	Awake
0.179487	4	Awake
0.194776	4	Awake
0.171397	4	Awake
0.195688	4	Awake
0.218935	4	Awake
0.202128	4	Awake
0.191301	4	Awake
0.195692	4	Awake
0.219047	4	Awake
0.245029	4	Awake
0.235215	4	Awake
0.227437	4	Awake
0.254944	4	Awake
0.273193	4	Awake
0.255375	4	Awake
0.207399	4	Awake
0.170968	4	Awake
0.213049	4	Awake
0.27535	4	Awake
0.24715	4	Awake
0.186878	4	Awake
0.166796	4	Awake
0.143684	4	Awake
0.155482	4	Awake
0.237858	4	Awake
0.266066	4	Awake
0.206784	4	Awake
0.172527	4	Awake
0.180132	4	Awake
0.199061	4	Awake
0.251233	4	Awake
0.311217	4	Awake
0.298499	4	Awake
0.200688	4	Awake
0.130733	4	Awake
0.161347	4	Awake
0.192317	4	Awake
0.167836	4	Awake
0.170039	4	Awake
0.205297	4	Awake
0.210133	4	Awake
0.177749	4	Awake
0.144002	4	Awake
0.162581	4	Awake
0.244358	4	Awake
0.335309	4	Awake
0.358786	4	Awake
0.275034	4	Awake
0.20636	4	Awake
0.26221	4	Awake
0.297159	4	Awake
0.233707	4	Awake
0.203	4	Awake
0.229964	4	Awake
0.272266	4	Awake
0.302567	4	Awake
0.271189	4	Awake
0.24037	4	Awake
0.234764	4	Awake
0.185445	4	Awake
0.17817	4	Awake
0.236882	4	Awake
0.233463	4	Awake
0.191662	4	Awake
0.168054	4	Awake
0.169984	4	Awake
0.218645	4	Awake
0.222909	4	Awake
0.177873	4	Awake
0.166426	4	Awake
0.117675	4	Awake
0.109957	4	Awake
0.230526	4	Awake
0.0333718	5	Awake
0.0144018	5	Awake
0.0350076	5	Awake
0.0264389	5	Awake
0.0387947	5	Awake
0.124937	5	Awake
0.136507	5	Awake
0.0877051	5	Awake
0.0987551	5	Awake
0.113536	5	Awake
0.120795	5	Awake
0.152217	5	Awake
0.156015	5	Awake
0.158077	5	Awake
0.179446	5	Awake
0.154777	5	Awake
0.110894	5	Awake
0.109652	5	Awake
0.127026	5	Awake
0.129992	5	Awake
0.12241	5	Awake
0.138444	5	Awake
0.187191	5	Awake
0.214754	5	Awake
0.204327	5	Awake
0.199501	5	Awake
0.210917	5	Awake
0.224364	5	Awake
0.237825	5	Awake
0.232799	5	Awake
0.196891	5	Awake
0.169476	5	Awake
0.174578	5	Awake
0.175163	5	Awake
0.159018	5	Awake
0.144175	5	Awake
0.135282	5	Awake
0.159088	5	Awake
0.195586	5	Awake
0.170289	5	Awake
0.109748	5	Awake
0.066512	5	Awake
0.040791	5	Awake
0.0986493	5	Awake
0.219984	5	Awake
0.232935	5	Awake
0.159582	5	Awake
0.186028	5	Awake
0.300978	5	Awake
0.352457	5	Awake
0.299616	5	Awake
0.2287	5	Awake
0.204181	5	Awake
0.190365	5	Awake
0.173019	5	Awake
0.200027	5	Awake
0.241201	5	Awake
0.230785	5	Awake
0.202047	5	Awake
0.200274	5	Awake
0.19378	5	Awake
0.16723	5	Awake
0.163585	5	Awake
0.194276	5	Awake
0.221382	5	Awake
0.216906	5	Awake
0.184443	5	Awake
0.176034	5	Awake
0.227787	5	Awake
0.272465	5	Awake
0.269414	5	Awake
0.278763	5	Awake
0.302385	5	Awake
0.286699	5	Awake
0.23828	5	Awake
0.197263	5	Awake
0.187473	5	Awake
0.178336	5	Awake
0.150133	5	Awake
0.171888	5	Awake
0.221664	5	Awake
0.194539	5	Awake
0.167523	5	Awake
0.226446	5	Awake
0.250108	5	Awake
0.184497	5	Awake
0.136224	5	Awake
0.137318	5	Awake
0.137442	5	Awake
0.143203	5	Awake
0.186112	5	Awake
0.217237	5	Awake
0.181958	5	Awake
0.141732	5	Awake
0.162672	5	Awake
0.211745	5	Awake
0.237963	5	Awake
0.229159	5	Awake
0.221381	5	Awake
0.233937	5	Awake
0.219977	5	Awake
0.20646	5	Awake
0.264566	5	Awake
0.333314	5	Awake
0.354539	5	Awake
0.361116	5	Awake
0.337437	5	Awake
0.272994	5	Awake
0.220722	5	Awake
0.199347	5	Awake
0.199595	5	Awake
0.219214	5	Awake
0.255407	5	Awake
0.301512	5	Awake
0.31323	5	Awake
0.254382	5	Awake
0.178021	5	Awake
0.163532	5	Awake
0.208022	5	Awake
0.255634	5	Awake
0.305298	5	Awake
0.36105	5	Awake
0.356405	5	Awake
0.296673	5	Awake
0.263557	5	Awake
0.246262	5	Awake
0.221301	5	Awake
0.218369	5	Awake
0.218911	5	Awake
0.195497	5	Awake
0.164994	5	Awake
0.160834	5	Awake
0.181458	5	Awake
0.177679	5	Awake
0.194647	5	Awake
0.271661	5	Awake
0.27619	5	Awake
0.223619	5	Awake
0.241281	5	Awake
0.228471	5	Awake
0.184138	5	Awake
0.217814	5	Awake
0.212634	5	Awake
0.203738	5	Awake
0.303583	5	Awake
0.0339414	6	Awake
0.00761535	6	Awake
0.0362588	6	Awake
0.0278597	6	Awake
0.0488621	6	Awake
0.141615	6	Awake
0.116772	6	Awake
0.0625975	6	Awake
0.129719	6	Awake
0.171931	6	Awake
0.157315	6	Awake
0.158823	6	Awake
0.157863	6	Awake
0.185717	6	Awake
0.226102	6	Awake
0.209282	6	Awake
0.169947	6	Awake
0.174281	6	Awake
0.22673	6	Awake
0.246757	6	Awake
0.22068	6	Awake
0.252167	6	Awake
0.287413	6	Awake
0.252902	6	Awake
0.241494	6	Awake
0.216462	6	Awake
0.149762	6	Awake
0.174796	6	Awake
0.226965	6	Awake
0.19508	6	Awake
0.166844	6	Awake
0.196939	6	Awake
0.284475	6	Awake
0.348911	6	Awake
0.262307	6	Awake
0.150044	6	Awake
0.159551	6	Awake
0.189905	6	Awake
0.186899	6	Awake
0.169718	6	Awake
0.137909	6	Awake
0.157613	6	Awake
0.197851	6	Awake
0.166141	6	Awake
0.142724	6	Awake
0.192678	6	Awake
0.223207	6	Awake
0.201723	6	Awake
0.21702	6	Awake
0.275427	6	Awake
0.284774	6	Awake
0.288984	6	Awake
0.349672	6	Awake
0.317337	6	Awake
0.184282	6	Awake
0.169037	6	Awake
0.228658	6	Awake
0.196023	6	Awake
0.168668	6	Awake
0.236677	6	Awake
0.289032	6	Awake
0.257962	6	Awake
0.214506	6	Awake
0.227291	6	Awake
0.272758	6	Awake
0.298288	6	Awake
0.272623	6	Awake
0.194563	6	Awake
0.1439	6	Awake
0.17472	6	Awake
0.207863	6	Awake
0.199432	6	Awake
0.19232	6	Awake
0.179995	6	Awake
0.144522	6	Awake
0.12312	6	Awake
0.141666	6	Awake
0.164891	6	Awake
0.163329	6	Awake
0.1822	6	Awake
0.223913	6	Awake
0.212076	6	Awake
0.173014	6	Awake
0.182712	6	Awake
0.214679	6	Awake
0.236664	6	Awake
0.244626	6	Awake
0.229977	6	Awake
0.22827	6	Awake
0.247727	6	Awake
0.231245	6	Awake
0.170393	6	Awake
0.126309	6	Awake
0.146976	6	Awake
0.1962	6	Awake
0.193921	6	Awake
0.143784	6	Awake
0.111823	6	Awake
0.114247	6	Awake
0.11867	6	Awake
0.109417	6	Awake
0.118254	6	Awake
0.155474	6	Awake
0.17202	6	Awake
0.156576	6	Awake
0.137952	6	Awake
0.131862	6	Awake
0.177261	6	Awake
0.266489	6	Awake
0.291461	6	Awake
0.215003	6	Awake
0.154452	6	Awake
0.195566	6	Awake
0.269702	6	Awake
0.303816	6	Awake
0.296468	6	Awake
0.234199	6	Awake
0.195194	6	Awake
0.275027	6	Awake
0.31395	6	Awake
0.213755	6	Awake
0.171733	6	Awake
0.225854	6	Awake
0.233201	6	Awake
0.193418	6	Awake
0.16503	6	Awake
0.210444	6	Awake
0.304698	6	Awake
0.284981	6	Awake
0.192635	6	Awake
0.198318	6	Awake
0.252616	6	Awake
0.255484	6	Awake
0.200102	6	Awake
0.151725	6	Awake
0.198268	6	Awake
0.263518	6	Awake
0.272664	6	Awake
0.263597	6	Awake
0.198989	6	Awake
0.163179	6	Awake
0.240873	6	Awake
0.264956	6	Awake
0.316822	6	Awake
0.509625	6	Awake
0.0520381	7	Awake
0.0218968	7	Awake
0.036415	7	Awake
0.0379757	7	Awake
0.0575654	7	Awake
0.152035	7	Awake
0.212452	7	Awake
0.20442	7	Awake
0.174474	7	Awake
0.14928	7	Awake
0.183068	7	Awake
0.218237	7	Awake
0.197092	7	Awake
0.218536	7	Awake
0.278062	7	Awake
0.291302	7	Awake
0.276204	7	Awake
0.2347	7	Awake
0.182045	7	Awake
0.169362	7	Awake
0.180425	7	Awake
0.216362	7	Awake
0.264022	7	Awake
0.251144	7	Awake
0.214646	7	Awake
0.230515	7	Awake
0.261797	7	Awake
0.252761	7	Awake
0.2109	7	Awake
0.202065	7	Awake
0.252669	7	Awake
0.286243	7	Awake
0.271619	7	Awake
0.248341	7	Awake
0.22416	7	Awake
0.216965	7	Awake
0.240448	7	Awake
0.279008	7	Awake
0.342044	7	Awake
0.391446	7	Awake
0.346817	7	Awake
0.235337	7	Awake
0.170748	7	Awake
0.201713	7	Awake
0.239852	7	Awake
0.206015	7	Awake
0.18593	7	Awake
0.22294	7	Awake
0.209344	7	Awake
0.163672	7	Awake
0.189258	7	Awake
0.222791	7	Awake
0.206879	7	Awake
0.219262	7	Awake
0.262514	7	Awake
0.25951	7	Awake
0.218938	7	Awake
0.180674	7	Awake
0.148675	7	Awake
0.149968	7	Awake
0.182335	7	Awake
0.185749	7	Awake
0.179868	7	Awake
0.229578	7	Awake
0.301868	7	Awake
0.343232	7	Awake
0.336963	7	Awake
0.263279	7	Awake
0.183759	7	Awake
0.204625	7	Awake
0.281287	7	Awake
0.294638	7	Awake
0.269894	7	Awake
0.287966	7	Awake
0.305443	7	Awake
0.272269	7	Awake
0.23929	7	Awake
0.217286	7	Awake
0.181411	7	Awake
0.17265	7	Awake
0.188168	7	Awake
0.18062	7	Awake
0.171756	7	Awake
0.167572	7	Awake
0.145513	7	Awake
0.141671	7	Awake
0.172251	7	Awake
0.201362	7	Awake
0.216292	7	Awake
0.211949	7	Awake
0.165767	7	Awake
0.103046	7	Awake
0.10643	7	Awake
0.156308	7	Awake
0.146717	7	Awake
0.134123	7	Awake
0.188364	7	Awake
0.189237	7	Awake
0.151184	7	Awake
0.203474	7	Awake
0.241175	7	Awake
0.191443	7	Awake
0.183961	7	Awake
0.218979	7	Awake
0.201873	7	Awake
0.166951	7	Awake
0.180976	7	Awake
0.209288	7	Awake
0.186312	7	Awake
0.156357	7	Awake
0.167668	7	Awake
0.17566	7	Awake
0.203511	7	Awake
0.233864	7	Awake
0.177856	7	Awake
0.180139	7	Awake
0.31432	7	Awake
0.339219	7	Awake
0.239476	7	Awake
0.194079	7	Awake
0.19191	7	Awake
0.241432	7	Awake
0.332946	7	Awake
0.320845	7	Awake
0.232792	7	Awake
0.195444	7	Awake
0.194739	7	Awake
0.202563	7	Awake
0.22267	7	Awake
0.229502	7	Awake
0.198308	7	Awake
0.172974	7	Awake
0.216911	7	Awake
0.248383	7	Awake
0.199075	7	Awake
0.172884	7	Awake
0.197532	7	Awake
0.230065	7	Awake
0.252701	7	Awake
0.199406	7	Awake
0.153988	7	Awake
0.189394	7	Awake
0.16726	7	Awake
0.210568	7	Awake
0.416563	7	Awake
0.0311528	8	Awake
0.0111491	8	Awake
0.0455281	8	Awake
0.0495723	8	Awake
0.0645	8	Awake
0.145834	8	Awake
0.141776	8	Awake
0.0897551	8	Awake
0.125174	8	Awake
0.171772	8	Awake
0.20501	8	Awake
0.23822	8	Awake
0.199224	8	Awake
0.149264	8	Awake
0.176462	8	Awake
0.218834	8	Awake
0.213849	8	Awake
0.161424	8	Awake
0.1219	8	Awake
0.18043	8	Awake
0.298575	8	Awake
0.344922	8	Awake
0.281292	8	Awake
0.20554	8	Awake
0.192922	8	Awake
0.198481	8	Awake
0.202112	8	Awake
0.228538	8	Awake
0.228458	8	Awake
0.202524	8	Awake
0.21795	8	Awake
0.234302	8	Awake
0.215001	8	Awake
0.215722	8	Awake
0.233652	8	Awake
0.2292	8	Awake
0.210449	8	Awake
0.191558	8	Awake
0.194394	8	Awake
0.222558	8	Awake
0.219338	8	Awake
0.176834	8	Awake
0.170457	8	Awake
0.199453	8	Awake
0.19765	8	Awake
0.178191	8	Awake
0.162725	8	Awake
0.162288	8	Awake
0.246	8	Awake
0.341764	8	Awake
0.29758	8	Awake
0.219465	8	Awake
0.215527	8	Awake
0.192077	8	Awake
0.198361	8	Awake
0.282852	8	Awake
0.273628	8	Awake
0.184771	8	Awake
0.193091	8	Awake
0.252544	8	Awake
0.252883	8	Awake
0.205108	8	Awake
0.159858	8	Awake
0.176713	8	Awake
0.243219	8	Awake
0.26675	8	Awake
0.228206	8	Awake
0.205651	8	Awake
0.243978	8	Awake
0.273183	8	Awake
0.225107	8	Awake
0.164773	8	Awake
0.159279	8	Awake
0.174467	8	Awake
0.17927	8	Awake
0.180375	8	Awake
0.194968	8	Awake
0.233273	8	Awake
0.263823	8	Awake
0.254103	8	Awake
0.211584	8	Awake
0.176039	8	Awake
0.205242	8	Awake
0.283166	8	Awake
0.306876	8	Awake
0.246342	8	Awake
0.182037	8	Awake
0.157709	8	Awake
0.137412	8	Awake
0.127515	8	Awake
0.16703	8	Awake
0.200926	8	Awake
0.194461	8	Awake
0.221425	8	Awake
0.268262	8	Awake
0.252992	8	Awake
0.204679	8	Awake
0.196082	8	Awake
0.24397	8	Awake
0.273205	8	Awake
0.214458	8	Awake
0.177878	8	Awake
0.220686	8	Awake
0.197089	8	Awake
0.128346	8	Awake
0.165582	8	Awake
0.230669	8	Awake
0.197338	8	Awake
0.131001	8	Awake
0.134856	8	Awake
0.181692	8	Awake
0.184476	8	Awake
0.161442	8	Awake
0.157547	8	Awake
0.149877	8	Awake
0.155686	8	Awake
0.160763	8	Awake
0.135452	8	Awake
0.17931	8	Awake
0.267051	8	Awake
0.257581	8	Awake
0.221144	8	Awake
0.21047	8	Awake
0.16338	8	Awake
0.154925	8	Awake
0.206859	8	Awake
0.217755	8	Awake
0.190297	8	Awake
0.169263	8	Awake
0.176828	8	Awake
0.19727	8	Awake
0.17402	8	Awake
0.148739	8	Awake
0.162041	8	Awake
0.167993	8	Awake
0.176895	8	Awake
0.184958	8	Awake
0.167911	8	Awake
0.154567	8	Awake
0.150899	8	Awake
0.210259	8	Awake
0.29534	8	Awake
0.245307	8	Awake
0.231322	8	Awake
0.391037	8	Awake
0.0284085	9	Awake
0.0118729	9	Awake
0.0409993	9	Awake
0.0309026	9	Awake
0.0422014	9	Awake
0.133173	9	Awake
0.13441	9	Awake
0.0968677	9	Awake
0.174955	9	Awake
0.238844	9	Awake
0.210142	9	Awake
0.17759	9	Awake
0.172547	9	Awake
0.200312	9	Awake
0.224959	9	Awake
0.202086	9	Awake
0.176419	9	Awake
0.169762	9	Awake
0.163777	9	Awake
0.161483	9	Awake
0.161642	9	Awake
0.186606	9	Awake
0.223393	9	Awake
0.202202	9	Awake
0.1527	9	Awake
0.158575	9	Awake
0.20219	9	Awake
0.221498	9	Awake
0.216087	9	Awake
0.234015	9	Awake
0.266495	9	Awake
0.254606	9	Awake
0.213329	9	Awake
0.180544	9	Awake
0.153478	9	Awake
0.152451	9	Awake
0.173963	9	Awake
0.189842	9	Awake
0.215336	9	Awake
0.233923	9	Awake
0.220978	9	Awake
0.214841	9	Awake
0.218786	9	Awake
0.210334	9	Awake
0.209032	9	Awake
0.20806	9	Awake
0.182581	9	Awake
0.150278	9	Awake
0.136795	9	Awake
0.141232	9	Awake
0.154026	9	Awake
0.181989	9	Awake
0.210824	9	Awake
0.198526	9	Awake
0.168228	9	Awake
0.17363	9	Awake
0.206537	9	Awake
0.244635	9	Awake
0.253314	9	Awake
0.20278	9	Awake
0.163623	9	Awake
0.194067	9	Awake
0.240109	9	Awake
0.279283	9	Awake
0.322958	9	Awake
0.305364	9	Awake
0.20706	9	Awake
0.163697	9	Awake
0.259558	9	Awake
0.357064	9	Awake
0.317851	9	Awake
0.211088	9	Awake
0.147312	9	Awake
0.137111	9	Awake
0.154448	9	Awake
0.161033	9	Awake
0.147621	9	Awake
0.166431	9	Awake
0.217744	9	Awake
0.218658	9	Awake
0.157634	9	Awake
0.143644	9	Awake
0.212831	9	Awake
0.24602	9	Awake
0.202446	9	Awake
0.172839	9	Awake
0.166769	9	Awake
0.164352	9	Awake
0.19501	9	Awake
0.212125	9	Awake
0.200404	9	Awake
0.247565	9	Awake
0.321743	9	Awake
0.319554	9	Awake
0.268216	9	Awake
0.22483	9	Awake
0.186137	9	Awake
0.160721	9	Awake
0.159922	9	Awake
0.163847	9	Awake
0.180062	9	Awake
0.242399	9	Awake
0.297151	9	Awake
0.26308	9	Awake
0.209461	9	Awake
0.224092	9	Awake
0.24192	9	Awake
0.224386	9	Awake
0.238194	9	Awake
0.272731	9	Awake
0.254313	9	Awake
0.208968	9	Awake
0.211148	9	Awake
0.234806	9	Awake
0.214442	9	Awake
0.178241	9	Awake
0.182392	9	Awake
0.216055	9	Awake
0.238816	9	Awake
0.242466	9	Awake
0.260626	9	Awake
0.278553	9	Awake
0.234013	9	Awake
0.172977	9	Awake
0.172848	9	Awake
0.200105	9	Awake
0.217496	9	Awake
0.221371	9	Awake
0.233038	9	Awake
0.288102	9	Awake
0.310334	9	Awake
0.259097	9	Awake
0.236466	9	Awake
0.252155	9	Awake
0.290887	9	Awake
0.333142	9	Awake
0.247567	9	Awake
0.162619	9	Awake
0.263873	9	Awake
0.308381	9	Awake
0.224986	9	Awake
0.207639	9	Awake
0.170989	9	Awake
0.179816	9	Awake
0.347915	9	Awake
0.0402722	10	Awake
0.00754735	10	Awake
0.046649	10	Awake
0.0357068	10	Awake
0.0366377	10	Awake
0.162891	10	Awake
0.212774	10	Awake
0.169457	10	Awake
0.183975	10	Awake
0.211153	10	Awake
0.24132	10	Awake
0.253801	10	Awake
0.187059	10	Awake
0.158286	10	Awake
0.185331	10	Awake
0.181523	10	Awake
0.222463	10	Awake
0.271433	10	Awake
0.222309	10	Awake
0.177773	10	Awake
0.180232	10	Awake
0.173998	10	Awake
0.205545	10	Awake
0.262102	10	Awake
0.259856	10	Awake
0.215638	10	Awake
0.203807	10	Awake
0.250632	10	Awake
0.293766	10	Awake
0.282269	10	Awake
0.262126	10	Awake
0.242347	10	Awake
0.17996	10	Awake
0.11021	10	Awake
0.0909178	10	Awake
0.117116	10	Awake
0.152976	10	Awake
0.178758	10	Awake
0.199441	10	Awake
0.209327	10	Awake
0.215406	10	Awake
0.244403	10	Awake
0.257386	10	Awake
0.212924	10	Awake
0.155126	10	Awake
0.109501	10	Awake
0.0712826	10	Awake
0.0634764	10	Awake
0.0695341	10	Awake
0.0634741	10	Awake
0.0748112	10	Awake
0.0963017	10	Awake
0.0889916	10	Awake
0.0873372	10	Awake
0.123826	10	Awake
0.152304	10	Awake
0.159587	10	Awake
0.173959	10	Awake
0.156836	10	Awake
0.10053	10	Awake
0.092497	10	Awake
0.130417	10	Awake
0.143655	10	Awake
0.16741	10	Awake
0.219272	10	Awake
0.228324	10	Awake
0.213713	10	Awake
0.240994	10	Awake
0.265269	10	Awake
0.238669	10	Awake
0.221505	10	Awake
0.270807	10	Awake
0.337739	10	Awake
0.338225	10	Awake
0.273165	10	Awake
0.222308	10	Awake
0.228649	10	Awake
0.251181	10	Awake
0.244703	10	Awake
0.21675	10	Awake
0.196704	10	Awake
0.216671	10	Awake
0.279199	10	Awake
0.316777	10	Awake
0.287447	10	Awake
0.238214	10	Awake
0.183941	10	Awake
0.108469	10	Awake
0.0819506	10	Awake
0.15454	10	Awake
0.236695	10	Awake
0.251325	10	Awake
0.248185	10	Awake
0.269252	10	Awake
0.259068	10	Awake
0.174797	10	Awake
0.0692655	10	Awake
0.0255101	10	Awake
0.0545507	10	Awake
0.0830447	10	Awake
0.0645181	10	Awake
0.0363493	10	Awake
0.0356073	10	Awake
0.0751715	10	Awake
0.149305	10	Awake
0.194363	10	Awake
0.184842	10	Awake
0.185515	10	Awake
0.210326	10	Awake
0.213361	10	Awake
0.189439	10	Awake
0.179712	10	Awake
0.223988	10	Awake
0.261611	10	Awake
0.205763	10	Awake
0.14715	10	Awake
0.188429	10	Awake
0.246926	10	Awake
0.255543	10	Awake
0.238669	10	Awake
0.18655	10	Awake
0.108183	10	Awake
0.0763213	10	Awake
0.119368	10	Awake
0.158191	10	Awake
0.117987	10	Awake
0.0464644	10	Awake
0.0244369	10	Awake
0.0859735	10	Awake
0.193722	10	Awake
0.200507	10	Awake
0.0996699	10	Awake
0.0891067	10	Awake
0.157941	10	Awake
0.17964	10	Awake
0.215854	10	Awake
0.245591	10	Awake
0.178682	10	Awake
0.109669	10	Awake
0.124503	10	Awake
0.207544	10	Awake
0.262588	10	Awake
0.195185	10	Awake
0.191323	10	Awake
0.343877	10	Awake
0.0343673	11	Awake
0.0167341	11	Awake
0.0462815	11	Awake
0.0320732	11	Awake
0.0402848	11	Awake
0.145732	11	Awake
0.169083	11	Awake
0.122699	11	Awake
0.139024	11	Awake
0.135485	11	Awake
0.11393	11	Awake
0.139295	11	Awake
0.141495	11	Awake
0.13962	11	Awake
0.181171	11	Awake
0.196385	11	Awake
0.172051	11	Awake
0.150479	11	Awake
0.146698	11	Awake
0.161942	11	Awake
0.165679	11	Awake
0.164496	11	Awake
0.18894	11	Awake
0.191238	11	Awake
0.151265	11	Awake
0.137136	11	Awake
0.172407	11	Awake
0.208242	11	Awake
0.207831	11	Awake
0.182819	11	Awake
0.160502	11	Awake
0.149701	11	Awake
0.145103	11	Awake
0.135302	11	Awake
0.138049	11	Awake
0.182392	11	Awake
0.21995	11	Awake
0.204817	11	Awake
0.186498	11	Awake
0.182978	11	Awake
0.162125	11	Awake
0.148287	11	Awake
0.155975	11	Awake
0.14856	11	Awake
0.137524	11	Awake
0.16715	11	Awake
0.210323	11	Awake
0.208105	11	Awake
0.174671	11	Awake
0.147648	11	Awake
0.122198	11	Awake
0.106704	11	Awake
0.10948	11	Awake
0.114483	11	Awake
0.135886	11	Awake
0.173328	11	Awake
0.203251	11	Awake
0.234524	11	Awake
0.239293	11	Awake
0.204249	11	Awake
0.202468	11	Awake
0.218651	11	Awake
0.184828	11	Awake
0.16251	11	Awake
0.195643	11	Awake
0.224342	11	Awake
0.218989	11	Awake
0.19224	11	Awake
0.173076	11	Awake
0.173919	11	Awake
0.162145	11	Awake
0.159206	11	Awake
0.204938	11	Awake
0.230429	11	Awake
0.183792	11	Awake
0.135193	11	Awake
0.138123	11	Awake
0.152585	11	Awake
0.143378	11	Awake
0.147073	11	Awake
0.185282	11	Awake
0.204825	11	Awake
0.183425	11	Awake
0.163057	11	Awake
0.1538	11	Awake
0.141735	11	Awake
0.141216	11	Awake
0.157188	11	Awake
0.166459	11	Awake
0.160094	11	Awake
0.15048	11	Awake
0.144024	11	Awake
0.146449	11	Awake
0.155254	11	Awake
0.150138	11	Awake
0.155117	11	Awake
0.211388	11	Awake
0.267242	11	Awake
0.257737	11	Awake
0.21214	11	Awake
0.179452	11	Awake
0.179889	11	Awake
0.214155	11	Awake
0.256124	11	Awake
0.280022	11	Awake
0.267597	11	Awake
0.217681	11	Awake
0.167729	11	Awake
0.146816	11	Awake
0.153467	11	Awake
0.169075	11	Awake
0.165512	11	Awake
0.150946	11	Awake
0.148697	11	Awake
0.165298	11	Awake
0.220111	11	Awake
0.280034	11	Awake
0.274669	11	Awake
0.223139	11	Awake
0.172767	11	Awake
0.146787	11	Awake
0.170883	11	Awake
0.205004	11	Awake
0.211793	11	Awake
0.222267	11	Awake
0.22397	11	Awake
0.205678	11	Awake
0.197011	11	Awake
0.172892	11	Awake
0.120635	11	Awake
0.0879266	11	Awake
0.105923	11	Awake
0.151402	11	Awake
0.161818	11	Awake
0.152216	11	Awake
0.166002	11	Awake
0.146628	11	Awake
0.131244	11	Awake
0.183027	11	Awake
0.182495	11	Awake
0.142678	11	Awake
0.1537	11	Awake
0.129392	11	Awake
0.175651	11	Awake
0.362833	11	Awake
0.0332401	12	Awake
0.014764	12	Awake
0.0228448	12	Awake
0.0205492	12	Awake
0.0344178	12	Awake
0.108925	12	Awake
0.172979	12	Awake
0.189026	12	Awake
0.172606	12	Awake
0.142383	12	Awake
0.147234	12	Awake
0.177832	12	Awake
0.197529	12	Awake
0.20434	12	Awake
0.178015	12	Awake
0.155926	12	Awake
0.175988	12	Awake
0.168324	12	Awake
0.145624	12	Awake
0.172116	12	Awake
0.182033	12	Awake
0.164234	12	Awake
0.206139	12	Awake
0.28256	12	Awake
0.30103	12	Awake
0.243894	12	Awake
0.168415	12	Awake
0.13644	12	Awake
0.154226	12	Awake
0.190001	12	Awake
0.196147	12	Awake
0.158233	12	Awake
0.139595	12	Awake
0.160775	12	Awake
0.165487	12	Awake
0.147705	12	Awake
0.136019	12	Awake
0.144809	12	Awake
0.169857	12	Awake
0.162378	12	Awake
0.120967	12	Awake
0.119276	12	Awake
0.177322	12	Awake
0.24557	12	Awake
0.262373	12	Awake
0.228107	12	Awake
0.220835	12	Awake
0.232779	12	Awake
0.20365	12	Awake
0.188597	12	Awake
0.199166	12	Awake
0.151376	12	Awake
0.0835579	12	Awake
0.081575	12	Awake
0.120577	12	Awake
0.156413	12	Awake
0.174534	12	Awake
0.16106	12	Awake
0.126407	12	Awake
0.10423	12	Awake
0.11538	12	Awake
0.148744	12	Awake
0.175788	12	Awake
0.177006	12	Awake
0.173213	12	Awake
0.217795	12	Awake
0.285106	12	Awake
0.270348	12	Awake
0.180054	12	Awake
0.134602	12	Awake
0.168729	12	Awake
0.194764	12	Awake
0.153758	12	Awake
0.110357	12	Awake
0.120328	12	Awake
0.118329	12	Awake
0.0788204	12	Awake
0.0665016	12	Awake
0.0852508	12	Awake
0.11172	12	Awake
0.151705	12	Awake
0.18573	12	Awake
0.197867	12	Awake
0.184209	12	Awake
0.162282	12	Awake
0.196765	12	Awake
0.265494	12	Awake
0.260935	12	Awake
0.19228	12	Awake
0.149151	12	Awake
0.159463	12	Awake
0.200631	12	Awake
0.22898	12	Awake
0.229444	12	Awake
0.232917	12	Awake
0.227787	12	Awake
0.183224	12	Awake
0.157563	12	Awake
0.208443	12	Awake
0.247543	12	Awake
0.189395	12	Awake
0.138104	12	Awake
0.187451	12	Awake
0.242145	12	Awake
0.223895	12	Awake
0.183718	12	Awake
0.1848	12	Awake
0.251927	12	Awake
0.330052	12	Awake
0.313889	12	Awake
0.213903	12	Awake
0.154042	12	Awake
0.182201	12	Awake
0.217744	12	Awake
0.220931	12	Awake
0.253226	12	Awake
0.292149	12	Awake
0.266217	12	Awake
0.241156	12	Awake
0.257266	12	Awake
0.248319	12	Awake
0.227076	12	Awake
0.220774	12	Awake
0.215752	12	Awake
0.247245	12	Awake
0.285249	12	Awake
0.251409	12	Awake
0.18643	12	Awake
0.157308	12	Awake
0.161816	12	Awake
0.167614	12	Awake
0.147961	12	Awake
0.139102	12	Awake
0.182346	12	Awake
0.23834	12	Awake
0.246723	12	Awake
0.193773	12	Awake
0.14065	12	Awake
0.132877	12	Awake
0.131832	12	Awake
0.160055	12	Awake
0.230569	12	Awake
0.252771	12	Awake
0.285889	12	Awake
0.390245	12	Awake
0.0453559	13	Awake
0.0191005	13	Awake
0.0415873	13	Awake
0.0348227	13	Awake
0.0462582	13	Awake
0.153482	13	Awake
0.202558	13	Awake
0.166607	13	Awake
0.162859	13	Awake
0.166625	13	Awake
0.16024	13	Awake
0.166348	13	Awake
0.159162	13	Awake
0.149808	13	Awake
0.150587	13	Awake
0.160175	13	Awake
0.18556	13	Awake
0.185671	13	Awake
0.159469	13	Awake
0.165548	13	Awake
0.204633	13	Awake
0.24122	13	Awake
0.245371	13	Awake
0.228941	13	Awake
0.239397	13	Awake
0.248502	13	Awake
0.233475	13	Awake
0.247766	13	Awake
0.268337	13	Awake
0.24167	13	Awake
0.194611	13	Awake
0.166189	13	Awake
0.189937	13	Awake
0.241351	13	Awake
0.236905	13	Awake
0.191769	13	Awake
0.171217	13	Awake
0.183445	13	Awake
0.221014	13	Awake
0.236544	13	Awake
0.213999	13	Awake
0.226107	13	Awake
0.250161	13	Awake
0.215988	13	Awake
0.185484	13	Awake
0.190283	13	Awake
0.164402	13	Awake
0.13222	13	Awake
0.164651	13	Awake
0.216435	13	Awake
0.208883	13	Awake
0.176749	13	Awake
0.192069	13	Awake
0.230137	13	Awake
0.232676	13	Awake
0.208259	13	Awake
0.202963	13	Awake
0.235703	13	Awake
0.264559	13	Awake
0.24602	13	Awake
0.215362	13	Awake
0.212517	13	Awake
0.208678	13	Awake
0.181148	13	Awake
0.160429	13	Awake
0.177578	13	Awake
0.217228	13	Awake
0.241324	13	Awake
0.234857	13	Awake
0.204436	13	Awake
0.172762	13	Awake
0.16533	13	Awake
0.188117	13	Awake
0.239257	13	Awake
0.271868	13	Awake
0.228878	13	Awake
0.190265	13	Awake
0.243246	13	Awake
0.291543	13	Awake
0.255344	13	Awake
0.200554	13	Awake
0.187808	13	Awake
0.22767	13	Awake
0.283127	13	Awake
0.283767	13	Awake
0.229349	13	Awake
0.176118	13	Awake
0.166067	13	Awake
0.209031	13	Awake
0.244242	13	Awake
0.212	13	Awake
0.161253	13	Awake
0.17119	13	Awake
0.235043	13	Awake
0.278011	13	Awake
0.267039	13	Awake
0.242609	13	Awake
0.227436	13	Awake
0.2232	13	Awake
0.236361	13	Awake
0.228736	13	Awake
0.194836	13	Awake
0.203139	13	Awake
0.261768	13	Awake
0.315807	13	Awake
0.310835	13	Awake
0.21512	13	Awake
0.121746	13	Awake
0.152786	13	Awake
0.232862	13	Awake
0.235531	13	Awake
0.207493	13	Awake
0.217994	13	Awake
0.213934	13	Awake
0.169773	13	Awake
0.165618	13	Awake
0.232868	13	Awake
0.301306	13	Awake
0.319349	13	Awake
0.304856	13	Awake
0.287299	13	Awake
0.250039	13	Awake
0.196171	13	Awake
0.205735	13	Awake
0.261355	13	Awake
0.243096	13	Awake
0.178946	13	Awake
0.150775	13	Awake
0.141487	13	Awake
0.171556	13	Awake
0.242515	13	Awake
0.268137	13	Awake
0.218749	13	Awake
0.141122	13	Awake
0.144672	13	Awake
0.248876	13	Awake
0.258426	13	Awake
0.151845	13	Awake
0.118045	13	Awake
0.145553	13	Awake
0.193635	13	Awake
0.251723	13	Awake
0.200723	13	Awake
0.178908	13	Awake
0.312736	13	Awake
0.0442576	14	Awake
0.0241225	14	Awake
0.0519664	14	Awake
0.0406756	14	Awake
0.048621	14	Awake
0.166228	14	Awake
0.223746	14	Awake
0.180781	14	Awake
0.172168	14	Awake
0.189104	14	Awake
0.21141	14	Awake
0.266262	14	Awake
0.31031	14	Awake
0.294288	14	Awake
0.228064	14	Awake
0.18735	14	Awake
0.213615	14	Awake
0.247426	14	Awake
0.254526	14	Awake
0.233239	14	Awake
0.193912	14	Awake
0.200329	14	Awake
0.242915	14	Awake
0.262699	14	Awake
0.268019	14	Awake
0.235294	14	Awake
0.164121	14	Awake
0.133738	14	Awake
0.136748	14	Awake
0.125357	14	Awake
0.118056	14	Awake
0.149958	14	Awake
0.221774	14	Awake
0.236981	14	Awake
0.168259	14	Awake
0.175174	14	Awake
0.270024	14	Awake
0.307227	14	Awake
0.291054	14	Awake
0.263369	14	Awake
0.238941	14	Awake
0.261077	14	Awake
0.262006	14	Awake
0.213958	14	Awake
0.233164	14	Awake
0.287702	14	Awake
0.26903	14	Awake
0.226401	14	Awake
0.204783	14	Awake
0.174506	14	Awake
0.140254	14	Awake
0.118426	14	Awake
0.124707	14	Awake
0.17098	14	Awake
0.210828	14	Awake
0.202375	14	Awake
0.187481	14	Awake
0.185013	14	Awake
0.156384	14	Awake
0.154792	14	Awake
0.218905	14	Awake
0.223578	14	Awake
0.167431	14	Awake
0.205311	14	Awake
0.275288	14	Awake
0.250013	14	Awake
0.21172	14	Awake
0.213082	14	Awake
0.204496	14	Awake
0.195182	14	Awake
0.20107	14	Awake
0.219052	14	Awake
0.247158	14	Awake
0.250303	14	Awake
0.221798	14	Awake
0.186437	14	Awake
0.136771	14	Awake
0.0921572	14	Awake
0.103966	14	Awake
0.149349	14	Awake
0.160225	14	Awake
0.145152	14	Awake
0.147324	14	Awake
0.152538	14	Awake
0.161476	14	Awake
0.189769	14	Awake
0.190219	14	Awake
0.172803	14	Awake
0.198826	14	Awake
0.218589	14	Awake
0.207103	14	Awake
0.222826	14	Awake
0.226415	14	Awake
0.196319	14	Awake
0.213307	14	Awake
0.248227	14	Awake
0.228354	14	Awake
0.209167	14	Awake
0.223712	14	Awake
0.219762	14	Awake
0.198416	14	Awake
0.185287	14	Awake
0.163926	14	Awake
0.15695	14	Awake
0.191109	14	Awake
0.209378	14	Awake
0.196794	14	Awake
0.195067	14	Awake
0.168496	14	Awake
0.123434	14	Awake
0.136314	14	Awake
0.170229	14	Awake
0.184703	14	Awake
0.212155	14	Awake
[truncated: 4,306 more rows]

## Sheet: Awake_vs_DOC_fMRIneg_bin10
Value	Sub_ID	Condition
0.0396269	1	Awake
0.0225862	1	Awake
0.0604541	1	Awake
0.0532964	1	Awake
0.0521058	1	Awake
0.152647	1	Awake
0.207849	1	Awake
0.19611	1	Awake
0.204873	1	Awake
0.192651	1	Awake
0.193427	1	Awake
0.235785	1	Awake
0.250101	1	Awake
0.265949	1	Awake
0.292199	1	Awake
0.259982	1	Awake
0.198979	1	Awake
0.17712	1	Awake
0.207281	1	Awake
0.237012	1	Awake
0.218765	1	Awake
0.224393	1	Awake
0.281655	1	Awake
0.302866	1	Awake
0.292869	1	Awake
0.289011	1	Awake
0.264156	1	Awake
0.233764	1	Awake
0.225649	1	Awake
0.240649	1	Awake
0.263341	1	Awake
0.252448	1	Awake
0.236331	1	Awake
0.27878	1	Awake
0.359535	1	Awake
0.427799	1	Awake
0.424035	1	Awake
0.330822	1	Awake
0.243948	1	Awake
0.214302	1	Awake
0.211091	1	Awake
0.233972	1	Awake
0.244622	1	Awake
0.207946	1	Awake
0.196642	1	Awake
0.260901	1	Awake
0.348099	1	Awake
0.372866	1	Awake
0.315533	1	Awake
0.263681	1	Awake
0.262864	1	Awake
0.261743	1	Awake
0.244299	1	Awake
0.216941	1	Awake
0.191556	1	Awake
0.204842	1	Awake
0.220855	1	Awake
0.201953	1	Awake
0.202012	1	Awake
0.226663	1	Awake
0.242538	1	Awake
0.256708	1	Awake
0.238769	1	Awake
0.18927	1	Awake
0.178027	1	Awake
0.187838	1	Awake
0.180118	1	Awake
0.198846	1	Awake
0.225033	1	Awake
0.200657	1	Awake
0.178496	1	Awake
0.210747	1	Awake
0.257698	1	Awake
0.286413	1	Awake
0.286571	1	Awake
0.256305	1	Awake
0.234385	1	Awake
0.235725	1	Awake
0.222671	1	Awake
0.197644	1	Awake
0.208885	1	Awake
0.265851	1	Awake
0.313091	1	Awake
0.289557	1	Awake
0.201886	1	Awake
0.105307	1	Awake
0.0529254	1	Awake
0.0751434	1	Awake
0.130774	1	Awake
0.157163	1	Awake
0.177515	1	Awake
0.225378	1	Awake
0.274017	1	Awake
0.293947	1	Awake
0.263743	1	Awake
0.201062	1	Awake
0.163211	1	Awake
0.139662	1	Awake
0.0894142	1	Awake
0.0536686	1	Awake
0.10316	1	Awake
0.217	1	Awake
0.272781	1	Awake
0.236068	1	Awake
0.217807	1	Awake
0.228234	1	Awake
0.20941	1	Awake
0.213448	1	Awake
0.221757	1	Awake
0.180184	1	Awake
0.192744	1	Awake
0.263307	1	Awake
0.26563	1	Awake
0.256248	1	Awake
0.307163	1	Awake
0.312538	1	Awake
0.239675	1	Awake
0.185217	1	Awake
0.173268	1	Awake
0.17262	1	Awake
0.19995	1	Awake
0.240136	1	Awake
0.233589	1	Awake
0.222471	1	Awake
0.2717	1	Awake
0.32591	1	Awake
0.344948	1	Awake
0.339619	1	Awake
0.289041	1	Awake
0.219989	1	Awake
0.183914	1	Awake
0.186041	1	Awake
0.213602	1	Awake
0.222845	1	Awake
0.226904	1	Awake
0.276282	1	Awake
0.303456	1	Awake
0.285041	1	Awake
0.264554	1	Awake
0.213259	1	Awake
0.220551	1	Awake
0.307438	1	Awake
0.277136	1	Awake
0.24451	1	Awake
0.36694	1	Awake
0.0478199	2	Awake
0.0169964	2	Awake
0.0419473	2	Awake
0.0315072	2	Awake
0.0563181	2	Awake
0.161078	2	Awake
0.168505	2	Awake
0.18479	2	Awake
0.302997	2	Awake
0.300038	2	Awake
0.212856	2	Awake
0.206777	2	Awake
0.206918	2	Awake
0.197197	2	Awake
0.220853	2	Awake
0.248418	2	Awake
0.26851	2	Awake
0.2516	2	Awake
0.21873	2	Awake
0.229366	2	Awake
0.247195	2	Awake
0.264299	2	Awake
0.277078	2	Awake
0.220562	2	Awake
0.172189	2	Awake
0.22793	2	Awake
0.283978	2	Awake
0.263311	2	Awake
0.237454	2	Awake
0.245779	2	Awake
0.249133	2	Awake
0.24586	2	Awake
0.262694	2	Awake
0.252534	2	Awake
0.199461	2	Awake
0.181992	2	Awake
0.195162	2	Awake
0.192258	2	Awake
0.197912	2	Awake
0.199137	2	Awake
0.18096	2	Awake
0.167619	2	Awake
0.140506	2	Awake
0.121816	2	Awake
0.153166	2	Awake
0.188552	2	Awake
0.203321	2	Awake
0.210833	2	Awake
0.213761	2	Awake
0.242094	2	Awake
0.265894	2	Awake
0.219104	2	Awake
0.169584	2	Awake
0.224744	2	Awake
0.330241	2	Awake
0.33471	2	Awake
0.241076	2	Awake
0.201212	2	Awake
0.226315	2	Awake
0.225157	2	Awake
0.220862	2	Awake
0.239731	2	Awake
0.267254	2	Awake
0.315114	2	Awake
0.332554	2	Awake
0.282059	2	Awake
0.22548	2	Awake
0.203505	2	Awake
0.218885	2	Awake
0.243365	2	Awake
0.235235	2	Awake
0.234404	2	Awake
0.269086	2	Awake
0.293463	2	Awake
0.288495	2	Awake
0.260138	2	Awake
0.249647	2	Awake
0.275464	2	Awake
0.252701	2	Awake
0.203825	2	Awake
0.237568	2	Awake
0.281435	2	Awake
0.262475	2	Awake
0.244993	2	Awake
0.235727	2	Awake
0.229663	2	Awake
0.258093	2	Awake
0.280374	2	Awake
0.268437	2	Awake
0.248249	2	Awake
0.216256	2	Awake
0.185229	2	Awake
0.198563	2	Awake
0.240144	2	Awake
0.257215	2	Awake
0.258848	2	Awake
0.275053	2	Awake
0.284628	2	Awake
0.284933	2	Awake
0.280734	2	Awake
0.235576	2	Awake
0.194027	2	Awake
0.223209	2	Awake
0.257551	2	Awake
0.249162	2	Awake
0.232435	2	Awake
0.215108	2	Awake
0.216418	2	Awake
0.240169	2	Awake
0.237435	2	Awake
0.209992	2	Awake
0.199957	2	Awake
0.224582	2	Awake
0.252858	2	Awake
0.232407	2	Awake
0.205119	2	Awake
0.223677	2	Awake
0.237448	2	Awake
0.249083	2	Awake
0.29596	2	Awake
0.319949	2	Awake
0.288599	2	Awake
0.239146	2	Awake
0.207196	2	Awake
0.207654	2	Awake
0.218499	2	Awake
0.23369	2	Awake
0.244713	2	Awake
0.218968	2	Awake
0.200704	2	Awake
0.210891	2	Awake
0.199574	2	Awake
0.194625	2	Awake
0.204584	2	Awake
0.205761	2	Awake
0.235033	2	Awake
0.253827	2	Awake
0.244007	2	Awake
0.255274	2	Awake
0.236423	2	Awake
0.218555	2	Awake
0.23121	2	Awake
0.18535	2	Awake
0.287515	2	Awake
0.590371	2	Awake
0.0471526	3	Awake
0.00702281	3	Awake
0.0351361	3	Awake
0.025683	3	Awake
0.0690764	3	Awake
0.26022	3	Awake
0.315969	3	Awake
0.216214	3	Awake
0.212116	3	Awake
0.248731	3	Awake
0.240924	3	Awake
0.263007	3	Awake
0.295565	3	Awake
0.278682	3	Awake
0.240672	3	Awake
0.273087	3	Awake
0.368267	3	Awake
0.382045	3	Awake
0.312907	3	Awake
0.275885	3	Awake
0.278825	3	Awake
0.319322	3	Awake
0.366503	3	Awake
0.333922	3	Awake
0.273666	3	Awake
0.267743	3	Awake
0.278265	3	Awake
0.278937	3	Awake
0.265502	3	Awake
0.228166	3	Awake
0.200455	3	Awake
0.211046	3	Awake
0.253511	3	Awake
0.295646	3	Awake
0.29258	3	Awake
0.239485	3	Awake
0.185802	3	Awake
0.192348	3	Awake
0.238702	3	Awake
0.241994	3	Awake
0.216764	3	Awake
0.213698	3	Awake
0.208726	3	Awake
0.20758	3	Awake
0.224802	3	Awake
0.2502	3	Awake
0.309203	3	Awake
0.340721	3	Awake
0.266253	3	Awake
0.200643	3	Awake
0.240039	3	Awake
0.300268	3	Awake
0.31153	3	Awake
0.298031	3	Awake
0.317827	3	Awake
0.371685	3	Awake
0.375766	3	Awake
0.323077	3	Awake
0.299182	3	Awake
0.310619	3	Awake
0.300778	3	Awake
0.279194	3	Awake
0.31624	3	Awake
0.398068	3	Awake
0.398544	3	Awake
0.292675	3	Awake
0.207111	3	Awake
0.220585	3	Awake
0.293246	3	Awake
0.335177	3	Awake
0.310532	3	Awake
0.282181	3	Awake
0.293302	3	Awake
0.318516	3	Awake
0.326085	3	Awake
0.298293	3	Awake
0.266604	3	Awake
0.266792	3	Awake
0.277668	3	Awake
0.296118	3	Awake
0.313263	3	Awake
0.283481	3	Awake
0.228572	3	Awake
0.184712	3	Awake
0.13773	3	Awake
0.107011	3	Awake
0.118507	3	Awake
0.159734	3	Awake
0.207712	3	Awake
0.222679	3	Awake
0.197098	3	Awake
0.197524	3	Awake
0.276536	3	Awake
0.361118	3	Awake
0.331359	3	Awake
0.249345	3	Awake
0.251647	3	Awake
0.280605	3	Awake
0.26511	3	Awake
0.255289	3	Awake
0.250762	3	Awake
0.250909	3	Awake
0.274208	3	Awake
0.281051	3	Awake
0.286817	3	Awake
0.295566	3	Awake
0.256141	3	Awake
0.22655	3	Awake
0.230329	3	Awake
0.196442	3	Awake
0.171697	3	Awake
0.198326	3	Awake
0.20149	3	Awake
0.149526	3	Awake
0.0797035	3	Awake
0.0402196	3	Awake
0.0335405	3	Awake
0.0391808	3	Awake
0.0897515	3	Awake
0.14908	3	Awake
0.150657	3	Awake
0.163683	3	Awake
0.206165	3	Awake
0.200041	3	Awake
0.164243	3	Awake
0.159226	3	Awake
0.207084	3	Awake
0.257684	3	Awake
0.238659	3	Awake
0.208195	3	Awake
0.20605	3	Awake
0.195888	3	Awake
0.210796	3	Awake
0.208961	3	Awake
0.168162	3	Awake
0.185653	3	Awake
0.18483	3	Awake
0.13947	3	Awake
0.178257	3	Awake
0.21307	3	Awake
0.232825	3	Awake
0.294539	3	Awake
0.22295	3	Awake
0.18338	3	Awake
0.365262	3	Awake
0.0464083	4	Awake
0.0106002	4	Awake
0.0418649	4	Awake
0.0389831	4	Awake
0.0727903	4	Awake
0.210192	4	Awake
0.244424	4	Awake
0.218348	4	Awake
0.260708	4	Awake
0.264657	4	Awake
0.26782	4	Awake
0.326302	4	Awake
0.326248	4	Awake
0.271697	4	Awake
0.248973	4	Awake
0.305948	4	Awake
0.381901	4	Awake
0.323313	4	Awake
0.227374	4	Awake
0.275039	4	Awake
0.352344	4	Awake
0.360217	4	Awake
0.335206	4	Awake
0.283762	4	Awake
0.274991	4	Awake
0.312385	4	Awake
0.294999	4	Awake
0.25507	4	Awake
0.251935	4	Awake
0.260871	4	Awake
0.259734	4	Awake
0.236907	4	Awake
0.234534	4	Awake
0.261866	4	Awake
0.247692	4	Awake
0.232332	4	Awake
0.264699	4	Awake
0.278098	4	Awake
0.280418	4	Awake
0.29411	4	Awake
0.268264	4	Awake
0.22925	4	Awake
0.219755	4	Awake
0.220499	4	Awake
0.238879	4	Awake
0.276259	4	Awake
0.281153	4	Awake
0.221196	4	Awake
0.152116	4	Awake
0.147271	4	Awake
0.179423	4	Awake
0.211144	4	Awake
0.25048	4	Awake
0.256066	4	Awake
0.236346	4	Awake
0.262387	4	Awake
0.293898	4	Awake
0.281473	4	Awake
0.261381	4	Awake
0.246578	4	Awake
0.252888	4	Awake
0.297709	4	Awake
0.334694	4	Awake
0.32548	4	Awake
0.284517	4	Awake
0.264709	4	Awake
0.295956	4	Awake
0.32482	4	Awake
0.327196	4	Awake
0.323158	4	Awake
0.284637	4	Awake
0.246902	4	Awake
0.272906	4	Awake
0.297689	4	Awake
0.287046	4	Awake
0.287024	4	Awake
0.27242	4	Awake
0.241663	4	Awake
0.239366	4	Awake
0.231651	4	Awake
0.223679	4	Awake
0.274019	4	Awake
0.321083	4	Awake
0.308584	4	Awake
0.297887	4	Awake
0.289332	4	Awake
0.250689	4	Awake
0.236253	4	Awake
0.254405	4	Awake
0.271309	4	Awake
0.304802	4	Awake
0.318549	4	Awake
0.264211	4	Awake
0.203561	4	Awake
0.209978	4	Awake
0.290145	4	Awake
0.367618	4	Awake
0.358598	4	Awake
0.327046	4	Awake
0.327475	4	Awake
0.299656	4	Awake
0.288324	4	Awake
0.343259	4	Awake
0.380052	4	Awake
0.371523	4	Awake
0.317367	4	Awake
0.221293	4	Awake
0.1905	4	Awake
0.227693	4	Awake
0.232836	4	Awake
0.228421	4	Awake
0.24071	4	Awake
0.235671	4	Awake
0.207552	4	Awake
0.175827	4	Awake
0.210449	4	Awake
0.319167	4	Awake
0.39379	4	Awake
0.391218	4	Awake
0.340255	4	Awake
0.313515	4	Awake
0.368042	4	Awake
0.38796	4	Awake
0.328668	4	Awake
0.320816	4	Awake
0.34358	4	Awake
0.342472	4	Awake
0.372164	4	Awake
0.397994	4	Awake
0.377145	4	Awake
0.316623	4	Awake
0.254659	4	Awake
0.289773	4	Awake
0.348518	4	Awake
0.314928	4	Awake
0.275995	4	Awake
0.240813	4	Awake
0.220182	4	Awake
0.29333	4	Awake
0.318745	4	Awake
0.283585	4	Awake
0.289933	4	Awake
0.196282	4	Awake
0.152874	4	Awake
0.329565	4	Awake
0.0347041	5	Awake
0.0144223	5	Awake
0.0424162	5	Awake
0.032104	5	Awake
0.0441617	5	Awake
0.137693	5	Awake
0.147955	5	Awake
0.108032	5	Awake
0.131755	5	Awake
0.149557	5	Awake
0.178398	5	Awake
0.221971	5	Awake
0.212705	5	Awake
0.226281	5	Awake
0.24774	5	Awake
0.189853	5	Awake
0.159546	5	Awake
0.188993	5	Awake
0.181347	5	Awake
0.169796	5	Awake
0.195119	5	Awake
0.223745	5	Awake
0.246205	5	Awake
0.251278	5	Awake
0.242135	5	Awake
0.250061	5	Awake
0.280915	5	Awake
0.316261	5	Awake
0.319805	5	Awake
0.275302	5	Awake
0.228371	5	Awake
0.222994	5	Awake
0.237783	5	Awake
0.231012	5	Awake
0.218362	5	Awake
0.222203	5	Awake
0.213428	5	Awake
0.21426	5	Awake
0.256791	5	Awake
0.262869	5	Awake
0.194547	5	Awake
0.106234	5	Awake
0.0514461	5	Awake
0.115919	5	Awake
0.255558	5	Awake
0.268328	5	Awake
0.191759	5	Awake
0.222603	5	Awake
0.312277	5	Awake
0.333882	5	Awake
0.298795	5	Awake
0.242574	5	Awake
0.208292	5	Awake
0.223606	5	Awake
0.241389	5	Awake
0.246166	5	Awake
0.264246	5	Awake
0.265648	5	Awake
0.239695	5	Awake
0.234349	5	Awake
0.235613	5	Awake
0.216136	5	Awake
0.233728	5	Awake
0.281852	5	Awake
0.268072	5	Awake
0.214581	5	Awake
0.212651	5	Awake
0.277703	5	Awake
0.357952	5	Awake
0.363215	5	Awake
0.301866	5	Awake
0.296946	5	Awake
0.325028	5	Awake
0.28338	5	Awake
0.231679	5	Awake
0.229859	5	Awake
0.232925	5	Awake
0.224469	5	Awake
0.209191	5	Awake
0.19718	5	Awake
0.209172	5	Awake
0.222428	5	Awake
0.227011	5	Awake
0.251994	5	Awake
0.279965	5	Awake
0.263812	5	Awake
0.208587	5	Awake
0.168967	5	Awake
0.1679	5	Awake
0.182702	5	Awake
0.21307	5	Awake
0.239735	5	Awake
0.22122	5	Awake
0.210184	5	Awake
0.259041	5	Awake
0.301929	5	Awake
0.294977	5	Awake
0.276349	5	Awake
0.275023	5	Awake
0.286686	5	Awake
0.298252	5	Awake
0.32519	5	Awake
0.387515	5	Awake
0.450032	5	Awake
0.462465	5	Awake
0.416667	5	Awake
0.350984	5	Awake
0.299732	5	Awake
0.248288	5	Awake
0.211618	5	Awake
0.226169	5	Awake
0.262716	5	Awake
0.319849	5	Awake
0.397199	5	Awake
0.392621	5	Awake
0.298342	5	Awake
0.241934	5	Awake
0.259025	5	Awake
0.293297	5	Awake
0.315645	5	Awake
0.359134	5	Awake
0.433432	5	Awake
0.436969	5	Awake
0.360555	5	Awake
0.33437	5	Awake
0.34179	5	Awake
0.308843	5	Awake
0.293655	5	Awake
0.309955	5	Awake
0.295337	5	Awake
0.250023	5	Awake
0.230119	5	Awake
0.249714	5	Awake
0.252096	5	Awake
0.255184	5	Awake
0.295538	5	Awake
0.288242	5	Awake
0.261318	5	Awake
0.275937	5	Awake
0.240381	5	Awake
0.254519	5	Awake
0.360103	5	Awake
0.297483	5	Awake
0.216485	5	Awake
0.345519	5	Awake
0.0469972	6	Awake
0.00857557	6	Awake
0.0362036	6	Awake
0.0288234	6	Awake
0.0583932	6	Awake
0.175197	6	Awake
0.159187	6	Awake
0.0970979	6	Awake
0.164715	6	Awake
0.218562	6	Awake
0.225912	6	Awake
0.239891	6	Awake
0.226099	6	Awake
0.242916	6	Awake
0.271838	6	Awake
0.237694	6	Awake
0.215527	6	Awake
0.237593	6	Awake
0.267906	6	Awake
0.30022	6	Awake
0.298242	6	Awake
0.271948	6	Awake
0.274304	6	Awake
0.303688	6	Awake
0.310371	6	Awake
0.24929	6	Awake
0.203152	6	Awake
0.249371	6	Awake
0.265903	6	Awake
0.206725	6	Awake
0.19057	6	Awake
0.248228	6	Awake
0.335486	6	Awake
0.368618	6	Awake
0.299968	6	Awake
0.249444	6	Awake
0.266083	6	Awake
0.255527	6	Awake
0.221855	6	Awake
0.205931	6	Awake
0.211209	6	Awake
0.247653	6	Awake
0.261257	6	Awake
0.211945	6	Awake
0.164985	6	Awake
0.188752	6	Awake
0.25249	6	Awake
0.253761	6	Awake
0.222781	6	Awake
0.281382	6	Awake
0.359158	6	Awake
0.373892	6	Awake
0.389421	6	Awake
0.361119	6	Awake
0.264891	6	Awake
0.240662	6	Awake
0.276309	6	Awake
0.247357	6	Awake
0.203761	6	Awake
0.244892	6	Awake
0.315581	6	Awake
0.30682	6	Awake
0.262155	6	Awake
0.288548	6	Awake
0.339342	6	Awake
0.333289	6	Awake
0.283636	6	Awake
0.224553	6	Awake
0.207728	6	Awake
0.230201	6	Awake
0.220511	6	Awake
0.206463	6	Awake
0.23284	6	Awake
0.238951	6	Awake
0.197447	6	Awake
0.161496	6	Awake
0.175278	6	Awake
0.201762	6	Awake
0.186736	6	Awake
0.200641	6	Awake
0.271281	6	Awake
0.273454	6	Awake
0.21277	6	Awake
0.204781	6	Awake
0.240445	6	Awake
0.283915	6	Awake
0.316793	6	Awake
0.299318	6	Awake
0.26396	6	Awake
0.250179	6	Awake
0.221388	6	Awake
0.177525	6	Awake
0.173089	6	Awake
0.202162	6	Awake
0.207779	6	Awake
0.190103	6	Awake
0.17419	6	Awake
0.15167	6	Awake
0.14961	6	Awake
0.174057	6	Awake
0.173223	6	Awake
0.173886	6	Awake
0.20019	6	Awake
0.205756	6	Awake
0.200689	6	Awake
0.1871	6	Awake
0.188206	6	Awake
0.286377	6	Awake
0.367395	6	Awake
0.298325	6	Awake
0.226751	6	Awake
0.252403	6	Awake
0.291396	6	Awake
0.306532	6	Awake
0.31352	6	Awake
0.32566	6	Awake
0.312757	6	Awake
0.273635	6	Awake
0.289114	6	Awake
0.299529	6	Awake
0.238809	6	Awake
0.229555	6	Awake
0.255408	6	Awake
0.231617	6	Awake
0.223101	6	Awake
0.220051	6	Awake
0.239629	6	Awake
0.318313	6	Awake
0.306726	6	Awake
0.23845	6	Awake
0.281464	6	Awake
0.339868	6	Awake
0.324943	6	Awake
0.2672	6	Awake
0.211989	6	Awake
0.240621	6	Awake
0.274634	6	Awake
0.266325	6	Awake
0.301321	6	Awake
0.274944	6	Awake
0.225328	6	Awake
0.298052	6	Awake
0.32086	6	Awake
0.3825	6	Awake
0.623183	6	Awake
0.0593248	7	Awake
0.0298862	7	Awake
0.0603241	7	Awake
0.052405	7	Awake
0.0594679	7	Awake
0.167637	7	Awake
0.226526	7	Awake
0.229037	7	Awake
0.24387	7	Awake
0.233812	7	Awake
0.255599	7	Awake
0.296394	7	Awake
0.290138	7	Awake
0.298861	7	Awake
0.291759	7	Awake
0.256416	7	Awake
0.282924	7	Awake
0.282866	7	Awake
0.221035	7	Awake
0.228849	7	Awake
0.282555	7	Awake
0.325743	7	Awake
0.360241	7	Awake
0.328692	7	Awake
0.269538	7	Awake
0.270056	7	Awake
0.305654	7	Awake
0.320531	7	Awake
0.275383	7	Awake
0.231725	7	Awake
0.294097	7	Awake
0.374454	7	Awake
0.357694	7	Awake
0.303673	7	Awake
0.283798	7	Awake
0.30539	7	Awake
0.327861	7	Awake
0.316408	7	Awake
0.339863	7	Awake
0.406526	7	Awake
0.391836	7	Awake
0.301617	7	Awake
0.274493	7	Awake
0.320848	7	Awake
0.327146	7	Awake
0.277902	7	Awake
0.278638	7	Awake
0.33991	7	Awake
0.356012	7	Awake
0.303825	7	Awake
0.257346	7	Awake
0.263679	7	Awake
0.297711	7	Awake
0.325982	7	Awake
0.370503	7	Awake
0.401581	7	Awake
0.342663	7	Awake
0.259905	7	Awake
0.240107	7	Awake
0.228447	7	Awake
0.200046	7	Awake
0.195185	7	Awake
0.218081	7	Awake
0.265615	7	Awake
0.314494	7	Awake
0.342521	7	Awake
0.357757	7	Awake
0.321557	7	Awake
0.236825	7	Awake
0.220665	7	Awake
0.297357	7	Awake
0.348181	7	Awake
0.325044	7	Awake
0.299314	7	Awake
0.307778	7	Awake
0.308247	7	Awake
0.289363	7	Awake
0.277617	7	Awake
0.271033	7	Awake
0.268889	7	Awake
0.263933	7	Awake
0.243013	7	Awake
0.244428	7	Awake
0.262943	7	Awake
0.238192	7	Awake
0.214349	7	Awake
0.242197	7	Awake
0.255071	7	Awake
0.235955	7	Awake
0.239011	7	Awake
0.241605	7	Awake
0.216364	7	Awake
0.209569	7	Awake
0.216682	7	Awake
0.19267	7	Awake
0.188761	7	Awake
0.236082	7	Awake
0.258571	7	Awake
0.264619	7	Awake
0.300724	7	Awake
0.294802	7	Awake
0.253432	7	Awake
0.276038	7	Awake
0.307727	7	Awake
0.265821	7	Awake
0.224796	7	Awake
0.247144	7	Awake
0.269835	7	Awake
0.247496	7	Awake
0.227805	7	Awake
0.219055	7	Awake
0.198063	7	Awake
0.225902	7	Awake
0.284502	7	Awake
0.28272	7	Awake
0.299993	7	Awake
0.371727	7	Awake
0.369748	7	Awake
0.315275	7	Awake
0.291375	7	Awake
0.281095	7	Awake
0.305372	7	Awake
0.341101	7	Awake
0.324507	7	Awake
0.294247	7	Awake
0.272156	7	Awake
0.257844	7	Awake
0.280469	7	Awake
0.301914	7	Awake
0.282179	7	Awake
0.241646	7	Awake
0.238434	7	Awake
0.299501	7	Awake
0.312595	7	Awake
0.256819	7	Awake
0.256645	7	Awake
0.263426	7	Awake
0.253872	7	Awake
0.297008	7	Awake
0.280591	7	Awake
0.239239	7	Awake
0.268943	7	Awake
0.213411	7	Awake
0.219344	7	Awake
0.430501	7	Awake
0.0453981	8	Awake
0.0169705	8	Awake
0.0621639	8	Awake
0.0597465	8	Awake
0.0812013	8	Awake
0.192346	8	Awake
0.174686	8	Awake
0.126135	8	Awake
0.218632	8	Awake
0.265439	8	Awake
0.236109	8	Awake
0.231383	8	Awake
0.206081	8	Awake
0.196738	8	Awake
0.231121	8	Awake
0.247022	8	Awake
0.247114	8	Awake
0.233445	8	Awake
0.227711	8	Awake
0.270845	8	Awake
0.315935	8	Awake
0.321782	8	Awake
0.28733	8	Awake
0.241477	8	Awake
0.240183	8	Awake
0.257114	8	Awake
0.280163	8	Awake
0.337105	8	Awake
0.346654	8	Awake
0.295722	8	Awake
0.2721	8	Awake
0.259693	8	Awake
0.251952	8	Awake
0.263918	8	Awake
0.25126	8	Awake
0.246711	8	Awake
0.274862	8	Awake
0.279523	8	Awake
0.270917	8	Awake
0.267492	8	Awake
0.258101	8	Awake
0.256267	8	Awake
0.245179	8	Awake
0.22592	8	Awake
0.221924	8	Awake
0.209868	8	Awake
0.199809	8	Awake
0.231406	8	Awake
0.304992	8	Awake
0.373177	8	Awake
0.355427	8	Awake
0.287208	8	Awake
0.273237	8	Awake
0.278811	8	Awake
0.284343	8	Awake
0.327787	8	Awake
0.319543	8	Awake
0.244555	8	Awake
0.241437	8	Awake
0.311049	8	Awake
0.346349	8	Awake
0.331887	8	Awake
0.312067	8	Awake
0.302353	8	Awake
0.284983	8	Awake
0.26472	8	Awake
0.257807	8	Awake
0.265883	8	Awake
0.298964	8	Awake
0.312517	8	Awake
0.262565	8	Awake
0.227889	8	Awake
0.245345	8	Awake
0.247965	8	Awake
0.233502	8	Awake
0.235868	8	Awake
0.269116	8	Awake
0.327535	8	Awake
0.343869	8	Awake
0.299941	8	Awake
0.263219	8	Awake
0.260089	8	Awake
0.291457	8	Awake
0.339084	8	Awake
0.341964	8	Awake
0.30035	8	Awake
0.268621	8	Awake
0.249461	8	Awake
0.217297	8	Awake
0.196229	8	Awake
0.22589	8	Awake
0.260255	8	Awake
0.246508	8	Awake
0.237014	8	Awake
0.268283	8	Awake
0.3025	8	Awake
0.294627	8	Awake
0.237872	8	Awake
0.228853	8	Awake
0.298265	8	Awake
0.303453	8	Awake
0.243226	8	Awake
0.235752	8	Awake
0.241011	8	Awake
0.225791	8	Awake
0.236468	8	Awake
0.257475	8	Awake
0.265835	8	Awake
0.253988	8	Awake
0.238321	8	Awake
0.239369	8	Awake
0.213776	8	Awake
0.188823	8	Awake
0.211174	8	Awake
0.218453	8	Awake
0.226203	8	Awake
0.245848	8	Awake
0.222439	8	Awake
0.251879	8	Awake
0.326321	8	Awake
0.305539	8	Awake
0.276308	8	Awake
0.274316	8	Awake
0.224254	8	Awake
0.226112	8	Awake
0.255071	8	Awake
0.212096	8	Awake
0.21071	8	Awake
0.245182	8	Awake
0.219813	8	Awake
0.21022	8	Awake
0.240242	8	Awake
0.240915	8	Awake
0.200752	8	Awake
0.178581	8	Awake
0.213977	8	Awake
0.220713	8	Awake
0.195889	8	Awake
0.215301	8	Awake
0.210856	8	Awake
0.239644	8	Awake
0.322829	8	Awake
0.259957	8	Awake
0.27662	8	Awake
0.542049	8	Awake
0.0438671	9	Awake
0.0123224	9	Awake
0.043733	9	Awake
0.0375404	9	Awake
0.0615863	9	Awake
0.199576	9	Awake
0.238598	9	Awake
0.184925	9	Awake
0.215732	9	Awake
0.25482	9	Awake
0.240047	9	Awake
0.219019	9	Awake
0.223525	9	Awake
0.290045	9	Awake
0.326774	9	Awake
0.266929	9	Awake
0.239727	9	Awake
0.265555	9	Awake
0.260354	9	Awake
0.244458	9	Awake
0.222873	9	Awake
0.201596	9	Awake
0.24106	9	Awake
0.316594	9	Awake
0.351447	9	Awake
0.327664	9	Awake
0.290088	9	Awake
0.290618	9	Awake
0.300612	9	Awake
0.279048	9	Awake
0.274003	9	Awake
0.311464	9	Awake
0.320339	9	Awake
0.26409	9	Awake
0.223312	9	Awake
0.243752	9	Awake
0.253408	9	Awake
0.252115	9	Awake
0.30438	9	Awake
0.354212	9	Awake
0.348664	9	Awake
0.318396	9	Awake
0.265396	9	Awake
0.2262	9	Awake
0.245045	9	Awake
0.26553	9	Awake
0.250918	9	Awake
0.217178	9	Awake
0.17886	9	Awake
0.182571	9	Awake
0.228525	9	Awake
0.259178	9	Awake
0.259698	9	Awake
0.230351	9	Awake
0.197912	9	Awake
0.208855	9	Awake
0.22854	9	Awake
0.231752	9	Awake
0.257491	9	Awake
0.279209	9	Awake
0.26203	9	Awake
0.251784	9	Awake
0.271533	9	Awake
0.302076	9	Awake
0.329808	9	Awake
0.316663	9	Awake
0.258939	9	Awake
0.24994	9	Awake
0.317898	9	Awake
0.346554	9	Awake
0.292188	9	Awake
0.234871	9	Awake
0.206038	9	Awake
0.207862	9	Awake
0.244298	9	Awake
0.262415	9	Awake
0.254251	9	Awake
0.26264	9	Awake
0.26177	9	Awake
0.235292	9	Awake
0.219834	9	Awake
0.231562	9	Awake
0.276009	9	Awake
0.319626	9	Awake
0.305365	9	Awake
0.26225	9	Awake
0.242587	9	Awake
0.232542	9	Awake
0.229259	9	Awake
0.263364	9	Awake
0.315753	9	Awake
0.335008	9	Awake
0.344712	9	Awake
0.383432	9	Awake
0.391052	9	Awake
0.337832	9	Awake
0.279685	9	Awake
0.230651	9	Awake
0.204614	9	Awake
0.218106	9	Awake
0.235029	9	Awake
0.278266	9	Awake
0.343982	9	Awake
0.334202	9	Awake
0.293991	9	Awake
0.313396	9	Awake
0.326567	9	Awake
0.317309	9	Awake
0.326102	9	Awake
0.30012	9	Awake
0.243215	9	Awake
0.246984	9	Awake
0.304746	9	Awake
0.32089	9	Awake
0.293835	9	Awake
0.303085	9	Awake
0.314424	9	Awake
0.286795	9	Awake
0.307156	9	Awake
0.34746	9	Awake
0.319537	9	Awake
0.299083	9	Awake
0.297426	9	Awake
0.255419	9	Awake
0.242295	9	Awake
0.271818	9	Awake
0.284407	9	Awake
0.299364	9	Awake
0.33235	9	Awake
0.368166	9	Awake
0.37415	9	Awake
0.337334	9	Awake
0.3137	9	Awake
0.30845	9	Awake
0.310373	9	Awake
0.315688	9	Awake
0.252265	9	Awake
0.214995	9	Awake
0.292857	9	Awake
0.286853	9	Awake
0.227565	9	Awake
0.259016	9	Awake
0.215031	9	Awake
0.225595	9	Awake
0.44194	9	Awake
0.0471459	10	Awake
0.00904799	10	Awake
0.0543523	10	Awake
0.0398343	10	Awake
0.058405	10	Awake
0.233959	10	Awake
0.280188	10	Awake
0.195931	10	Awake
0.224698	10	Awake
0.286023	10	Awake
0.305311	10	Awake
0.293969	10	Awake
0.216977	10	Awake
0.176683	10	Awake
0.224002	10	Awake
0.303474	10	Awake
0.40865	10	Awake
0.428902	10	Awake
0.312585	10	Awake
0.217369	10	Awake
0.199416	10	Awake
0.218114	10	Awake
0.270486	10	Awake
0.315796	10	Awake
0.332937	10	Awake
0.313901	10	Awake
0.25565	10	Awake
0.241702	10	Awake
0.281087	10	Awake
0.279072	10	Awake
0.250938	10	Awake
0.246365	10	Awake
0.213727	10	Awake
0.137921	10	Awake
0.117678	10	Awake
0.181061	10	Awake
0.215744	10	Awake
0.209502	10	Awake
0.236133	10	Awake
0.23975	10	Awake
0.222812	10	Awake
0.268534	10	Awake
0.281524	10	Awake
0.221264	10	Awake
0.197908	10	Awake
0.167188	10	Awake
0.0990901	10	Awake
0.0911638	10	Awake
0.0995737	10	Awake
0.0828567	10	Awake
0.1159	10	Awake
0.145714	10	Awake
0.112589	10	Awake
0.11757	10	Awake
0.180998	10	Awake
0.201743	10	Awake
0.191358	10	Awake
0.213553	10	Awake
0.199987	10	Awake
0.12217	10	Awake
0.115949	10	Awake
0.193154	10	Awake
0.22082	10	Awake
0.225644	10	Awake
0.266921	10	Awake
0.268551	10	Awake
0.243472	10	Awake
0.265606	10	Awake
0.288816	10	Awake
0.296097	10	Awake
0.336697	10	Awake
0.382536	10	Awake
0.399849	10	Awake
0.392028	10	Awake
0.334452	10	Awake
0.25933	10	Awake
0.242768	10	Awake
0.258475	10	Awake
0.255934	10	Awake
0.248323	10	Awake
0.243873	10	Awake
0.275716	10	Awake
0.350913	10	Awake
0.35819	10	Awake
0.288518	10	Awake
0.264679	10	Awake
0.241581	10	Awake
0.139181	10	Awake
0.0938573	10	Awake
0.201441	10	Awake
0.339625	10	Awake
0.385877	10	Awake
0.36316	10	Awake
0.354486	10	Awake
0.354755	10	Awake
0.27591	10	Awake
0.124359	10	Awake
0.0378854	10	Awake
0.0758586	10	Awake
0.117576	10	Awake
0.0812197	10	Awake
0.0450571	10	Awake
0.0576329	10	Awake
0.113117	10	Awake
0.217073	10	Awake
0.269837	10	Awake
0.223059	10	Awake
0.227382	10	Awake
0.305271	10	Awake
0.321262	10	Awake
0.274694	10	Awake
0.234118	10	Awake
0.242979	10	Awake
0.29783	10	Awake
0.293386	10	Awake
0.232553	10	Awake
0.24602	10	Awake
0.308408	10	Awake
0.331684	10	Awake
0.32226	10	Awake
0.258324	10	Awake
0.140652	10	Awake
0.0877213	10	Awake
0.154487	10	Awake
0.212198	10	Awake
0.155215	10	Awake
0.0611645	10	Awake
0.0300495	10	Awake
0.0953391	10	Awake
0.219119	10	Awake
0.229063	10	Awake
0.116091	10	Awake
0.113352	10	Awake
0.196641	10	Awake
0.223984	10	Awake
0.282142	10	Awake
0.322327	10	Awake
0.22877	10	Awake
0.133599	10	Awake
0.139049	10	Awake
0.235593	10	Awake
0.309308	10	Awake
0.235291	10	Awake
0.286726	10	Awake
0.56498	10	Awake
0.0369414	11	Awake
0.0173704	11	Awake
0.0467507	11	Awake
0.0365195	11	Awake
0.0474294	11	Awake
0.16091	11	Awake
0.208035	11	Awake
0.175906	11	Awake
0.182177	11	Awake
0.172788	11	Awake
0.146629	11	Awake
0.158473	11	Awake
0.167107	11	Awake
0.166808	11	Awake
0.180163	11	Awake
0.206092	11	Awake
0.231608	11	Awake
0.219089	11	Awake
0.197599	11	Awake
0.205336	11	Awake
0.20318	11	Awake
0.201758	11	Awake
0.212021	11	Awake
0.196834	11	Awake
0.190018	11	Awake
0.201734	11	Awake
0.206517	11	Awake
0.248607	11	Awake
0.293504	11	Awake
0.256598	11	Awake
0.19709	11	Awake
0.191656	11	Awake
0.204597	11	Awake
0.184636	11	Awake
0.163829	11	Awake
0.213355	11	Awake
0.283755	11	Awake
0.268906	11	Awake
0.208526	11	Awake
0.18778	11	Awake
0.203543	11	Awake
0.218211	11	Awake
0.191254	11	Awake
0.156471	11	Awake
0.208186	11	Awake
0.298355	11	Awake
0.295076	11	Awake
0.228311	11	Awake
0.213095	11	Awake
0.232962	11	Awake
0.203519	11	Awake
0.149209	11	Awake
0.144127	11	Awake
0.173908	11	Awake
0.192	11	Awake
0.198337	11	Awake
0.213905	11	Awake
0.246781	11	Awake
0.264315	11	Awake
0.24239	11	Awake
0.224022	11	Awake
0.233786	11	Awake
0.23935	11	Awake
0.227783	11	Awake
0.213221	11	Awake
0.212154	11	Awake
0.229112	11	Awake
0.245876	11	Awake
0.251859	11	Awake
0.243772	11	Awake
0.220955	11	Awake
0.212617	11	Awake
0.233707	11	Awake
0.246989	11	Awake
0.220842	11	Awake
0.179492	11	Awake
0.171126	11	Awake
0.192868	11	Awake
0.215759	11	Awake
0.249838	11	Awake
0.272119	11	Awake
0.235348	11	Awake
0.190687	11	Awake
0.199813	11	Awake
0.224385	11	Awake
0.223434	11	Awake
0.205857	11	Awake
0.186851	11	Awake
0.178916	11	Awake
0.184028	11	Awake
0.18161	11	Awake
0.165304	11	Awake
0.177394	11	Awake
0.217584	11	Awake
0.209063	11	Awake
0.184115	11	Awake
0.254012	11	Awake
0.358027	11	Awake
0.35935	11	Awake
0.264385	11	Awake
0.179723	11	Awake
0.188704	11	Awake
0.253207	11	Awake
0.287427	11	Awake
0.299038	11	Awake
0.287987	11	Awake
0.238284	11	Awake
0.211994	11	Awake
0.214861	11	Awake
0.220761	11	Awake
0.258183	11	Awake
0.26491	11	Awake
0.203063	11	Awake
0.182334	11	Awake
0.22265	11	Awake
0.256174	11	Awake
0.285728	11	Awake
0.312622	11	Awake
0.310586	11	Awake
0.269201	11	Awake
0.221919	11	Awake
0.230622	11	Awake
0.279001	11	Awake
0.313755	11	Awake
0.314242	11	Awake
0.256792	11	Awake
0.193663	11	Awake
0.188389	11	Awake
0.180522	11	Awake
0.140306	11	Awake
0.112955	11	Awake
0.128311	11	Awake
0.189925	11	Awake
0.214565	11	Awake
0.18341	11	Awake
0.196153	11	Awake
0.211599	11	Awake
0.194633	11	Awake
0.213612	11	Awake
0.217845	11	Awake
0.227437	11	Awake
0.263342	11	Awake
0.189068	11	Awake
0.17946	11	Awake
0.36689	11	Awake
0.0428681	12	Awake
0.0195081	12	Awake
0.03961	12	Awake
0.0351289	12	Awake
0.0484737	12	Awake
0.148541	12	Awake
0.213707	12	Awake
0.212621	12	Awake
0.209623	12	Awake
0.19798	12	Awake
0.193285	12	Awake
0.201326	12	Awake
0.216387	12	Awake
0.231766	12	Awake
0.193724	12	Awake
0.170276	12	Awake
0.227874	12	Awake
0.231267	12	Awake
0.173797	12	Awake
0.174652	12	Awake
0.190703	12	Awake
0.20169	12	Awake
0.235442	12	Awake
0.246167	12	Awake
0.252094	12	Awake
0.252971	12	Awake
0.200262	12	Awake
0.160659	12	Awake
0.173112	12	Awake
0.198121	12	Awake
0.229611	12	Awake
0.222956	12	Awake
0.182897	12	Awake
0.195709	12	Awake
0.21648	12	Awake
0.185115	12	Awake
0.180071	12	Awake
0.21739	12	Awake
0.21976	12	Awake
0.18161	12	Awake
0.155332	12	Awake
0.171392	12	Awake
0.223391	12	Awake
0.269322	12	Awake
0.270992	12	Awake
0.264295	12	Awake
0.301399	12	Awake
0.324858	12	Awake
0.276111	12	Awake
0.221055	12	Awake
0.195404	12	Awake
0.154508	12	Awake
0.116182	12	Awake
0.128709	12	Awake
0.177702	12	Awake
0.219356	12	Awake
0.226442	12	Awake
0.202145	12	Awake
0.169807	12	Awake
0.151751	12	Awake
0.150883	12	Awake
0.158892	12	Awake
0.191434	12	Awake
0.239314	12	Awake
0.250691	12	Awake
0.245735	12	Awake
0.267708	12	Awake
0.263496	12	Awake
0.205565	12	Awake
0.165195	12	Awake
0.185926	12	Awake
0.223036	12	Awake
0.213508	12	Awake
0.173776	12	Awake
0.15463	12	Awake
0.13092	12	Awake
0.0878215	12	Awake
0.0757696	12	Awake
0.0983572	12	Awake
0.129159	12	Awake
0.177599	12	Awake
0.240497	12	Awake
0.277227	12	Awake
0.264061	12	Awake
0.252977	12	Awake
0.283815	12	Awake
0.294294	12	Awake
0.269533	12	Awake
0.26658	12	Awake
0.267003	12	Awake
0.266899	12	Awake
0.305987	12	Awake
0.338529	12	Awake
0.329031	12	Awake
0.303986	12	Awake
0.257844	12	Awake
0.210246	12	Awake
0.217934	12	Awake
0.271868	12	Awake
0.297507	12	Awake
0.248495	12	Awake
0.186898	12	Awake
0.192429	12	Awake
0.232137	12	Awake
0.241612	12	Awake
0.212672	12	Awake
0.197216	12	Awake
0.264377	12	Awake
0.351936	12	Awake
0.335513	12	Awake
0.251107	12	Awake
0.202508	12	Awake
0.21178	12	Awake
0.248338	12	Awake
0.272021	12	Awake
0.294421	12	Awake
0.325019	12	Awake
0.310391	12	Awake
0.269228	12	Awake
0.263109	12	Awake
0.273949	12	Awake
0.286635	12	Awake
0.295935	12	Awake
0.28454	12	Awake
0.282691	12	Awake
0.300046	12	Awake
0.304824	12	Awake
0.281845	12	Awake
0.230896	12	Awake
0.198009	12	Awake
0.203668	12	Awake
0.192424	12	Awake
0.181913	12	Awake
0.223827	12	Awake
0.268077	12	Awake
0.24877	12	Awake
0.184629	12	Awake
0.165317	12	Awake
0.191712	12	Awake
0.174196	12	Awake
0.189198	12	Awake
0.286153	12	Awake
0.326502	12	Awake
0.39715	12	Awake
0.575312	12	Awake
0.050034	13	Awake
0.0212205	13	Awake
0.0589961	13	Awake
0.0506798	13	Awake
0.0612798	13	Awake
0.191712	13	Awake
0.239656	13	Awake
0.195691	13	Awake
0.20719	13	Awake
0.206539	13	Awake
0.193648	13	Awake
0.222775	13	Awake
0.222421	13	Awake
0.200316	13	Awake
0.208575	13	Awake
0.235342	13	Awake
0.263221	13	Awake
0.252499	13	Awake
0.209925	13	Awake
0.197438	13	Awake
0.234796	13	Awake
0.309643	13	Awake
0.352229	13	Awake
0.315154	13	Awake
0.278663	13	Awake
0.288839	13	Awake
0.319801	13	Awake
0.34624	13	Awake
0.312029	13	Awake
0.249236	13	Awake
0.246121	13	Awake
0.266728	13	Awake
0.274405	13	Awake
0.276032	13	Awake
0.24888	13	Awake
0.234099	13	Awake
0.260918	13	Awake
0.286777	13	Awake
0.310119	13	Awake
0.308689	13	Awake
0.277081	13	Awake
0.301425	13	Awake
0.345047	13	Awake
0.303363	13	Awake
0.256322	13	Awake
0.283475	13	Awake
0.291592	13	Awake
0.241124	13	Awake
0.2331	13	Awake
0.276555	13	Awake
0.265664	13	Awake
0.22397	13	Awake
0.239392	13	Awake
0.26184	13	Awake
0.249396	13	Awake
0.24464	13	Awake
0.259065	13	Awake
0.30118	13	Awake
0.336481	13	Awake
0.289048	13	Awake
0.218908	13	Awake
0.21309	13	Awake
0.229225	13	Awake
0.241267	13	Awake
0.26241	13	Awake
0.270459	13	Awake
0.268779	13	Awake
0.274146	13	Awake
0.269563	13	Awake
0.243956	13	Awake
0.224745	13	Awake
0.245306	13	Awake
0.277356	13	Awake
0.277456	13	Awake
0.272342	13	Awake
0.284214	13	Awake
0.288489	13	Awake
0.283096	13	Awake
0.285676	13	Awake
0.296658	13	Awake
0.295777	13	Awake
0.278088	13	Awake
0.277742	13	Awake
0.30326	13	Awake
0.329082	13	Awake
0.337101	13	Awake
0.306972	13	Awake
0.271667	13	Awake
0.283486	13	Awake
0.286335	13	Awake
0.233173	13	Awake
0.188573	13	Awake
0.197529	13	Awake
0.243394	13	Awake
0.283517	13	Awake
0.28167	13	Awake
0.25958	13	Awake
0.243044	13	Awake
0.24025	13	Awake
0.264283	13	Awake
0.27755	13	Awake
0.258955	13	Awake
0.250471	13	Awake
0.255922	13	Awake
0.28117	13	Awake
0.322402	13	Awake
0.285412	13	Awake
0.188155	13	Awake
0.188363	13	Awake
0.270635	13	Awake
0.290882	13	Awake
0.257045	13	Awake
0.250157	13	Awake
0.246767	13	Awake
0.227334	13	Awake
0.252306	13	Awake
0.307003	13	Awake
0.319611	13	Awake
0.316824	13	Awake
0.324466	13	Awake
0.296295	13	Awake
0.243863	13	Awake
0.237387	13	Awake
0.295865	13	Awake
0.333399	13	Awake
0.273169	13	Awake
0.20108	13	Awake
0.188577	13	Awake
0.175576	13	Awake
0.183673	13	Awake
0.25686	13	Awake
0.312895	13	Awake
0.288114	13	Awake
0.217238	13	Awake
0.213292	13	Awake
0.292213	13	Awake
0.273535	13	Awake
0.170193	13	Awake
0.168557	13	Awake
0.226669	13	Awake
0.29316	13	Awake
0.323889	13	Awake
0.199347	13	Awake
0.179203	13	Awake
0.402546	13	Awake
0.0492326	14	Awake
0.0249688	14	Awake
0.0561627	14	Awake
0.0452363	14	Awake
0.0526069	14	Awake
0.17642	14	Awake
0.235359	14	Awake
0.193217	14	Awake
0.187195	14	Awake
0.200535	14	Awake
0.236488	14	Awake
0.315538	14	Awake
0.338246	14	Awake
0.28418	14	Awake
0.250477	14	Awake
0.275994	14	Awake
0.301177	14	Awake
0.299356	14	Awake
0.324278	14	Awake
0.339496	14	Awake
0.291912	14	Awake
0.278129	14	Awake
0.322486	14	Awake
0.343914	14	Awake
0.3387	14	Awake
0.295536	14	Awake
0.226581	14	Awake
0.201934	14	Awake
0.19342	14	Awake
0.170245	14	Awake
0.160547	14	Awake
0.164673	14	Awake
0.20667	14	Awake
0.241771	14	Awake
0.19516	14	Awake
0.182724	14	Awake
0.268862	14	Awake
0.325007	14	Awake
0.314536	14	Awake
0.28322	14	Awake
0.265502	14	Awake
0.299194	14	Awake
0.323542	14	Awake
0.297928	14	Awake
0.294154	14	Awake
0.304311	14	Awake
0.287179	14	Awake
0.274234	14	Awake
0.262728	14	Awake
0.230535	14	Awake
0.182894	14	Awake
0.142948	14	Awake
0.166455	14	Awake
0.240033	14	Awake
0.27019	14	Awake
0.251168	14	Awake
0.246915	14	Awake
0.257129	14	Awake
0.252077	14	Awake
0.244811	14	Awake
0.235906	14	Awake
0.203997	14	Awake
0.202779	14	Awake
0.270215	14	Awake
0.311286	14	Awake
0.285682	14	Awake
0.262523	14	Awake
0.245298	14	Awake
0.230183	14	Awake
0.254784	14	Awake
0.289679	14	Awake
0.294282	14	Awake
0.273513	14	Awake
0.246161	14	Awake
0.243242	14	Awake
0.234469	14	Awake
0.169492	14	Awake
0.123527	14	Awake
0.161776	14	Awake
0.194637	14	Awake
0.163415	14	Awake
0.149045	14	Awake
0.188583	14	Awake
0.206257	14	Awake
0.190955	14	Awake
0.211176	14	Awake
0.255747	14	Awake
0.278655	14	Awake
0.283025	14	Awake
0.268556	14	Awake
0.254371	14	Awake
0.264979	14	Awake
0.26627	14	Awake
0.256782	14	Awake
0.278061	14	Awake
0.308024	14	Awake
0.304119	14	Awake
0.26939	14	Awake
0.231588	14	Awake
0.213066	14	Awake
0.209286	14	Awake
0.21188	14	Awake
0.21483	14	Awake
0.214882	14	Awake
0.252054	14	Awake
0.33119	14	Awake
0.35601	14	Awake
0.280627	14	Awake
0.192078	14	Awake
0.171075	14	Awake
0.190564	14	Awake
0.203985	14	Awake
0.229973	14	Awake
0.265919	14	Awake
[truncated: 4,306 more rows]

[truncated: 170 more sheets: Awake_vs_DOC_fMRIneg_bin11, Awake_vs_DOC_fMRIneg_bin12, Awake_vs_DOC_fMRIneg_bin13, Awake_vs_DOC_fMRIneg_bin14, Awake_vs_DOC_fMRIneg_bin15, DOC_fMRIpos_vs_fMRIneg_bin1, DOC_fMRIpos_vs_fMRIneg_bin2, DOC_fMRIpos_vs_fMRIneg_bin3, DOC_fMRIpos_vs_fMRIneg_bin4, DOC_fMRIpos_vs_fMRIneg_bin5, DOC_fMRIpos_vs_fMRIneg_bin6, DOC_fMRIpos_vs_fMRIneg_bin7, DOC_fMRIpos_vs_fMRIneg_bin8, DOC_fMRIpos_vs_fMRIneg_bin9, DOC_fMRIpos_vs_fMRIneg_bin10, DOC_fMRIpos_vs_fMRIneg_bin11, DOC_fMRIpos_vs_fMRIneg_bin12, DOC_fMRIpos_vs_fMRIneg_bin13, DOC_fMRIpos_vs_fMRIneg_bin14, DOC_fMRIpos_vs_fMRIneg_bin15 …]
