# Supplementary material for: Distributed harmonic patterns of structure-function dependence orchestrate human consciousness
Source: Commun Biol. 2023 Jan 28;6:117. doi: 10.1038/s42003-023-04474-1 (PMC9884288; doi:10.1038/s42003-023-04474-1)
Supplement: Supplementary file 4 — Supplementary Data 2 [file 42003_2023_4474_MOESM4_ESM.xlsx]

## Sheet: LSD
Intensity_rating	PLS_loadings_from_ketamine
11	0.00361609
11.5	0.0101555
10.5	-0.00151128
13	0.0055613
11	0.0050877
14.5	0.00566599
11	0.00444684
8.5	0.00264611
4	0.00383409
13	0.00909712
10.5	0.00117982
18.5	0.00525304
14.5	0.0101073
18.5	0.0136372
15.5	0.000704353

## Sheet: Propofol_Mild_Moderate
serum_deltas	PLS_loadings_from_DOC
324.305	0.00760476
337.045	-0.015741
253.275	0.00975254
793.135	0.0177897
1193.43	0.0245241
489.05	-0.0120015
-138.45	-0.00284
319.25	-0.00149552
570.998	0.02391
575.67	0.01096
506.368	0.020474
114.639	-0.00432913
-92.9175	0.0163707
430.014	0.0134545
403.001	0.00657874

## Sheet: Propofol_Recovery_Moderate
serum_deltas	PLS_loadings_from_DOC
228.405	0.00975021
477.955	-0.0175389
354.385	0.00835324
883.155	0.014082
1259.25	0.0323206
273.45	-0.00390788
-29.3	-0.011195
34.55	0.00962032
722.385	0.0417042
705.687	0.022853
650.82	0.0236187
219.229	-0.000929899
83.7083	0.021015
267.506	0.00823108
176.709	-0.00175987
