# Supplementary material for: Distributed harmonic patterns of structure-function dependence orchestrate human consciousness
Source: Commun Biol. 2023 Jan 28;6:117. doi: 10.1038/s42003-023-04474-1 (PMC9884288; doi:10.1038/s42003-023-04474-1)
Supplement: Supplementary file 5 — Supplementary Data 3 [file 42003_2023_4474_MOESM5_ESM.xlsx]

## Sheet: Awake
Repertoire_entropy	SUB_number	Condition
-0.956143	'1'	'Awake'
-1.3428	'1'	'Awake'
-0.763427	'1'	'Awake'
-0.896235	'1'	'Awake'
-0.827739	'1'	'Awake'
-0.239318	'1'	'Awake'
-0.13667	'1'	'Awake'
-0.235798	'1'	'Awake'
-0.129383	'1'	'Awake'
-0.133007	'1'	'Awake'
-0.187442	'1'	'Awake'
-0.119082	'1'	'Awake'
-0.0893676	'1'	'Awake'
-0.0872524	'1'	'Awake'
-0.0555524	'1'	'Awake'
-0.0736835	'1'	'Awake'
-0.0824811	'1'	'Awake'
-0.106	'1'	'Awake'
-0.13548	'1'	'Awake'
-0.0894769	'1'	'Awake'
-0.112131	'1'	'Awake'
-0.105269	'1'	'Awake'
-0.0391329	'1'	'Awake'
-0.0445689	'1'	'Awake'
-0.0508386	'1'	'Awake'
-0.0338511	'1'	'Awake'
-0.0583069	'1'	'Awake'
-0.0642077	'1'	'Awake'
-0.0670048	'1'	'Awake'
-0.058974	'1'	'Awake'
-0.00592709	'1'	'Awake'
-0.0772982	'1'	'Awake'
-0.0973012	'1'	'Awake'
-0.0361648	'1'	'Awake'
0.0284393	'1'	'Awake'
0.0579815	'1'	'Awake'
0.107168	'1'	'Awake'
0.0783112	'1'	'Awake'
-0.0520174	'1'	'Awake'
-0.13621	'1'	'Awake'
-0.112322	'1'	'Awake'
-0.0905826	'1'	'Awake'
-0.106141	'1'	'Awake'
-0.146571	'1'	'Awake'
-0.103665	'1'	'Awake'
0.00189331	'1'	'Awake'
0.0679254	'1'	'Awake'
0.0699649	'1'	'Awake'
0.00792083	'1'	'Awake'
-0.0251828	'1'	'Awake'
-0.0309874	'1'	'Awake'
-0.0751257	'1'	'Awake'
-0.080122	'1'	'Awake'
-0.086926	'1'	'Awake'
-0.118544	'1'	'Awake'
-0.167918	'1'	'Awake'
-0.155471	'1'	'Awake'
-0.11037	'1'	'Awake'
-0.0873017	'1'	'Awake'
-0.078118	'1'	'Awake'
-0.0041406	'1'	'Awake'
0.000996172	'1'	'Awake'
-0.0495197	'1'	'Awake'
-0.157304	'1'	'Awake'
-0.147961	'1'	'Awake'
-0.161997	'1'	'Awake'
-0.190672	'1'	'Awake'
-0.117317	'1'	'Awake'
-0.05256	'1'	'Awake'
-0.0752933	'1'	'Awake'
-0.124951	'1'	'Awake'
-0.104982	'1'	'Awake'
-0.0870689	'1'	'Awake'
-0.121516	'1'	'Awake'
-0.130486	'1'	'Awake'
-0.091738	'1'	'Awake'
-0.1154	'1'	'Awake'
-0.123772	'1'	'Awake'
-0.163082	'1'	'Awake'
-0.133023	'1'	'Awake'
-0.136013	'1'	'Awake'
-0.0773016	'1'	'Awake'
-0.0406112	'1'	'Awake'
-0.0508765	'1'	'Awake'
-0.189292	'1'	'Awake'
-0.481312	'1'	'Awake'
-0.767973	'1'	'Awake'
-0.596165	'1'	'Awake'
-0.331596	'1'	'Awake'
-0.267398	'1'	'Awake'
-0.225677	'1'	'Awake'
-0.121306	'1'	'Awake'
-0.0316151	'1'	'Awake'
-0.018742	'1'	'Awake'
-0.064342	'1'	'Awake'
-0.242552	'1'	'Awake'
-0.323915	'1'	'Awake'
-0.337971	'1'	'Awake'
-0.5322	'1'	'Awake'
-0.793645	'1'	'Awake'
-0.460937	'1'	'Awake'
-0.155588	'1'	'Awake'
-0.0964169	'1'	'Awake'
-0.16068	'1'	'Awake'
-0.159993	'1'	'Awake'
-0.108775	'1'	'Awake'
-0.157373	'1'	'Awake'
-0.17029	'1'	'Awake'
-0.149941	'1'	'Awake'
-0.173806	'1'	'Awake'
-0.119219	'1'	'Awake'
-0.0489464	'1'	'Awake'
-0.0950225	'1'	'Awake'
-0.127982	'1'	'Awake'
-0.0495781	'1'	'Awake'
-0.0376357	'1'	'Awake'
-0.0983385	'1'	'Awake'
-0.195841	'1'	'Awake'
-0.204111	'1'	'Awake'
-0.165796	'1'	'Awake'
-0.146667	'1'	'Awake'
-0.155506	'1'	'Awake'
-0.157906	'1'	'Awake'
-0.130315	'1'	'Awake'
-0.0472744	'1'	'Awake'
-0.0626926	'1'	'Awake'
-0.0731135	'1'	'Awake'
-0.0418482	'1'	'Awake'
-0.0415836	'1'	'Awake'
-0.171673	'1'	'Awake'
-0.182354	'1'	'Awake'
-0.156944	'1'	'Awake'
-0.141818	'1'	'Awake'
-0.154194	'1'	'Awake'
-0.176116	'1'	'Awake'
-0.0594779	'1'	'Awake'
-0.0498404	'1'	'Awake'
-0.0740058	'1'	'Awake'
-0.0366175	'1'	'Awake'
-0.0914859	'1'	'Awake'
-0.151177	'1'	'Awake'
-0.0376774	'1'	'Awake'
-0.140691	'1'	'Awake'
-0.0966124	'1'	'Awake'
0.246654	'1'	'Awake'
-0.842392	'2'	'Awake'
-1.36021	'2'	'Awake'
-0.946074	'2'	'Awake'
-1.02549	'2'	'Awake'
-0.778862	'2'	'Awake'
-0.274486	'2'	'Awake'
-0.210804	'2'	'Awake'
-0.230507	'2'	'Awake'
0.021377	'2'	'Awake'
0.0222184	'2'	'Awake'
-0.0725108	'2'	'Awake'
-0.126345	'2'	'Awake'
-0.156745	'2'	'Awake'
-0.13646	'2'	'Awake'
-0.117185	'2'	'Awake'
-0.0878181	'2'	'Awake'
-0.0540831	'2'	'Awake'
-0.0630621	'2'	'Awake'
-0.0897802	'2'	'Awake'
-0.0662736	'2'	'Awake'
-0.0430189	'2'	'Awake'
-0.00355999	'2'	'Awake'
0.0469845	'2'	'Awake'
-0.0658065	'2'	'Awake'
-0.141622	'2'	'Awake'
-0.0631436	'2'	'Awake'
-0.010583	'2'	'Awake'
-0.0899226	'2'	'Awake'
-0.119616	'2'	'Awake'
-0.0938835	'2'	'Awake'
-0.0559184	'2'	'Awake'
-0.0634963	'2'	'Awake'
-0.0327907	'2'	'Awake'
-0.0879646	'2'	'Awake'
-0.209316	'2'	'Awake'
-0.185253	'2'	'Awake'
-0.159438	'2'	'Awake'
-0.196779	'2'	'Awake'
-0.164866	'2'	'Awake'
-0.127576	'2'	'Awake'
-0.161571	'2'	'Awake'
-0.227453	'2'	'Awake'
-0.272092	'2'	'Awake'
-0.281582	'2'	'Awake'
-0.216005	'2'	'Awake'
-0.166701	'2'	'Awake'
-0.187865	'2'	'Awake'
-0.150683	'2'	'Awake'
-0.0879091	'2'	'Awake'
-0.0618991	'2'	'Awake'
-0.0669214	'2'	'Awake'
-0.129242	'2'	'Awake'
-0.1586	'2'	'Awake'
-0.0921917	'2'	'Awake'
0.00838924	'2'	'Awake'
0.0314938	'2'	'Awake'
-0.0426422	'2'	'Awake'
-0.119542	'2'	'Awake'
-0.0946716	'2'	'Awake'
-0.0663365	'2'	'Awake'
-0.0653661	'2'	'Awake'
-0.0248798	'2'	'Awake'
-0.0137251	'2'	'Awake'
-0.0234658	'2'	'Awake'
-0.0344245	'2'	'Awake'
-0.0630029	'2'	'Awake'
-0.0943312	'2'	'Awake'
-0.130135	'2'	'Awake'
-0.0977197	'2'	'Awake'
-0.0635529	'2'	'Awake'
-0.101429	'2'	'Awake'
-0.110469	'2'	'Awake'
-0.0900627	'2'	'Awake'
-0.0738246	'2'	'Awake'
-0.0783659	'2'	'Awake'
-0.108661	'2'	'Awake'
-0.125737	'2'	'Awake'
-0.0734508	'2'	'Awake'
-0.1253	'2'	'Awake'
-0.118136	'2'	'Awake'
-0.0815124	'2'	'Awake'
-0.026712	'2'	'Awake'
-0.0224506	'2'	'Awake'
-0.0294602	'2'	'Awake'
-0.0812069	'2'	'Awake'
-0.127177	'2'	'Awake'
-0.0867618	'2'	'Awake'
-0.0726071	'2'	'Awake'
-0.0754672	'2'	'Awake'
-0.063806	'2'	'Awake'
-0.0856951	'2'	'Awake'
-0.1449	'2'	'Awake'
-0.118638	'2'	'Awake'
-0.104007	'2'	'Awake'
-0.0525018	'2'	'Awake'
-0.107216	'2'	'Awake'
-0.0870508	'2'	'Awake'
-0.0494798	'2'	'Awake'
-0.0786515	'2'	'Awake'
-0.0965195	'2'	'Awake'
-0.16455	'2'	'Awake'
-0.203046	'2'	'Awake'
-0.17468	'2'	'Awake'
-0.128019	'2'	'Awake'
-0.0947195	'2'	'Awake'
-0.0940567	'2'	'Awake'
-0.128662	'2'	'Awake'
-0.0972306	'2'	'Awake'
-0.0490253	'2'	'Awake'
-0.0506899	'2'	'Awake'
-0.0549809	'2'	'Awake'
-0.0639349	'2'	'Awake'
-0.0735242	'2'	'Awake'
-0.0472451	'2'	'Awake'
-0.0170314	'2'	'Awake'
-0.0761481	'2'	'Awake'
-0.0780218	'2'	'Awake'
-0.0805669	'2'	'Awake'
-0.0594651	'2'	'Awake'
-0.0186442	'2'	'Awake'
-0.00753106	'2'	'Awake'
-0.0432569	'2'	'Awake'
-0.0547184	'2'	'Awake'
-0.0763578	'2'	'Awake'
-0.0967587	'2'	'Awake'
-0.0253464	'2'	'Awake'
-0.01968	'2'	'Awake'
0.0533227	'2'	'Awake'
-0.00572961	'2'	'Awake'
-0.119995	'2'	'Awake'
-0.123937	'2'	'Awake'
-0.167975	'2'	'Awake'
-0.152528	'2'	'Awake'
-0.124129	'2'	'Awake'
-0.163105	'2'	'Awake'
-0.143236	'2'	'Awake'
-0.096527	'2'	'Awake'
-0.106543	'2'	'Awake'
-0.0268	'2'	'Awake'
-0.0865195	'2'	'Awake'
-0.0941056	'2'	'Awake'
-0.0530389	'2'	'Awake'
-0.187651	'2'	'Awake'
-0.0360903	'2'	'Awake'
0.34344	'2'	'Awake'
-0.943628	'3'	'Awake'
-1.87659	'3'	'Awake'
-1.00582	'3'	'Awake'
-1.10487	'3'	'Awake'
-0.718424	'3'	'Awake'
-0.102168	'3'	'Awake'
0.0166687	'3'	'Awake'
-0.0955948	'3'	'Awake'
-0.0414805	'3'	'Awake'
-0.054477	'3'	'Awake'
-0.0912112	'3'	'Awake'
-0.0428404	'3'	'Awake'
-0.0542174	'3'	'Awake'
-0.0639545	'3'	'Awake'
-0.0286383	'3'	'Awake'
0.00702509	'3'	'Awake'
0.0650803	'3'	'Awake'
0.100717	'3'	'Awake'
0.0804018	'3'	'Awake'
0.0571761	'3'	'Awake'
0.0465462	'3'	'Awake'
0.049285	'3'	'Awake'
0.0811682	'3'	'Awake'
0.0652218	'3'	'Awake'
0.0529991	'3'	'Awake'
0.0366148	'3'	'Awake'
0.0104322	'3'	'Awake'
0.00547858	'3'	'Awake'
-0.0320576	'3'	'Awake'
-0.0927759	'3'	'Awake'
-0.114234	'3'	'Awake'
-0.0466109	'3'	'Awake'
-0.0110335	'3'	'Awake'
-0.00656306	'3'	'Awake'
-0.00995065	'3'	'Awake'
-0.0615033	'3'	'Awake'
-0.0952871	'3'	'Awake'
-0.112362	'3'	'Awake'
-0.0877716	'3'	'Awake'
-0.0469361	'3'	'Awake'
-0.0416176	'3'	'Awake'
-0.0373738	'3'	'Awake'
-0.050892	'3'	'Awake'
-0.108843	'3'	'Awake'
-0.0925855	'3'	'Awake'
-0.074957	'3'	'Awake'
-0.0117931	'3'	'Awake'
0.0107553	'3'	'Awake'
-0.0304598	'3'	'Awake'
-0.0639904	'3'	'Awake'
-0.0742286	'3'	'Awake'
-0.0303118	'3'	'Awake'
-0.0526355	'3'	'Awake'
-0.00410327	'3'	'Awake'
0.0622258	'3'	'Awake'
0.117147	'3'	'Awake'
0.0880812	'3'	'Awake'
0.0192384	'3'	'Awake'
0.0285025	'3'	'Awake'
0.0344006	'3'	'Awake'
-0.00505098	'3'	'Awake'
-0.0419931	'3'	'Awake'
0.0278347	'3'	'Awake'
0.0913482	'3'	'Awake'
0.0700391	'3'	'Awake'
-0.0344995	'3'	'Awake'
-0.13159	'3'	'Awake'
-0.049137	'3'	'Awake'
0.0428942	'3'	'Awake'
0.0518065	'3'	'Awake'
-0.00291945	'3'	'Awake'
0.0230019	'3'	'Awake'
0.0331106	'3'	'Awake'
0.0229904	'3'	'Awake'
-0.0060512	'3'	'Awake'
-0.0298402	'3'	'Awake'
-0.0162879	'3'	'Awake'
-0.0428996	'3'	'Awake'
-0.0574216	'3'	'Awake'
-0.00404051	'3'	'Awake'
0.06084	'3'	'Awake'
0.00436506	'3'	'Awake'
-0.0555677	'3'	'Awake'
-0.131056	'3'	'Awake'
-0.249922	'3'	'Awake'
-0.370367	'3'	'Awake'
-0.372098	'3'	'Awake'
-0.24682	'3'	'Awake'
-0.0833823	'3'	'Awake'
-0.10066	'3'	'Awake'
-0.211472	'3'	'Awake'
-0.177914	'3'	'Awake'
-0.0459322	'3'	'Awake'
0.0547072	'3'	'Awake'
0.0734098	'3'	'Awake'
-0.0147174	'3'	'Awake'
-0.0419891	'3'	'Awake'
-0.0302599	'3'	'Awake'
-0.0449349	'3'	'Awake'
-0.130587	'3'	'Awake'
-0.154984	'3'	'Awake'
-0.105975	'3'	'Awake'
-0.052677	'3'	'Awake'
-0.0349189	'3'	'Awake'
-0.0471123	'3'	'Awake'
-0.0415572	'3'	'Awake'
-0.0904715	'3'	'Awake'
-0.0958742	'3'	'Awake'
-0.035024	'3'	'Awake'
-0.0862239	'3'	'Awake'
-0.149309	'3'	'Awake'
-0.125633	'3'	'Awake'
-0.144725	'3'	'Awake'
-0.258223	'3'	'Awake'
-0.590151	'3'	'Awake'
-0.945511	'3'	'Awake'
-1.0739	'3'	'Awake'
-1.01029	'3'	'Awake'
-0.560628	'3'	'Awake'
-0.257111	'3'	'Awake'
-0.2204	'3'	'Awake'
-0.147524	'3'	'Awake'
-0.0246221	'3'	'Awake'
-0.042102	'3'	'Awake'
-0.18177	'3'	'Awake'
-0.233191	'3'	'Awake'
-0.0451906	'3'	'Awake'
0.0734296	'3'	'Awake'
0.00835214	'3'	'Awake'
-0.0879202	'3'	'Awake'
-0.123408	'3'	'Awake'
-0.156069	'3'	'Awake'
-0.149385	'3'	'Awake'
-0.133973	'3'	'Awake'
-0.240939	'3'	'Awake'
-0.152259	'3'	'Awake'
-0.158711	'3'	'Awake'
-0.236705	'3'	'Awake'
-0.122003	'3'	'Awake'
-0.109732	'3'	'Awake'
-0.0491888	'3'	'Awake'
0.0905335	'3'	'Awake'
-0.0647124	'3'	'Awake'
-0.156981	'3'	'Awake'
0.211037	'3'	'Awake'
-0.496162	'4'	'Awake'
-1.14752	'4'	'Awake'
-0.744251	'4'	'Awake'
-0.760814	'4'	'Awake'
-0.646873	'4'	'Awake'
-0.0796668	'4'	'Awake'
0.00454551	'4'	'Awake'
-0.0412777	'4'	'Awake'
0.0356692	'4'	'Awake'
0.0391469	'4'	'Awake'
0.0103692	'4'	'Awake'
0.0762863	'4'	'Awake'
0.0884515	'4'	'Awake'
0.0518375	'4'	'Awake'
0.0643802	'4'	'Awake'
0.102319	'4'	'Awake'
0.0921053	'4'	'Awake'
0.0866689	'4'	'Awake'
0.0341803	'4'	'Awake'
0.0950906	'4'	'Awake'
0.140057	'4'	'Awake'
0.116844	'4'	'Awake'
0.0980401	'4'	'Awake'
0.0690562	'4'	'Awake'
0.101414	'4'	'Awake'
0.149361	'4'	'Awake'
0.104226	'4'	'Awake'
0.0540779	'4'	'Awake'
0.0776603	'4'	'Awake'
0.0348556	'4'	'Awake'
0.0485448	'4'	'Awake'
0.0505526	'4'	'Awake'
0.00272067	'4'	'Awake'
0.00906405	'4'	'Awake'
0.00607807	'4'	'Awake'
-0.0152902	'4'	'Awake'
0.0162615	'4'	'Awake'
0.0490183	'4'	'Awake'
0.0927032	'4'	'Awake'
0.13076	'4'	'Awake'
0.101325	'4'	'Awake'
0.101532	'4'	'Awake'
0.0834899	'4'	'Awake'
0.00915945	'4'	'Awake'
0.00916248	'4'	'Awake'
-0.0123505	'4'	'Awake'
-0.0118984	'4'	'Awake'
-0.115799	'4'	'Awake'
-0.227059	'4'	'Awake'
-0.160298	'4'	'Awake'
-0.11308	'4'	'Awake'
-0.0919047	'4'	'Awake'
-0.04712	'4'	'Awake'
0.0410037	'4'	'Awake'
0.0314228	'4'	'Awake'
0.0199413	'4'	'Awake'
0.0359256	'4'	'Awake'
0.0601753	'4'	'Awake'
0.0329621	'4'	'Awake'
0.0255188	'4'	'Awake'
0.0590297	'4'	'Awake'
0.116113	'4'	'Awake'
0.153393	'4'	'Awake'
0.125355	'4'	'Awake'
0.110112	'4'	'Awake'
0.113356	'4'	'Awake'
0.156245	'4'	'Awake'
0.196506	'4'	'Awake'
0.182309	'4'	'Awake'
0.141669	'4'	'Awake'
0.0770583	'4'	'Awake'
-0.0228139	'4'	'Awake'
0.0184499	'4'	'Awake'
0.0524849	'4'	'Awake'
0.0851106	'4'	'Awake'
0.0853034	'4'	'Awake'
0.0846952	'4'	'Awake'
0.00200147	'4'	'Awake'
-0.00454796	'4'	'Awake'
-0.0234729	'4'	'Awake'
-0.0236509	'4'	'Awake'
0.0355095	'4'	'Awake'
0.0697858	'4'	'Awake'
0.0645352	'4'	'Awake'
0.0783504	'4'	'Awake'
0.0948127	'4'	'Awake'
0.0746965	'4'	'Awake'
0.0484965	'4'	'Awake'
0.0328622	'4'	'Awake'
0.107872	'4'	'Awake'
0.133544	'4'	'Awake'
0.125337	'4'	'Awake'
0.0173344	'4'	'Awake'
-0.0160058	'4'	'Awake'
0.0408578	'4'	'Awake'
0.0539279	'4'	'Awake'
0.0597429	'4'	'Awake'
0.0851022	'4'	'Awake'
0.0455391	'4'	'Awake'
0.0658648	'4'	'Awake'
0.0681974	'4'	'Awake'
0.0450613	'4'	'Awake'
0.101074	'4'	'Awake'
0.173872	'4'	'Awake'
0.124994	'4'	'Awake'
0.0174671	'4'	'Awake'
-0.0731624	'4'	'Awake'
-0.0829139	'4'	'Awake'
0.0380922	'4'	'Awake'
0.0454917	'4'	'Awake'
0.0666275	'4'	'Awake'
0.0584224	'4'	'Awake'
0.0702913	'4'	'Awake'
0.0732765	'4'	'Awake'
-0.0285197	'4'	'Awake'
-0.0157299	'4'	'Awake'
0.133344	'4'	'Awake'
0.193169	'4'	'Awake'
0.164382	'4'	'Awake'
0.119131	'4'	'Awake'
0.0843688	'4'	'Awake'
0.108405	'4'	'Awake'
0.145282	'4'	'Awake'
0.0791276	'4'	'Awake'
0.109722	'4'	'Awake'
0.155916	'4'	'Awake'
0.133648	'4'	'Awake'
0.156174	'4'	'Awake'
0.154365	'4'	'Awake'
0.153071	'4'	'Awake'
0.0801548	'4'	'Awake'
0.0434667	'4'	'Awake'
0.0602992	'4'	'Awake'
0.10719	'4'	'Awake'
0.0429455	'4'	'Awake'
0.0547329	'4'	'Awake'
0.0589897	'4'	'Awake'
-0.00426573	'4'	'Awake'
0.0714382	'4'	'Awake'
0.0950616	'4'	'Awake'
0.063357	'4'	'Awake'
0.114905	'4'	'Awake'
-0.0468629	'4'	'Awake'
-0.132067	'4'	'Awake'
0.236839	'4'	'Awake'
-0.720272	'5'	'Awake'
-1.06801	'5'	'Awake'
-0.738001	'5'	'Awake'
-0.941937	'5'	'Awake'
-0.767129	'5'	'Awake'
-0.207839	'5'	'Awake'
-0.158275	'5'	'Awake'
-0.369815	'5'	'Awake'
-0.248397	'5'	'Awake'
-0.192096	'5'	'Awake'
-0.136743	'5'	'Awake'
-0.105565	'5'	'Awake'
-0.125618	'5'	'Awake'
-0.0994995	'5'	'Awake'
-0.0123152	'5'	'Awake'
-0.054039	'5'	'Awake'
-0.110367	'5'	'Awake'
-0.108752	'5'	'Awake'
-0.125216	'5'	'Awake'
-0.115972	'5'	'Awake'
-0.112134	'5'	'Awake'
-0.0957458	'5'	'Awake'
-0.0241882	'5'	'Awake'
-0.0220614	'5'	'Awake'
-0.0475	'5'	'Awake'
-0.00488728	'5'	'Awake'
0.0216777	'5'	'Awake'
0.0402973	'5'	'Awake'
0.0469178	'5'	'Awake'
-0.00206466	'5'	'Awake'
-0.0456279	'5'	'Awake'
-0.0410866	'5'	'Awake'
-0.055331	'5'	'Awake'
-0.0642301	'5'	'Awake'
-0.0367183	'5'	'Awake'
-0.0548243	'5'	'Awake'
-0.0699411	'5'	'Awake'
-0.0337206	'5'	'Awake'
-0.00935977	'5'	'Awake'
-0.00225564	'5'	'Awake'
-0.165273	'5'	'Awake'
-0.406907	'5'	'Awake'
-0.630405	'5'	'Awake'
-0.37362	'5'	'Awake'
-0.0552111	'5'	'Awake'
-0.0339648	'5'	'Awake'
-0.138452	'5'	'Awake'
-0.048731	'5'	'Awake'
0.0877593	'5'	'Awake'
0.0896653	'5'	'Awake'
0.00347329	'5'	'Awake'
-0.0573545	'5'	'Awake'
-0.086397	'5'	'Awake'
-0.0947273	'5'	'Awake'
-0.0610026	'5'	'Awake'
-0.0544162	'5'	'Awake'
-0.0126285	'5'	'Awake'
-0.0524234	'5'	'Awake'
-0.0347135	'5'	'Awake'
-0.0137624	'5'	'Awake'
-0.0418718	'5'	'Awake'
-0.0503109	'5'	'Awake'
-0.0354512	'5'	'Awake'
-0.00910357	'5'	'Awake'
0.0146924	'5'	'Awake'
0.00127813	'5'	'Awake'
-0.0211995	'5'	'Awake'
0.0292098	'5'	'Awake'
0.0640804	'5'	'Awake'
0.0746562	'5'	'Awake'
0.0719319	'5'	'Awake'
0.026523	'5'	'Awake'
0.0368075	'5'	'Awake'
-0.00578599	'5'	'Awake'
-0.0480583	'5'	'Awake'
-0.0749944	'5'	'Awake'
-0.0998138	'5'	'Awake'
-0.13251	'5'	'Awake'
-0.118388	'5'	'Awake'
-0.106369	'5'	'Awake'
-0.0253945	'5'	'Awake'
0.00259911	'5'	'Awake'
-0.0241536	'5'	'Awake'
-0.0193673	'5'	'Awake'
0.0169799	'5'	'Awake'
-0.000412001	'5'	'Awake'
-0.0946942	'5'	'Awake'
-0.145427	'5'	'Awake'
-0.165291	'5'	'Awake'
-0.123884	'5'	'Awake'
-0.0273014	'5'	'Awake'
0.0225394	'5'	'Awake'
-0.0159877	'5'	'Awake'
-0.051418	'5'	'Awake'
-0.0144773	'5'	'Awake'
-0.00755817	'5'	'Awake'
0.0205951	'5'	'Awake'
-0.00305303	'5'	'Awake'
-0.013568	'5'	'Awake'
0.0163987	'5'	'Awake'
0.0491537	'5'	'Awake'
0.0547255	'5'	'Awake'
0.0852018	'5'	'Awake'
0.103463	'5'	'Awake'
0.136885	'5'	'Awake'
0.0910592	'5'	'Awake'
0.0793866	'5'	'Awake'
0.0689859	'5'	'Awake'
0.0276212	'5'	'Awake'
-0.0358957	'5'	'Awake'
-0.00666214	'5'	'Awake'
0.0232591	'5'	'Awake'
0.0354355	'5'	'Awake'
0.0373813	'5'	'Awake'
0.0317643	'5'	'Awake'
-0.00514357	'5'	'Awake'
0.025325	'5'	'Awake'
0.041278	'5'	'Awake'
0.0358399	'5'	'Awake'
0.0389078	'5'	'Awake'
0.0704624	'5'	'Awake'
0.139607	'5'	'Awake'
0.124877	'5'	'Awake'
0.0801819	'5'	'Awake'
0.0708327	'5'	'Awake'
0.0529514	'5'	'Awake'
0.0398023	'5'	'Awake'
0.0831493	'5'	'Awake'
0.063971	'5'	'Awake'
-0.00808259	'5'	'Awake'
-0.065546	'5'	'Awake'
-0.0702891	'5'	'Awake'
-0.0465495	'5'	'Awake'
-0.0284358	'5'	'Awake'
-0.0923905	'5'	'Awake'
-0.0278208	'5'	'Awake'
0.0191963	'5'	'Awake'
-0.013464	'5'	'Awake'
-0.0148424	'5'	'Awake'
-0.0616437	'5'	'Awake'
-0.0710839	'5'	'Awake'
0.0596728	'5'	'Awake'
-0.0731531	'5'	'Awake'
-0.14831	'5'	'Awake'
0.21042	'5'	'Awake'
-0.941252	'6'	'Awake'
-1.63465	'6'	'Awake'
-0.947249	'6'	'Awake'
-0.997879	'6'	'Awake'
-0.724559	'6'	'Awake'
-0.236118	'6'	'Awake'
-0.319143	'6'	'Awake'
-0.445772	'6'	'Awake'
-0.168092	'6'	'Awake'
-0.090048	'6'	'Awake'
-0.101028	'6'	'Awake'
-0.0428829	'6'	'Awake'
-0.0735236	'6'	'Awake'
-0.078255	'6'	'Awake'
-0.00878134	'6'	'Awake'
-0.0494177	'6'	'Awake'
-0.125218	'6'	'Awake'
-0.0818738	'6'	'Awake'
-0.0215905	'6'	'Awake'
0.0275155	'6'	'Awake'
0.0277656	'6'	'Awake'
-0.00198486	'6'	'Awake'
-0.00947022	'6'	'Awake'
0.0249136	'6'	'Awake'
0.0393051	'6'	'Awake'
-0.0390079	'6'	'Awake'
-0.131558	'6'	'Awake'
-0.0505369	'6'	'Awake'
-0.0293418	'6'	'Awake'
-0.0932903	'6'	'Awake'
-0.0655188	'6'	'Awake'
-0.0343751	'6'	'Awake'
0.0614045	'6'	'Awake'
0.113878	'6'	'Awake'
0.0835844	'6'	'Awake'
0.00215245	'6'	'Awake'
-0.00464529	'6'	'Awake'
-0.0671701	'6'	'Awake'
-0.0778799	'6'	'Awake'
-0.0894815	'6'	'Awake'
-0.120643	'6'	'Awake'
-0.0440445	'6'	'Awake'
-0.0269905	'6'	'Awake'
-0.118166	'6'	'Awake'
-0.178779	'6'	'Awake'
-0.10711	'6'	'Awake'
-0.0638577	'6'	'Awake'
-0.0103256	'6'	'Awake'
-0.0164197	'6'	'Awake'
0.0149758	'6'	'Awake'
0.0805353	'6'	'Awake'
0.0799285	'6'	'Awake'
0.0937042	'6'	'Awake'
0.0296134	'6'	'Awake'
-0.0456923	'6'	'Awake'
-0.0121643	'6'	'Awake'
-0.00482578	'6'	'Awake'
-0.0367652	'6'	'Awake'
-0.05323	'6'	'Awake'
-0.0331061	'6'	'Awake'
0.00329898	'6'	'Awake'
-0.00610564	'6'	'Awake'
-0.0499206	'6'	'Awake'
-0.0220247	'6'	'Awake'
0.0387125	'6'	'Awake'
0.0110976	'6'	'Awake'
-0.00470979	'6'	'Awake'
-0.0594276	'6'	'Awake'
-0.0769541	'6'	'Awake'
-0.0472128	'6'	'Awake'
-0.00177876	'6'	'Awake'
-0.0222048	'6'	'Awake'
-0.00129084	'6'	'Awake'
-0.0443902	'6'	'Awake'
-0.0909968	'6'	'Awake'
-0.138895	'6'	'Awake'
-0.112963	'6'	'Awake'
-0.0904215	'6'	'Awake'
-0.129852	'6'	'Awake'
-0.160746	'6'	'Awake'
-0.0497753	'6'	'Awake'
-0.0159283	'6'	'Awake'
-0.0388747	'6'	'Awake'
-0.0651914	'6'	'Awake'
-0.0923383	'6'	'Awake'
-0.0426595	'6'	'Awake'
0.00849206	'6'	'Awake'
-0.0309359	'6'	'Awake'
-0.0559566	'6'	'Awake'
-0.0312413	'6'	'Awake'
-0.0358963	'6'	'Awake'
-0.197275	'6'	'Awake'
-0.240921	'6'	'Awake'
-0.132891	'6'	'Awake'
-0.114133	'6'	'Awake'
-0.15733	'6'	'Awake'
-0.206419	'6'	'Awake'
-0.207541	'6'	'Awake'
-0.220987	'6'	'Awake'
-0.147516	'6'	'Awake'
-0.165298	'6'	'Awake'
-0.220971	'6'	'Awake'
-0.146798	'6'	'Awake'
-0.0802901	'6'	'Awake'
-0.10528	'6'	'Awake'
-0.133024	'6'	'Awake'
-0.105737	'6'	'Awake'
-0.0326192	'6'	'Awake'
0.0738883	'6'	'Awake'
0.0155094	'6'	'Awake'
-0.0405632	'6'	'Awake'
-0.0271026	'6'	'Awake'
-0.0207172	'6'	'Awake'
0.0251376	'6'	'Awake'
0.0823157	'6'	'Awake'
0.0619333	'6'	'Awake'
0.0337004	'6'	'Awake'
-0.0309031	'6'	'Awake'
0.0151791	'6'	'Awake'
0.0135269	'6'	'Awake'
-0.0304023	'6'	'Awake'
-0.0281715	'6'	'Awake'
0.00916896	'6'	'Awake'
-0.0189308	'6'	'Awake'
-0.0571063	'6'	'Awake'
-0.0336843	'6'	'Awake'
-0.0340292	'6'	'Awake'
-0.00843739	'6'	'Awake'
0.0087744	'6'	'Awake'
-0.0132614	'6'	'Awake'
-0.0260305	'6'	'Awake'
-0.00472667	'6'	'Awake'
0.0125344	'6'	'Awake'
-0.0517282	'6'	'Awake'
-0.0862181	'6'	'Awake'
-0.00607156	'6'	'Awake'
-0.0296938	'6'	'Awake'
-0.0800618	'6'	'Awake'
0.0169719	'6'	'Awake'
-0.0425911	'6'	'Awake'
-0.121071	'6'	'Awake'
0.0233581	'6'	'Awake'
-0.0350807	'6'	'Awake'
-0.0243919	'6'	'Awake'
0.299806	'6'	'Awake'
-0.683873	'7'	'Awake'
-1.06372	'7'	'Awake'
-0.641226	'7'	'Awake'
-0.701169	'7'	'Awake'
-0.595893	'7'	'Awake'
-0.102584	'7'	'Awake'
-1.64098e-05	'7'	'Awake'
-0.0405243	'7'	'Awake'
-0.0348685	'7'	'Awake'
-0.0813531	'7'	'Awake'
0.0197142	'7'	'Awake'
0.0820053	'7'	'Awake'
0.0369182	'7'	'Awake'
0.0734696	'7'	'Awake'
0.127245	'7'	'Awake'
0.0831976	'7'	'Awake'
0.0700973	'7'	'Awake'
0.0714435	'7'	'Awake'
-0.0190686	'7'	'Awake'
-0.0165619	'7'	'Awake'
0.0178494	'7'	'Awake'
0.0301652	'7'	'Awake'
0.0893473	'7'	'Awake'
0.0566468	'7'	'Awake'
0.0351003	'7'	'Awake'
0.0957978	'7'	'Awake'
0.0802354	'7'	'Awake'
0.106274	'7'	'Awake'
0.0689463	'7'	'Awake'
0.0530879	'7'	'Awake'
0.102242	'7'	'Awake'
0.117614	'7'	'Awake'
0.0965322	'7'	'Awake'
0.0834427	'7'	'Awake'
0.0871812	'7'	'Awake'
0.0838873	'7'	'Awake'
0.101272	'7'	'Awake'
0.0927686	'7'	'Awake'
0.113113	'7'	'Awake'
0.146043	'7'	'Awake'
0.134381	'7'	'Awake'
0.0823422	'7'	'Awake'
0.053389	'7'	'Awake'
0.0592888	'7'	'Awake'
0.0822885	'7'	'Awake'
0.0316674	'7'	'Awake'
-0.00428738	'7'	'Awake'
0.110903	'7'	'Awake'
0.1358	'7'	'Awake'
0.0660635	'7'	'Awake'
0.0654042	'7'	'Awake'
0.0910685	'7'	'Awake'
0.105337	'7'	'Awake'
0.115866	'7'	'Awake'
0.126075	'7'	'Awake'
0.161065	'7'	'Awake'
0.0919389	'7'	'Awake'
0.00551496	'7'	'Awake'
-0.0454153	'7'	'Awake'
-0.0267662	'7'	'Awake'
-0.0286146	'7'	'Awake'
-0.0281844	'7'	'Awake'
0.0109737	'7'	'Awake'
0.0235779	'7'	'Awake'
0.0610328	'7'	'Awake'
0.0739604	'7'	'Awake'
0.0959025	'7'	'Awake'
0.0982785	'7'	'Awake'
0.0730541	'7'	'Awake'
0.0620371	'7'	'Awake'
0.0976095	'7'	'Awake'
0.11664	'7'	'Awake'
0.123104	'7'	'Awake'
0.119278	'7'	'Awake'
0.122052	'7'	'Awake'
0.113055	'7'	'Awake'
0.0868571	'7'	'Awake'
0.0655371	'7'	'Awake'
0.0479135	'7'	'Awake'
0.0360657	'7'	'Awake'
0.0367595	'7'	'Awake'
0.0181744	'7'	'Awake'
0.0205539	'7'	'Awake'
0.0327324	'7'	'Awake'
0.00519627	'7'	'Awake'
-0.0121824	'7'	'Awake'
0.0375875	'7'	'Awake'
0.0727648	'7'	'Awake'
0.0568455	'7'	'Awake'
0.0530724	'7'	'Awake'
0.00297433	'7'	'Awake'
-0.0979796	'7'	'Awake'
-0.164335	'7'	'Awake'
-0.113748	'7'	'Awake'
-0.154665	'7'	'Awake'
-0.176577	'7'	'Awake'
-0.0379283	'7'	'Awake'
0.0432667	'7'	'Awake'
-0.00540512	'7'	'Awake'
0.0337549	'7'	'Awake'
0.0263905	'7'	'Awake'
0.00739557	'7'	'Awake'
0.0315305	'7'	'Awake'
0.0730815	'7'	'Awake'
0.0636716	'7'	'Awake'
0.0224271	'7'	'Awake'
0.0322826	'7'	'Awake'
0.050771	'7'	'Awake'
0.0140049	'7'	'Awake'
-0.0165143	'7'	'Awake'
-0.0269907	'7'	'Awake'
-0.0302556	'7'	'Awake'
0.0311201	'7'	'Awake'
0.104187	'7'	'Awake'
0.10118	'7'	'Awake'
0.0482479	'7'	'Awake'
0.127321	'7'	'Awake'
0.151439	'7'	'Awake'
0.0840044	'7'	'Awake'
0.0553289	'7'	'Awake'
0.080625	'7'	'Awake'
0.139021	'7'	'Awake'
0.155665	'7'	'Awake'
0.0966969	'7'	'Awake'
0.10537	'7'	'Awake'
0.0737629	'7'	'Awake'
0.0625007	'7'	'Awake'
0.133643	'7'	'Awake'
0.0926735	'7'	'Awake'
0.0357934	'7'	'Awake'
0.0410554	'7'	'Awake'
-0.00861497	'7'	'Awake'
0.0114308	'7'	'Awake'
0.0511234	'7'	'Awake'
0.0244568	'7'	'Awake'
0.0124644	'7'	'Awake'
0.0588536	'7'	'Awake'
0.0232188	'7'	'Awake'
0.0980523	'7'	'Awake'
0.0594187	'7'	'Awake'
0.0062646	'7'	'Awake'
0.0884182	'7'	'Awake'
-0.0508289	'7'	'Awake'
-0.101262	'7'	'Awake'
0.293694	'7'	'Awake'
-0.803698	'8'	'Awake'
-1.41349	'8'	'Awake'
-0.768043	'8'	'Awake'
-0.815394	'8'	'Awake'
-0.671287	'8'	'Awake'
-0.143631	'8'	'Awake'
-0.150017	'8'	'Awake'
-0.297939	'8'	'Awake'
-0.139325	'8'	'Awake'
-0.0365966	'8'	'Awake'
-0.0646919	'8'	'Awake'
-0.0604777	'8'	'Awake'
-0.0830575	'8'	'Awake'
-0.107365	'8'	'Awake'
-0.0639528	'8'	'Awake'
-0.0669623	'8'	'Awake'
-0.0520858	'8'	'Awake'
-0.0672673	'8'	'Awake'
-0.0893093	'8'	'Awake'
-0.063805	'8'	'Awake'
0.0212067	'8'	'Awake'
0.0559963	'8'	'Awake'
0.00748652	'8'	'Awake'
-0.0408338	'8'	'Awake'
0.00678071	'8'	'Awake'
0.0566466	'8'	'Awake'
0.0200926	'8'	'Awake'
0.00576651	'8'	'Awake'
-0.00210662	'8'	'Awake'
-0.0492937	'8'	'Awake'
-0.045767	'8'	'Awake'
-0.029138	'8'	'Awake'
-0.00188872	'8'	'Awake'
0.0153603	'8'	'Awake'
0.0234509	'8'	'Awake'
0.00758939	'8'	'Awake'
-0.0121905	'8'	'Awake'
-0.0690951	'8'	'Awake'
-0.0404239	'8'	'Awake'
-0.00760363	'8'	'Awake'
-0.0274986	'8'	'Awake'
-0.0203643	'8'	'Awake'
-0.0580736	'8'	'Awake'
-0.0488955	'8'	'Awake'
-0.00249673	'8'	'Awake'
-0.0117371	'8'	'Awake'
-0.0676716	'8'	'Awake'
-0.0632224	'8'	'Awake'
-0.0301472	'8'	'Awake'
0.048233	'8'	'Awake'
0.0479824	'8'	'Awake'
0.00671125	'8'	'Awake'
0.0346676	'8'	'Awake'
0.0338348	'8'	'Awake'
0.0254371	'8'	'Awake'
0.0309737	'8'	'Awake'
0.0306462	'8'	'Awake'
-0.0461757	'8'	'Awake'
0.01464	'8'	'Awake'
0.0656661	'8'	'Awake'
0.0188404	'8'	'Awake'
-0.0231984	'8'	'Awake'
-0.0225737	'8'	'Awake'
0.0093346	'8'	'Awake'
0.00368708	'8'	'Awake'
-0.0294021	'8'	'Awake'
-0.0261082	'8'	'Awake'
0.00126576	'8'	'Awake'
0.0210358	'8'	'Awake'
0.0114887	'8'	'Awake'
-0.0176677	'8'	'Awake'
-0.0481955	'8'	'Awake'
-0.055628	'8'	'Awake'
-0.0667456	'8'	'Awake'
-0.0611759	'8'	'Awake'
-0.0327313	'8'	'Awake'
-0.020159	'8'	'Awake'
0.0103333	'8'	'Awake'
0.00957845	'8'	'Awake'
-0.0125162	'8'	'Awake'
-0.0243053	'8'	'Awake'
-0.0556808	'8'	'Awake'
-0.0268771	'8'	'Awake'
0.00632518	'8'	'Awake'
-0.0173864	'8'	'Awake'
-0.0174662	'8'	'Awake'
0.0139743	'8'	'Awake'
-0.00781849	'8'	'Awake'
-0.038729	'8'	'Awake'
-0.0609145	'8'	'Awake'
-0.0652081	'8'	'Awake'
-0.0614402	'8'	'Awake'
-0.071046	'8'	'Awake'
-0.0668594	'8'	'Awake'
-0.0289618	'8'	'Awake'
-0.0255899	'8'	'Awake'
-0.0256201	'8'	'Awake'
-0.0526735	'8'	'Awake'
-0.0549315	'8'	'Awake'
0.033903	'8'	'Awake'
0.0364015	'8'	'Awake'
-0.00591377	'8'	'Awake'
-0.0480739	'8'	'Awake'
-0.0745889	'8'	'Awake'
-0.104199	'8'	'Awake'
-0.0517085	'8'	'Awake'
-0.0176136	'8'	'Awake'
-0.0248015	'8'	'Awake'
-0.0254079	'8'	'Awake'
-0.0776452	'8'	'Awake'
-0.0805489	'8'	'Awake'
-0.0959986	'8'	'Awake'
-0.105723	'8'	'Awake'
-0.0568403	'8'	'Awake'
-0.0615887	'8'	'Awake'
-0.105549	'8'	'Awake'
-0.100219	'8'	'Awake'
-0.0982663	'8'	'Awake'
-0.024005	'8'	'Awake'
0.0407518	'8'	'Awake'
0.0492838	'8'	'Awake'
-0.00690185	'8'	'Awake'
-0.012142	'8'	'Awake'
-0.0405123	'8'	'Awake'
-0.0256738	'8'	'Awake'
-0.0175921	'8'	'Awake'
-0.116251	'8'	'Awake'
-0.0836236	'8'	'Awake'
-0.0340535	'8'	'Awake'
-0.0659019	'8'	'Awake'
-0.0453468	'8'	'Awake'
-0.0446757	'8'	'Awake'
-0.0427247	'8'	'Awake'
-0.094133	'8'	'Awake'
-0.11481	'8'	'Awake'
-0.0669327	'8'	'Awake'
-0.0520681	'8'	'Awake'
-0.124474	'8'	'Awake'
-0.0851352	'8'	'Awake'
-0.0900885	'8'	'Awake'
-0.0339356	'8'	'Awake'
0.0556713	'8'	'Awake'
-0.0534936	'8'	'Awake'
-0.0441592	'8'	'Awake'
0.311704	'8'	'Awake'
-0.710846	'9'	'Awake'
-1.40779	'9'	'Awake'
-0.678399	'9'	'Awake'
-0.751837	'9'	'Awake'
-0.615703	'9'	'Awake'
-0.0671814	'9'	'Awake'
-0.00767977	'9'	'Awake'
-0.154814	'9'	'Awake'
-0.0123529	'9'	'Awake'
0.0319028	'9'	'Awake'
-0.0150468	'9'	'Awake'
0.0143104	'9'	'Awake'
0.0301252	'9'	'Awake'
0.0378273	'9'	'Awake'
0.0490395	'9'	'Awake'
0.0434851	'9'	'Awake'
0.0709507	'9'	'Awake'
0.0836823	'9'	'Awake'
0.0608527	'9'	'Awake'
0.0480364	'9'	'Awake'
0.0318511	'9'	'Awake'
0.0359048	'9'	'Awake'
0.103475	'9'	'Awake'
0.12496	'9'	'Awake'
0.120853	'9'	'Awake'
0.106694	'9'	'Awake'
0.0891971	'9'	'Awake'
0.076444	'9'	'Awake'
0.114737	'9'	'Awake'
0.105508	'9'	'Awake'
0.0912737	'9'	'Awake'
0.091482	'9'	'Awake'
0.12768	'9'	'Awake'
0.123557	'9'	'Awake'
0.0571749	'9'	'Awake'
0.0412216	'9'	'Awake'
0.056863	'9'	'Awake'
0.0499584	'9'	'Awake'
0.0279142	'9'	'Awake'
0.0940752	'9'	'Awake'
0.122696	'9'	'Awake'
0.123137	'9'	'Awake'
0.119718	'9'	'Awake'
0.0557908	'9'	'Awake'
0.046889	'9'	'Awake'
0.0788351	'9'	'Awake'
0.0125067	'9'	'Awake'
-0.0598643	'9'	'Awake'
-0.0964687	'9'	'Awake'
-0.0753165	'9'	'Awake'
0.00164359	'9'	'Awake'
0.06535	'9'	'Awake'
0.0512489	'9'	'Awake'
0.0305978	'9'	'Awake'
0.00906828	'9'	'Awake'
0.0211835	'9'	'Awake'
0.0653372	'9'	'Awake'
0.0574953	'9'	'Awake'
0.0713926	'9'	'Awake'
0.0532202	'9'	'Awake'
0.0421566	'9'	'Awake'
0.0238896	'9'	'Awake'
0.0377991	'9'	'Awake'
0.0488591	'9'	'Awake'
0.0657235	'9'	'Awake'
0.0919788	'9'	'Awake'
0.038942	'9'	'Awake'
0.0784176	'9'	'Awake'
0.077047	'9'	'Awake'
0.106046	'9'	'Awake'
0.0292779	'9'	'Awake'
-0.00787474	'9'	'Awake'
-0.00969059	'9'	'Awake'
-0.0361351	'9'	'Awake'
-0.0141891	'9'	'Awake'
-0.0204222	'9'	'Awake'
-0.00167851	'9'	'Awake'
0.0360378	'9'	'Awake'
0.00282417	'9'	'Awake'
0.0250773	'9'	'Awake'
-0.0122733	'9'	'Awake'
0.010938	'9'	'Awake'
0.0505975	'9'	'Awake'
0.0814517	'9'	'Awake'
0.0487589	'9'	'Awake'
-0.00442633	'9'	'Awake'
-0.00464333	'9'	'Awake'
-0.0035688	'9'	'Awake'
0.0163825	'9'	'Awake'
0.0444964	'9'	'Awake'
0.0682336	'9'	'Awake'
0.100098	'9'	'Awake'
0.119623	'9'	'Awake'
0.132419	'9'	'Awake'
0.124317	'9'	'Awake'
0.0628794	'9'	'Awake'
0.000243714	'9'	'Awake'
-0.00927351	'9'	'Awake'
-0.0124931	'9'	'Awake'
-0.0258641	'9'	'Awake'
-0.0014136	'9'	'Awake'
0.0544356	'9'	'Awake'
0.121444	'9'	'Awake'
0.102722	'9'	'Awake'
0.0753455	'9'	'Awake'
0.126993	'9'	'Awake'
0.124111	'9'	'Awake'
0.0845212	'9'	'Awake'
0.0843177	'9'	'Awake'
0.0938863	'9'	'Awake'
0.0534511	'9'	'Awake'
0.0164092	'9'	'Awake'
0.0657644	'9'	'Awake'
0.0722051	'9'	'Awake'
0.0654426	'9'	'Awake'
0.030051	'9'	'Awake'
0.0632488	'9'	'Awake'
0.0501598	'9'	'Awake'
0.0714496	'9'	'Awake'
0.115753	'9'	'Awake'
0.119942	'9'	'Awake'
0.115621	'9'	'Awake'
0.0751373	'9'	'Awake'
0.0809177	'9'	'Awake'
0.0740239	'9'	'Awake'
0.102051	'9'	'Awake'
0.0835622	'9'	'Awake'
0.129847	'9'	'Awake'
0.0872872	'9'	'Awake'
0.140096	'9'	'Awake'
0.149859	'9'	'Awake'
0.0761013	'9'	'Awake'
0.0964128	'9'	'Awake'
0.0974775	'9'	'Awake'
0.0730682	'9'	'Awake'
0.116315	'9'	'Awake'
0.0696211	'9'	'Awake'
-0.00356172	'9'	'Awake'
0.106643	'9'	'Awake'
0.105664	'9'	'Awake'
-0.0191728	'9'	'Awake'
0.065929	'9'	'Awake'
-0.0384703	'9'	'Awake'
-0.0149239	'9'	'Awake'
0.35132	'9'	'Awake'
-0.788458	'10'	'Awake'
-1.45815	'10'	'Awake'
-0.637222	'10'	'Awake'
-0.686537	'10'	'Awake'
-0.636466	'10'	'Awake'
-0.0263117	'10'	'Awake'
0.0594895	'10'	'Awake'
-0.128163	'10'	'Awake'
-0.0529339	'10'	'Awake'
0.0938243	'10'	'Awake'
0.0981328	'10'	'Awake'
0.0677838	'10'	'Awake'
-0.024115	'10'	'Awake'
-0.0519881	'10'	'Awake'
0.0750214	'10'	'Awake'
0.127374	'10'	'Awake'
0.165035	'10'	'Awake'
0.184574	'10'	'Awake'
0.0883618	'10'	'Awake'
-0.00321081	'10'	'Awake'
-0.0320427	'10'	'Awake'
-0.0156273	'10'	'Awake'
0.0306335	'10'	'Awake'
0.0671554	'10'	'Awake'
0.0628103	'10'	'Awake'
0.0792805	'10'	'Awake'
0.0418071	'10'	'Awake'
0.0511155	'10'	'Awake'
0.0893668	'10'	'Awake'
0.0820258	'10'	'Awake'
0.0648683	'10'	'Awake'
0.0607158	'10'	'Awake'
-0.0731472	'10'	'Awake'
-0.30136	'10'	'Awake'
-0.350391	'10'	'Awake'
-0.136735	'10'	'Awake'
-0.00859237	'10'	'Awake'
-0.0394962	'10'	'Awake'
-0.0649543	'10'	'Awake'
-0.0744823	'10'	'Awake'
-0.0480923	'10'	'Awake'
0.0628569	'10'	'Awake'
0.0538834	'10'	'Awake'
-0.0741669	'10'	'Awake'
-0.0576478	'10'	'Awake'
-0.162395	'10'	'Awake'
-0.438204	'10'	'Awake'
-0.401868	'10'	'Awake'
-0.327554	'10'	'Awake'
-0.476374	'10'	'Awake'
-0.334776	'10'	'Awake'
-0.188108	'10'	'Awake'
-0.32444	'10'	'Awake'
-0.412437	'10'	'Awake'
-0.150686	'10'	'Awake'
-0.0633947	'10'	'Awake'
-0.106484	'10'	'Awake'
-0.0435135	'10'	'Awake'
-0.065438	'10'	'Awake'
-0.321025	'10'	'Awake'
-0.272387	'10'	'Awake'
-0.00468706	'10'	'Awake'
0.000227181	'10'	'Awake'
-0.0373287	'10'	'Awake'
0.0252927	'10'	'Awake'
0.104904	'10'	'Awake'
0.108183	'10'	'Awake'
0.121206	'10'	'Awake'
0.0953514	'10'	'Awake'
0.0880467	'10'	'Awake'
0.11605	'10'	'Awake'
0.17499	'10'	'Awake'
0.1809	'10'	'Awake'
0.186883	'10'	'Awake'
0.141839	'10'	'Awake'
0.067804	'10'	'Awake'
0.0609724	'10'	'Awake'
0.0797905	'10'	'Awake'
0.125022	'10'	'Awake'
0.1168	'10'	'Awake'
0.0234727	'10'	'Awake'
0.00120744	'10'	'Awake'
0.0802192	'10'	'Awake'
0.155819	'10'	'Awake'
0.125134	'10'	'Awake'
0.0782544	'10'	'Awake'
0.0409874	'10'	'Awake'
-0.173396	'10'	'Awake'
-0.439424	'10'	'Awake'
-0.115469	'10'	'Awake'
0.140163	'10'	'Awake'
0.133525	'10'	'Awake'
0.0539085	'10'	'Awake'
0.131184	'10'	'Awake'
0.172247	'10'	'Awake'
0.00390358	'10'	'Awake'
-0.318444	'10'	'Awake'
-0.790678	'10'	'Awake'
-0.493936	'10'	'Awake'
-0.237441	'10'	'Awake'
-0.410151	'10'	'Awake'
-0.746276	'10'	'Awake'
-0.631207	'10'	'Awake'
-0.320407	'10'	'Awake'
-0.0218412	'10'	'Awake'
0.0911389	'10'	'Awake'
0.0642402	'10'	'Awake'
0.0548765	'10'	'Awake'
0.139259	'10'	'Awake'
0.102139	'10'	'Awake'
0.0663548	'10'	'Awake'
0.0223298	'10'	'Awake'
0.060014	'10'	'Awake'
0.0948267	'10'	'Awake'
0.0955498	'10'	'Awake'
0.00908245	'10'	'Awake'
0.0263451	'10'	'Awake'
0.0551326	'10'	'Awake'
0.0914611	'10'	'Awake'
0.138243	'10'	'Awake'
0.0224533	'10'	'Awake'
-0.287411	'10'	'Awake'
-0.384364	'10'	'Awake'
-0.0991283	'10'	'Awake'
0.0216535	'10'	'Awake'
-0.168298	'10'	'Awake'
-0.626543	'10'	'Awake'
-0.873509	'10'	'Awake'
-0.437252	'10'	'Awake'
-0.0909801	'10'	'Awake'
-0.124011	'10'	'Awake'
-0.452445	'10'	'Awake'
-0.317677	'10'	'Awake'
-0.0341508	'10'	'Awake'
0.00446423	'10'	'Awake'
0.050846	'10'	'Awake'
0.101903	'10'	'Awake'
-0.0117162	'10'	'Awake'
-0.18881	'10'	'Awake'
-0.272526	'10'	'Awake'
-0.109884	'10'	'Awake'
0.118785	'10'	'Awake'
0.0230859	'10'	'Awake'
0.0649209	'10'	'Awake'
0.415465	'10'	'Awake'
-0.715715	'11'	'Awake'
-1.30255	'11'	'Awake'
-0.808245	'11'	'Awake'
-0.884094	'11'	'Awake'
-0.791148	'11'	'Awake'
-0.203659	'11'	'Awake'
-0.101419	'11'	'Awake'
-0.185273	'11'	'Awake'
-0.10782	'11'	'Awake'
-0.138238	'11'	'Awake'
-0.190201	'11'	'Awake'
-0.134225	'11'	'Awake'
-0.163358	'11'	'Awake'
-0.172319	'11'	'Awake'
-0.0574364	'11'	'Awake'
-0.0374007	'11'	'Awake'
-0.00189945	'11'	'Awake'
-0.0280194	'11'	'Awake'
-0.0818705	'11'	'Awake'
-0.0506862	'11'	'Awake'
-0.0507554	'11'	'Awake'
-0.0660844	'11'	'Awake'
-0.0439506	'11'	'Awake'
-0.0526344	'11'	'Awake'
-0.124069	'11'	'Awake'
-0.118871	'11'	'Awake'
-0.0872883	'11'	'Awake'
-0.0643567	'11'	'Awake'
-0.0029138	'11'	'Awake'
-0.0145595	'11'	'Awake'
-0.0700168	'11'	'Awake'
-0.0508001	'11'	'Awake'
-0.0578985	'11'	'Awake'
-0.12815	'11'	'Awake'
-0.162347	'11'	'Awake'
-0.0539576	'11'	'Awake'
0.0133668	'11'	'Awake'
-0.0324972	'11'	'Awake'
-0.0976589	'11'	'Awake'
-0.0610208	'11'	'Awake'
-0.0909766	'11'	'Awake'
-0.0942655	'11'	'Awake'
-0.115988	'11'	'Awake'
-0.162593	'11'	'Awake'
-0.114356	'11'	'Awake'
-0.0560749	'11'	'Awake'
0.0112399	'11'	'Awake'
-0.0225581	'11'	'Awake'
-0.0539688	'11'	'Awake'
-0.106577	'11'	'Awake'
-0.149923	'11'	'Awake'
-0.257544	'11'	'Awake'
-0.254725	'11'	'Awake'
-0.209402	'11'	'Awake'
-0.151248	'11'	'Awake'
-0.118085	'11'	'Awake'
-0.0474583	'11'	'Awake'
-0.0362424	'11'	'Awake'
-0.0244823	'11'	'Awake'
-0.0739517	'11'	'Awake'
-0.0939592	'11'	'Awake'
-0.0750693	'11'	'Awake'
-0.0873793	'11'	'Awake'
-0.10278	'11'	'Awake'
-0.0803895	'11'	'Awake'
-0.0415203	'11'	'Awake'
0.00874054	'11'	'Awake'
-0.0389584	'11'	'Awake'
-0.061522	'11'	'Awake'
-0.0539485	'11'	'Awake'
-0.129042	'11'	'Awake'
-0.0812503	'11'	'Awake'
-0.0269349	'11'	'Awake'
-0.0192219	'11'	'Awake'
-0.0782325	'11'	'Awake'
-0.0688506	'11'	'Awake'
-0.0765097	'11'	'Awake'
-0.109484	'11'	'Awake'
-0.0998776	'11'	'Awake'
-0.104415	'11'	'Awake'
-0.0543151	'11'	'Awake'
-0.0698847	'11'	'Awake'
-0.0910586	'11'	'Awake'
-0.065275	'11'	'Awake'
-0.0869768	'11'	'Awake'
-0.0780966	'11'	'Awake'
-0.0898958	'11'	'Awake'
-0.146073	'11'	'Awake'
-0.192184	'11'	'Awake'
-0.124825	'11'	'Awake'
-0.0570132	'11'	'Awake'
-0.0624203	'11'	'Awake'
-0.10929	'11'	'Awake'
-0.0858474	'11'	'Awake'
-0.0602319	'11'	'Awake'
-0.0941087	'11'	'Awake'
-0.0224427	'11'	'Awake'
0.0555273	'11'	'Awake'
0.0456638	'11'	'Awake'
-0.0109919	'11'	'Awake'
-0.0996884	'11'	'Awake'
-0.0805599	'11'	'Awake'
0.00117662	'11'	'Awake'
0.00131089	'11'	'Awake'
-0.0104411	'11'	'Awake'
0.00221325	'11'	'Awake'
-0.0435317	'11'	'Awake'
-0.107801	'11'	'Awake'
-0.102936	'11'	'Awake'
-0.0826803	'11'	'Awake'
-0.0681067	'11'	'Awake'
-0.100118	'11'	'Awake'
-0.172374	'11'	'Awake'
-0.140747	'11'	'Awake'
-0.137515	'11'	'Awake'
-0.0495144	'11'	'Awake'
0.060479	'11'	'Awake'
0.014044	'11'	'Awake'
-0.0305901	'11'	'Awake'
-0.034744	'11'	'Awake'
-0.026628	'11'	'Awake'
-0.0386776	'11'	'Awake'
-0.00503119	'11'	'Awake'
0.041759	'11'	'Awake'
0.02675	'11'	'Awake'
-0.0149692	'11'	'Awake'
-0.0997997	'11'	'Awake'
-0.0958953	'11'	'Awake'
-0.161733	'11'	'Awake'
-0.271875	'11'	'Awake'
-0.381621	'11'	'Awake'
-0.32616	'11'	'Awake'
-0.147823	'11'	'Awake'
-0.0854554	'11'	'Awake'
-0.175386	'11'	'Awake'
-0.16441	'11'	'Awake'
-0.111834	'11'	'Awake'
-0.120731	'11'	'Awake'
-0.0772264	'11'	'Awake'
-0.0971562	'11'	'Awake'
-0.0914374	'11'	'Awake'
0.0154851	'11'	'Awake'
-0.174493	'11'	'Awake'
-0.163877	'11'	'Awake'
0.223393	'11'	'Awake'
-0.844016	'12'	'Awake'
-1.29721	'12'	'Awake'
-0.916396	'12'	'Awake'
-1.00326	'12'	'Awake'
-0.781976	'12'	'Awake'
-0.227186	'12'	'Awake'
-0.121109	'12'	'Awake'
-0.1274	'12'	'Awake'
-0.101593	'12'	'Awake'
-0.135941	'12'	'Awake'
-0.173413	'12'	'Awake'
-0.118975	'12'	'Awake'
-0.10285	'12'	'Awake'
-0.108048	'12'	'Awake'
-0.122305	'12'	'Awake'
-0.141682	'12'	'Awake'
-0.118112	'12'	'Awake'
-0.135469	'12'	'Awake'
-0.185173	'12'	'Awake'
-0.0891057	'12'	'Awake'
-0.0759844	'12'	'Awake'
-0.0491831	'12'	'Awake'
-0.0317518	'12'	'Awake'
-0.0516312	'12'	'Awake'
-0.0348433	'12'	'Awake'
-0.0189777	'12'	'Awake'
-0.109017	'12'	'Awake'
-0.234752	'12'	'Awake'
-0.195706	'12'	'Awake'
-0.159834	'12'	'Awake'
-0.103565	'12'	'Awake'
-0.150931	'12'	'Awake'
-0.181779	'12'	'Awake'
-0.108525	'12'	'Awake'
-0.0887465	'12'	'Awake'
-0.135163	'12'	'Awake'
-0.146368	'12'	'Awake'
-0.118143	'12'	'Awake'
-0.0937649	'12'	'Awake'
-0.152101	'12'	'Awake'
-0.232593	'12'	'Awake'
-0.230442	'12'	'Awake'
-0.106525	'12'	'Awake'
-0.0172602	'12'	'Awake'
-0.00883714	'12'	'Awake'
-0.0687808	'12'	'Awake'
-0.0448718	'12'	'Awake'
-0.0271559	'12'	'Awake'
-0.0700492	'12'	'Awake'
-0.125434	'12'	'Awake'
-0.144432	'12'	'Awake'
-0.290842	'12'	'Awake'
-0.422768	'12'	'Awake'
-0.343155	'12'	'Awake'
-0.235771	'12'	'Awake'
-0.143907	'12'	'Awake'
-0.154616	'12'	'Awake'
-0.146916	'12'	'Awake'
-0.208069	'12'	'Awake'
-0.252945	'12'	'Awake'
-0.250732	'12'	'Awake'
-0.22462	'12'	'Awake'
-0.206771	'12'	'Awake'
-0.108219	'12'	'Awake'
-0.0912441	'12'	'Awake'
-0.103598	'12'	'Awake'
-0.0435473	'12'	'Awake'
-0.0717749	'12'	'Awake'
-0.116903	'12'	'Awake'
-0.135472	'12'	'Awake'
-0.160992	'12'	'Awake'
-0.157178	'12'	'Awake'
-0.18794	'12'	'Awake'
-0.201956	'12'	'Awake'
-0.197356	'12'	'Awake'
-0.269749	'12'	'Awake'
-0.449213	'12'	'Awake'
-0.55581	'12'	'Awake'
-0.504857	'12'	'Awake'
-0.347125	'12'	'Awake'
-0.150873	'12'	'Awake'
-0.0767113	'12'	'Awake'
-0.077758	'12'	'Awake'
-0.106237	'12'	'Awake'
-0.122319	'12'	'Awake'
-0.0750191	'12'	'Awake'
-0.0330627	'12'	'Awake'
0.0174644	'12'	'Awake'
0.00795457	'12'	'Awake'
-0.0103911	'12'	'Awake'
-0.0788395	'12'	'Awake'
-0.090312	'12'	'Awake'
-0.00226516	'12'	'Awake'
-0.0228109	'12'	'Awake'
-0.0528414	'12'	'Awake'
-0.126866	'12'	'Awake'
-0.164953	'12'	'Awake'
-0.116507	'12'	'Awake'
-0.0300963	'12'	'Awake'
-0.00902623	'12'	'Awake'
-0.111838	'12'	'Awake'
-0.235312	'12'	'Awake'
-0.12628	'12'	'Awake'
-0.0282948	'12'	'Awake'
-0.0620929	'12'	'Awake'
-0.130902	'12'	'Awake'
-0.166778	'12'	'Awake'
-0.0529471	'12'	'Awake'
0.0337687	'12'	'Awake'
0.0225874	'12'	'Awake'
-0.0662951	'12'	'Awake'
-0.151446	'12'	'Awake'
-0.125407	'12'	'Awake'
-0.0958526	'12'	'Awake'
-0.0385221	'12'	'Awake'
0.034525	'12'	'Awake'
0.0876615	'12'	'Awake'
0.0506172	'12'	'Awake'
-0.0899624	'12'	'Awake'
-0.085778	'12'	'Awake'
-0.0480868	'12'	'Awake'
-0.00980041	'12'	'Awake'
-0.0256776	'12'	'Awake'
-0.0649949	'12'	'Awake'
-0.0617629	'12'	'Awake'
0.0107784	'12'	'Awake'
-0.00764384	'12'	'Awake'
-0.0118809	'12'	'Awake'
-0.0734879	'12'	'Awake'
-0.135389	'12'	'Awake'
-0.107264	'12'	'Awake'
-0.0911997	'12'	'Awake'
-0.108152	'12'	'Awake'
-0.102213	'12'	'Awake'
-0.0780962	'12'	'Awake'
-0.0827934	'12'	'Awake'
-0.146589	'12'	'Awake'
-0.225683	'12'	'Awake'
-0.127972	'12'	'Awake'
-0.153224	'12'	'Awake'
-0.192913	'12'	'Awake'
-0.0457601	'12'	'Awake'
-0.029153	'12'	'Awake'
0.0416377	'12'	'Awake'
0.293176	'12'	'Awake'
-0.496039	'13'	'Awake'
-1.01165	'13'	'Awake'
-0.777307	'13'	'Awake'
-0.749694	'13'	'Awake'
-0.571012	'13'	'Awake'
-0.0956879	'13'	'Awake'
-0.0411172	'13'	'Awake'
-0.175104	'13'	'Awake'
-0.112476	'13'	'Awake'
-0.0810708	'13'	'Awake'
-0.0850025	'13'	'Awake'
-0.0219672	'13'	'Awake'
-0.0334006	'13'	'Awake'
-0.0624576	'13'	'Awake'
-0.0139164	'13'	'Awake'
-0.054026	'13'	'Awake'
-0.0478507	'13'	'Awake'
-0.0163975	'13'	'Awake'
-0.0602617	'13'	'Awake'
-0.0730223	'13'	'Awake'
0.00691585	'13'	'Awake'
0.0698848	'13'	'Awake'
0.0967175	'13'	'Awake'
0.0583591	'13'	'Awake'
0.0374954	'13'	'Awake'
0.0492901	'13'	'Awake'
0.0521504	'13'	'Awake'
0.0808307	'13'	'Awake'
0.104617	'13'	'Awake'
0.0908775	'13'	'Awake'
0.0444434	'13'	'Awake'
-0.00705064	'13'	'Awake'
-0.00265956	'13'	'Awake'
0.050353	'13'	'Awake'
0.0137851	'13'	'Awake'
-0.00775763	'13'	'Awake'
0.0218923	'13'	'Awake'
0.0190564	'13'	'Awake'
0.0477766	'13'	'Awake'
0.0754042	'13'	'Awake'
0.0340341	'13'	'Awake'
0.0480113	'13'	'Awake'
0.0880344	'13'	'Awake'
0.0315667	'13'	'Awake'
0.00733566	'13'	'Awake'
0.00693035	'13'	'Awake'
0.00973352	'13'	'Awake'
0.00778564	'13'	'Awake'
-0.00853919	'13'	'Awake'
0.0289894	'13'	'Awake'
0.0132666	'13'	'Awake'
-0.00890844	'13'	'Awake'
-0.0208429	'13'	'Awake'
0.0236169	'13'	'Awake'
0.0152061	'13'	'Awake'
0.0103279	'13'	'Awake'
0.0199741	'13'	'Awake'
0.0370721	'13'	'Awake'
0.051802	'13'	'Awake'
0.0236594	'13'	'Awake'
0.0172153	'13'	'Awake'
0.0245581	'13'	'Awake'
-0.006831	'13'	'Awake'
-0.021299	'13'	'Awake'
-0.00711072	'13'	'Awake'
0.0062408	'13'	'Awake'
0.0459551	'13'	'Awake'
0.0316929	'13'	'Awake'
-0.000688217	'13'	'Awake'
-0.0241559	'13'	'Awake'
-0.0638487	'13'	'Awake'
-0.0309376	'13'	'Awake'
0.00529667	'13'	'Awake'
0.0297625	'13'	'Awake'
0.0193772	'13'	'Awake'
0.00845722	'13'	'Awake'
0.0172576	'13'	'Awake'
0.0295109	'13'	'Awake'
0.0667622	'13'	'Awake'
0.033146	'13'	'Awake'
0.0147795	'13'	'Awake'
-0.030182	'13'	'Awake'
0.0103087	'13'	'Awake'
0.0242018	'13'	'Awake'
0.0259262	'13'	'Awake'
0.0203557	'13'	'Awake'
0.0107341	'13'	'Awake'
-0.00020417	'13'	'Awake'
0.0225525	'13'	'Awake'
-0.0265976	'13'	'Awake'
-0.0667842	'13'	'Awake'
-0.0949445	'13'	'Awake'
-0.0593737	'13'	'Awake'
-0.0327393	'13'	'Awake'
-0.0107924	'13'	'Awake'
-0.0137942	'13'	'Awake'
-0.0398607	'13'	'Awake'
-0.0944859	'13'	'Awake'
-0.190209	'13'	'Awake'
-0.0785486	'13'	'Awake'
-0.00511988	'13'	'Awake'
-0.0307107	'13'	'Awake'
-0.00258757	'13'	'Awake'
0.0310086	'13'	'Awake'
0.0836013	'13'	'Awake'
0.0998856	'13'	'Awake'
0.020161	'13'	'Awake'
-0.085791	'13'	'Awake'
-0.119825	'13'	'Awake'
-0.0163061	'13'	'Awake'
0.0209503	'13'	'Awake'
-0.0444691	'13'	'Awake'
-0.0432116	'13'	'Awake'
-0.0348014	'13'	'Awake'
-0.0398238	'13'	'Awake'
0.00478142	'13'	'Awake'
0.0805746	'13'	'Awake'
0.0832538	'13'	'Awake'
0.0601139	'13'	'Awake'
0.0120156	'13'	'Awake'
-0.0221215	'13'	'Awake'
0.0242868	'13'	'Awake'
-0.00298384	'13'	'Awake'
-0.0307491	'13'	'Awake'
0.047356	'13'	'Awake'
-0.0104395	'13'	'Awake'
-0.118938	'13'	'Awake'
-0.130248	'13'	'Awake'
-0.151316	'13'	'Awake'
-0.0854942	'13'	'Awake'
0.0362032	'13'	'Awake'
0.078598	'13'	'Awake'
0.029132	'13'	'Awake'
-0.0542612	'13'	'Awake'
-0.101022	'13'	'Awake'
0.0418293	'13'	'Awake'
0.0346877	'13'	'Awake'
-0.167346	'13'	'Awake'
-0.205476	'13'	'Awake'
-0.108702	'13'	'Awake'
-0.00891423	'13'	'Awake'
0.0288876	'13'	'Awake'
-0.136726	'13'	'Awake'
-0.12753	'13'	'Awake'
0.233269	'13'	'Awake'
-0.740666	'14'	'Awake'
-1.24855	'14'	'Awake'
-0.620381	'14'	'Awake'
-0.669089	'14'	'Awake'
-0.684878	'14'	'Awake'
-0.177343	'14'	'Awake'
-0.0239344	'14'	'Awake'
-0.154497	'14'	'Awake'
-0.072909	'14'	'Awake'
-0.0274548	'14'	'Awake'
-0.0527847	'14'	'Awake'
0.00880968	'14'	'Awake'
0.0415944	'14'	'Awake'
0.0239434	'14'	'Awake'
0.0283815	'14'	'Awake'
0.0190543	'14'	'Awake'
0.0314755	'14'	'Awake'
0.0163782	'14'	'Awake'
0.0417565	'14'	'Awake'
0.0120016	'14'	'Awake'
-0.0183592	'14'	'Awake'
-0.0170684	'14'	'Awake'
0.00725861	'14'	'Awake'
0.0259303	'14'	'Awake'
0.0588644	'14'	'Awake'
0.0561723	'14'	'Awake'
-0.0447783	'14'	'Awake'
-0.0929409	'14'	'Awake'
-0.0909458	'14'	'Awake'
-0.138511	'14'	'Awake'
-0.161556	'14'	'Awake'
-0.124719	'14'	'Awake'
-0.0630125	'14'	'Awake'
0.022405	'14'	'Awake'
-0.0365414	'14'	'Awake'
-0.0693442	'14'	'Awake'
0.0305498	'14'	'Awake'
0.0771479	'14'	'Awake'
0.083762	'14'	'Awake'
0.0422035	'14'	'Awake'
0.0155585	'14'	'Awake'
0.0641187	'14'	'Awake'
0.0688477	'14'	'Awake'
0.0473083	'14'	'Awake'
0.0649845	'14'	'Awake'
0.0900744	'14'	'Awake'
0.0476064	'14'	'Awake'
0.0492584	'14'	'Awake'
0.0276021	'14'	'Awake'
-0.021907	'14'	'Awake'
-0.0929295	'14'	'Awake'
-0.165544	'14'	'Awake'
-0.081069	'14'	'Awake'
0.0224483	'14'	'Awake'
0.0652218	'14'	'Awake'
0.0198612	'14'	'Awake'
0.00608997	'14'	'Awake'
-0.0242374	'14'	'Awake'
-0.0233681	'14'	'Awake'
-0.0607002	'14'	'Awake'
-0.0493248	'14'	'Awake'
-0.0900826	'14'	'Awake'
-0.0792148	'14'	'Awake'
0.0123309	'14'	'Awake'
0.0468217	'14'	'Awake'
0.000315844	'14'	'Awake'
0.0216674	'14'	'Awake'
0.0192211	'14'	'Awake'
-0.0190868	'14'	'Awake'
-0.0217985	'14'	'Awake'
-0.00567098	'14'	'Awake'
0.000137714	'14'	'Awake'
0.0273366	'14'	'Awake'
0.045818	'14'	'Awake'
0.0420688	'14'	'Awake'
-0.048062	'14'	'Awake'
-0.21572	'14'	'Awake'
-0.344113	'14'	'Awake'
-0.208545	'14'	'Awake'
-0.109078	'14'	'Awake'
-0.107792	'14'	'Awake'
-0.105074	'14'	'Awake'
-0.0526554	'14'	'Awake'
-0.0571697	'14'	'Awake'
-0.0916104	'14'	'Awake'
-0.0567611	'14'	'Awake'
-0.017916	'14'	'Awake'
-0.0294182	'14'	'Awake'
-0.00345474	'14'	'Awake'
-0.00143222	'14'	'Awake'
-0.0204359	'14'	'Awake'
0.0327236	'14'	'Awake'
0.0404379	'14'	'Awake'
0.0137792	'14'	'Awake'
0.0391133	'14'	'Awake'
0.0422448	'14'	'Awake'
0.020739	'14'	'Awake'
0.0261818	'14'	'Awake'
0.0104139	'14'	'Awake'
-0.0431667	'14'	'Awake'
-0.0861512	'14'	'Awake'
-0.0920947	'14'	'Awake'
-0.0620016	'14'	'Awake'
-0.103535	'14'	'Awake'
-0.0645975	'14'	'Awake'
-0.00215448	'14'	'Awake'
0.000836848	'14'	'Awake'
-0.0692573	'14'	'Awake'
-0.120843	'14'	'Awake'
-0.128937	'14'	'Awake'
-0.0942017	'14'	'Awake'
-0.0517024	'14'	'Awake'
-0.0889761	'14'	'Awake'
0.0111855	'14'	'Awake'
[truncated: 176 more rows]

## Sheet: Mild
Repertoire_entropy	SUB_number	Condition
-0.872964	'1'	'Mild'
-0.995079	'1'	'Mild'
-0.588468	'1'	'Mild'
-0.693577	'1'	'Mild'
-0.774005	'1'	'Mild'
-0.284118	'1'	'Mild'
-0.165747	'1'	'Mild'
-0.20873	'1'	'Mild'
-0.113125	'1'	'Mild'
-0.10992	'1'	'Mild'
-0.147644	'1'	'Mild'
-0.13121	'1'	'Mild'
-0.120079	'1'	'Mild'
-0.0592462	'1'	'Mild'
-0.00465611	'1'	'Mild'
-0.0731465	'1'	'Mild'
-0.0851224	'1'	'Mild'
-0.0477963	'1'	'Mild'
-0.0983056	'1'	'Mild'
-0.100856	'1'	'Mild'
-0.11559	'1'	'Mild'
-0.0806656	'1'	'Mild'
-0.0141815	'1'	'Mild'
-0.0126705	'1'	'Mild'
-0.0537619	'1'	'Mild'
-0.0531399	'1'	'Mild'
-0.101766	'1'	'Mild'
-0.176635	'1'	'Mild'
-0.132786	'1'	'Mild'
-0.0806078	'1'	'Mild'
-0.0743906	'1'	'Mild'
-0.0689819	'1'	'Mild'
-0.115153	'1'	'Mild'
-0.144961	'1'	'Mild'
-0.144847	'1'	'Mild'
-0.0932151	'1'	'Mild'
-0.042486	'1'	'Mild'
-0.0399919	'1'	'Mild'
-0.082713	'1'	'Mild'
-0.0794978	'1'	'Mild'
-0.080222	'1'	'Mild'
-0.113591	'1'	'Mild'
-0.132763	'1'	'Mild'
-0.164341	'1'	'Mild'
-0.184953	'1'	'Mild'
-0.134331	'1'	'Mild'
-0.0994203	'1'	'Mild'
-0.102457	'1'	'Mild'
-0.133393	'1'	'Mild'
-0.125803	'1'	'Mild'
-0.107589	'1'	'Mild'
-0.0742111	'1'	'Mild'
-0.0579263	'1'	'Mild'
-0.110019	'1'	'Mild'
-0.205139	'1'	'Mild'
-0.184059	'1'	'Mild'
-0.264278	'1'	'Mild'
-0.404535	'1'	'Mild'
-0.305786	'1'	'Mild'
-0.192361	'1'	'Mild'
-0.209598	'1'	'Mild'
-0.231696	'1'	'Mild'
-0.160585	'1'	'Mild'
-0.0804012	'1'	'Mild'
-0.0440487	'1'	'Mild'
-0.0337041	'1'	'Mild'
-0.0244991	'1'	'Mild'
-0.0117043	'1'	'Mild'
-0.0457802	'1'	'Mild'
-0.0407369	'1'	'Mild'
-0.0600699	'1'	'Mild'
-0.0182541	'1'	'Mild'
-0.00559157	'1'	'Mild'
0.00594181	'1'	'Mild'
-0.0594122	'1'	'Mild'
-0.0389946	'1'	'Mild'
0.0712462	'1'	'Mild'
0.21839	'1'	'Mild'
0.166451	'1'	'Mild'
0.066743	'1'	'Mild'
-0.0864644	'1'	'Mild'
-0.153874	'1'	'Mild'
-0.120151	'1'	'Mild'
-0.0529026	'1'	'Mild'
-0.0940079	'1'	'Mild'
-0.131779	'1'	'Mild'
-0.145471	'1'	'Mild'
-0.114893	'1'	'Mild'
-0.0960883	'1'	'Mild'
-0.147607	'1'	'Mild'
-0.16054	'1'	'Mild'
-0.108545	'1'	'Mild'
-0.0835068	'1'	'Mild'
-0.0871591	'1'	'Mild'
-0.0201197	'1'	'Mild'
-0.0427541	'1'	'Mild'
-0.0895592	'1'	'Mild'
-0.089362	'1'	'Mild'
-0.074414	'1'	'Mild'
-0.0838791	'1'	'Mild'
-0.0462076	'1'	'Mild'
-0.0591742	'1'	'Mild'
-0.100234	'1'	'Mild'
-0.0660353	'1'	'Mild'
-0.0107092	'1'	'Mild'
-0.00312382	'1'	'Mild'
-0.0332508	'1'	'Mild'
-0.125366	'1'	'Mild'
-0.141524	'1'	'Mild'
-0.15169	'1'	'Mild'
-0.109944	'1'	'Mild'
-0.0344991	'1'	'Mild'
-0.000605913	'1'	'Mild'
-0.0573711	'1'	'Mild'
-0.0538129	'1'	'Mild'
0.0704709	'1'	'Mild'
0.125234	'1'	'Mild'
0.0432219	'1'	'Mild'
-0.0527473	'1'	'Mild'
-0.199696	'1'	'Mild'
-0.507085	'1'	'Mild'
-0.716513	'1'	'Mild'
-0.679627	'1'	'Mild'
-0.791586	'1'	'Mild'
-0.525275	'1'	'Mild'
-0.187747	'1'	'Mild'
-0.0220106	'1'	'Mild'
-0.0138488	'1'	'Mild'
-0.0947915	'1'	'Mild'
-0.13172	'1'	'Mild'
-0.0628074	'1'	'Mild'
-0.0660955	'1'	'Mild'
-0.0426567	'1'	'Mild'
-0.0689233	'1'	'Mild'
-0.0957668	'1'	'Mild'
-0.0800552	'1'	'Mild'
-0.0862094	'1'	'Mild'
-0.134971	'1'	'Mild'
-0.0608848	'1'	'Mild'
-0.190222	'1'	'Mild'
-0.348502	'1'	'Mild'
-0.16121	'1'	'Mild'
-0.125383	'1'	'Mild'
-0.0839809	'1'	'Mild'
0.195186	'1'	'Mild'
-0.941089	'2'	'Mild'
-1.49634	'2'	'Mild'
-0.805255	'2'	'Mild'
-0.881378	'2'	'Mild'
-0.755688	'2'	'Mild'
-0.193979	'2'	'Mild'
-0.0890186	'2'	'Mild'
-0.160517	'2'	'Mild'
-0.0728393	'2'	'Mild'
-0.0897014	'2'	'Mild'
-0.169221	'2'	'Mild'
-0.105016	'2'	'Mild'
-0.0470631	'2'	'Mild'
-0.00973867	'2'	'Mild'
0.00345445	'2'	'Mild'
-0.134448	'2'	'Mild'
-0.0941035	'2'	'Mild'
-0.0342361	'2'	'Mild'
-0.0886501	'2'	'Mild'
-0.0411753	'2'	'Mild'
-0.05021	'2'	'Mild'
-0.0899892	'2'	'Mild'
-0.0487454	'2'	'Mild'
0.0593105	'2'	'Mild'
0.0578306	'2'	'Mild'
-0.00652904	'2'	'Mild'
-0.0354073	'2'	'Mild'
-0.0499719	'2'	'Mild'
0.0144407	'2'	'Mild'
0.0257283	'2'	'Mild'
-0.0829739	'2'	'Mild'
-0.138731	'2'	'Mild'
-0.182275	'2'	'Mild'
-0.136809	'2'	'Mild'
-0.0809085	'2'	'Mild'
-0.077385	'2'	'Mild'
-0.0753633	'2'	'Mild'
-0.043763	'2'	'Mild'
-0.0118406	'2'	'Mild'
-0.0410335	'2'	'Mild'
-0.0414848	'2'	'Mild'
-0.0873808	'2'	'Mild'
-0.108106	'2'	'Mild'
-0.0781946	'2'	'Mild'
-0.0495866	'2'	'Mild'
-0.131684	'2'	'Mild'
-0.141988	'2'	'Mild'
-0.0853763	'2'	'Mild'
-0.112869	'2'	'Mild'
-0.100719	'2'	'Mild'
-0.0595631	'2'	'Mild'
-0.106596	'2'	'Mild'
-0.106471	'2'	'Mild'
-0.0699914	'2'	'Mild'
-0.0276891	'2'	'Mild'
-0.0417197	'2'	'Mild'
-0.0442042	'2'	'Mild'
-0.0655847	'2'	'Mild'
-0.0716833	'2'	'Mild'
-0.091111	'2'	'Mild'
-0.105474	'2'	'Mild'
-0.0676573	'2'	'Mild'
-0.0957698	'2'	'Mild'
-0.0908365	'2'	'Mild'
-0.145728	'2'	'Mild'
-0.138327	'2'	'Mild'
-0.0566193	'2'	'Mild'
-0.103593	'2'	'Mild'
-0.073716	'2'	'Mild'
0.00451766	'2'	'Mild'
0.0369381	'2'	'Mild'
-0.00814117	'2'	'Mild'
0.00333938	'2'	'Mild'
-0.0137671	'2'	'Mild'
-0.0407799	'2'	'Mild'
-0.0688241	'2'	'Mild'
-0.0720132	'2'	'Mild'
-0.0336739	'2'	'Mild'
-0.0153721	'2'	'Mild'
0.0237499	'2'	'Mild'
-0.0557762	'2'	'Mild'
-0.198211	'2'	'Mild'
-0.235474	'2'	'Mild'
-0.199777	'2'	'Mild'
-0.126698	'2'	'Mild'
-0.141469	'2'	'Mild'
-0.305135	'2'	'Mild'
-0.471648	'2'	'Mild'
-0.290814	'2'	'Mild'
-0.204529	'2'	'Mild'
-0.318497	'2'	'Mild'
-0.279423	'2'	'Mild'
-0.132675	'2'	'Mild'
-0.022156	'2'	'Mild'
-0.0170919	'2'	'Mild'
-0.0554597	'2'	'Mild'
-0.0261076	'2'	'Mild'
-0.00155909	'2'	'Mild'
-0.0350182	'2'	'Mild'
-0.076021	'2'	'Mild'
-0.0961509	'2'	'Mild'
-0.153749	'2'	'Mild'
-0.135593	'2'	'Mild'
-0.0788857	'2'	'Mild'
-0.0659668	'2'	'Mild'
-0.0640714	'2'	'Mild'
-0.0785641	'2'	'Mild'
-0.0319384	'2'	'Mild'
-0.0186019	'2'	'Mild'
0.0359671	'2'	'Mild'
0.103925	'2'	'Mild'
0.0913656	'2'	'Mild'
-0.0324084	'2'	'Mild'
-0.125996	'2'	'Mild'
-0.170779	'2'	'Mild'
-0.183153	'2'	'Mild'
-0.176493	'2'	'Mild'
-0.179349	'2'	'Mild'
-0.140563	'2'	'Mild'
-0.115249	'2'	'Mild'
-0.11605	'2'	'Mild'
-0.0769933	'2'	'Mild'
-0.0627017	'2'	'Mild'
-0.129078	'2'	'Mild'
-0.15315	'2'	'Mild'
-0.0822276	'2'	'Mild'
-0.0889853	'2'	'Mild'
-0.122209	'2'	'Mild'
-0.136459	'2'	'Mild'
-0.092687	'2'	'Mild'
-0.00587131	'2'	'Mild'
-0.0432472	'2'	'Mild'
-0.0546992	'2'	'Mild'
-0.0882882	'2'	'Mild'
-0.149352	'2'	'Mild'
-0.08981	'2'	'Mild'
-0.0742392	'2'	'Mild'
-0.0658273	'2'	'Mild'
-0.0310634	'2'	'Mild'
-0.0790347	'2'	'Mild'
-0.0848558	'2'	'Mild'
0.0200446	'2'	'Mild'
-0.195584	'2'	'Mild'
-0.457692	'2'	'Mild'
-0.0661673	'2'	'Mild'
-0.768981	'3'	'Mild'
-1.3563	'3'	'Mild'
-0.712009	'3'	'Mild'
-0.810716	'3'	'Mild'
-0.629789	'3'	'Mild'
-0.0874963	'3'	'Mild'
-0.0506875	'3'	'Mild'
-0.19083	'3'	'Mild'
-0.035168	'3'	'Mild'
0.0828259	'3'	'Mild'
-0.0215288	'3'	'Mild'
-0.0775815	'3'	'Mild'
-0.0441543	'3'	'Mild'
0.0087171	'3'	'Mild'
0.0310365	'3'	'Mild'
-0.0198429	'3'	'Mild'
-0.0338024	'3'	'Mild'
-0.151953	'3'	'Mild'
-0.485298	'3'	'Mild'
-0.926364	'3'	'Mild'
-0.946063	'3'	'Mild'
-0.498839	'3'	'Mild'
-0.162842	'3'	'Mild'
-0.0696841	'3'	'Mild'
-0.142486	'3'	'Mild'
-0.149024	'3'	'Mild'
-0.0708767	'3'	'Mild'
0.000954143	'3'	'Mild'
0.0246189	'3'	'Mild'
-0.0150217	'3'	'Mild'
-0.0136671	'3'	'Mild'
0.0185711	'3'	'Mild'
0.0299735	'3'	'Mild'
0.0479527	'3'	'Mild'
-0.0241722	'3'	'Mild'
-0.0183536	'3'	'Mild'
0.00790822	'3'	'Mild'
0.0449111	'3'	'Mild'
0.0292929	'3'	'Mild'
0.0490474	'3'	'Mild'
0.0309632	'3'	'Mild'
0.00670543	'3'	'Mild'
-0.036039	'3'	'Mild'
0.0697695	'3'	'Mild'
0.201695	'3'	'Mild'
0.179936	'3'	'Mild'
-0.0188501	'3'	'Mild'
-0.116403	'3'	'Mild'
-0.0590884	'3'	'Mild'
0.0449331	'3'	'Mild'
0.0818486	'3'	'Mild'
0.00421744	'3'	'Mild'
-0.0103461	'3'	'Mild'
0.0179293	'3'	'Mild'
0.0737372	'3'	'Mild'
0.0600696	'3'	'Mild'
0.0310289	'3'	'Mild'
0.0410047	'3'	'Mild'
0.0491367	'3'	'Mild'
0.0653073	'3'	'Mild'
0.0429394	'3'	'Mild'
-0.0254598	'3'	'Mild'
-0.0952383	'3'	'Mild'
-0.129291	'3'	'Mild'
-0.0617795	'3'	'Mild'
0.0355029	'3'	'Mild'
0.0705156	'3'	'Mild'
0.0346779	'3'	'Mild'
0.0111359	'3'	'Mild'
0.045851	'3'	'Mild'
0.0170047	'3'	'Mild'
0.0162192	'3'	'Mild'
0.0635146	'3'	'Mild'
0.038138	'3'	'Mild'
0.0194412	'3'	'Mild'
0.0149007	'3'	'Mild'
-0.0130814	'3'	'Mild'
-0.0166409	'3'	'Mild'
0.0199254	'3'	'Mild'
0.0316953	'3'	'Mild'
0.0678722	'3'	'Mild'
0.0454813	'3'	'Mild'
0.0350135	'3'	'Mild'
-0.00084656	'3'	'Mild'
-0.0411546	'3'	'Mild'
-0.0166655	'3'	'Mild'
0.0777425	'3'	'Mild'
0.0520883	'3'	'Mild'
-0.017181	'3'	'Mild'
-0.0406947	'3'	'Mild'
-0.0667982	'3'	'Mild'
-0.107303	'3'	'Mild'
-0.0904432	'3'	'Mild'
0.0125449	'3'	'Mild'
0.0128167	'3'	'Mild'
-0.10707	'3'	'Mild'
-0.11355	'3'	'Mild'
0.000829307	'3'	'Mild'
0.0329227	'3'	'Mild'
-0.112849	'3'	'Mild'
-0.395231	'3'	'Mild'
-0.642137	'3'	'Mild'
-0.582118	'3'	'Mild'
-0.39167	'3'	'Mild'
-0.324455	'3'	'Mild'
-0.459494	'3'	'Mild'
-0.420397	'3'	'Mild'
-0.144987	'3'	'Mild'
-0.0421471	'3'	'Mild'
-0.126283	'3'	'Mild'
-0.170114	'3'	'Mild'
-0.197416	'3'	'Mild'
-0.231887	'3'	'Mild'
-0.144519	'3'	'Mild'
-0.0381608	'3'	'Mild'
-0.098878	'3'	'Mild'
-0.184521	'3'	'Mild'
-0.19974	'3'	'Mild'
-0.0913141	'3'	'Mild'
-0.0255204	'3'	'Mild'
0.0113163	'3'	'Mild'
0.0826138	'3'	'Mild'
0.153212	'3'	'Mild'
0.238915	'3'	'Mild'
0.244425	'3'	'Mild'
0.15581	'3'	'Mild'
0.0132577	'3'	'Mild'
-0.0022363	'3'	'Mild'
0.0495954	'3'	'Mild'
0.105888	'3'	'Mild'
0.123582	'3'	'Mild'
0.0187018	'3'	'Mild'
-0.0151962	'3'	'Mild'
0.0693805	'3'	'Mild'
0.00611838	'3'	'Mild'
-0.0419851	'3'	'Mild'
-0.0388127	'3'	'Mild'
-0.0620297	'3'	'Mild'
0.0132605	'3'	'Mild'
0.00448035	'3'	'Mild'
-0.0475267	'3'	'Mild'
0.0582734	'3'	'Mild'
-0.0769352	'3'	'Mild'
-0.106779	'3'	'Mild'
0.256088	'3'	'Mild'
-0.499979	'4'	'Mild'
-0.954893	'4'	'Mild'
-0.683619	'4'	'Mild'
-0.892208	'4'	'Mild'
-0.631771	'4'	'Mild'
-0.0432719	'4'	'Mild'
0.0373711	'4'	'Mild'
-0.0207986	'4'	'Mild'
0.0843843	'4'	'Mild'
0.11869	'4'	'Mild'
0.0716255	'4'	'Mild'
0.0943116	'4'	'Mild'
0.0805588	'4'	'Mild'
0.0975006	'4'	'Mild'
0.162026	'4'	'Mild'
0.0913279	'4'	'Mild'
0.0892486	'4'	'Mild'
0.00496847	'4'	'Mild'
-0.388675	'4'	'Mild'
-0.58327	'4'	'Mild'
-0.206594	'4'	'Mild'
-0.0297406	'4'	'Mild'
-0.0463565	'4'	'Mild'
-0.0834221	'4'	'Mild'
0.017322	'4'	'Mild'
0.145116	'4'	'Mild'
0.134321	'4'	'Mild'
0.0671291	'4'	'Mild'
0.033429	'4'	'Mild'
0.0140212	'4'	'Mild'
0.06821	'4'	'Mild'
0.115312	'4'	'Mild'
0.0801434	'4'	'Mild'
0.0777511	'4'	'Mild'
0.0575361	'4'	'Mild'
0.0385583	'4'	'Mild'
0.021973	'4'	'Mild'
0.00944604	'4'	'Mild'
0.0266316	'4'	'Mild'
0.0393096	'4'	'Mild'
0.00494819	'4'	'Mild'
0.0293954	'4'	'Mild'
0.103898	'4'	'Mild'
0.14407	'4'	'Mild'
0.151377	'4'	'Mild'
0.135927	'4'	'Mild'
0.168841	'4'	'Mild'
0.214349	'4'	'Mild'
0.067691	'4'	'Mild'
-0.339692	'4'	'Mild'
-0.756101	'4'	'Mild'
-0.494539	'4'	'Mild'
-0.259597	'4'	'Mild'
-0.247895	'4'	'Mild'
-0.265196	'4'	'Mild'
-0.158477	'4'	'Mild'
-0.112399	'4'	'Mild'
-0.0331192	'4'	'Mild'
0.0483972	'4'	'Mild'
0.075264	'4'	'Mild'
0.16344	'4'	'Mild'
0.202237	'4'	'Mild'
0.164774	'4'	'Mild'
0.140579	'4'	'Mild'
0.107024	'4'	'Mild'
0.0890759	'4'	'Mild'
0.0910136	'4'	'Mild'
0.127599	'4'	'Mild'
0.10204	'4'	'Mild'
0.0327556	'4'	'Mild'
0.0159288	'4'	'Mild'
0.11776	'4'	'Mild'
0.174772	'4'	'Mild'
0.163442	'4'	'Mild'
0.133934	'4'	'Mild'
0.104729	'4'	'Mild'
0.116512	'4'	'Mild'
0.104985	'4'	'Mild'
0.0874132	'4'	'Mild'
0.0537046	'4'	'Mild'
0.0439125	'4'	'Mild'
0.0223604	'4'	'Mild'
0.0387794	'4'	'Mild'
0.0739794	'4'	'Mild'
0.100996	'4'	'Mild'
0.0786329	'4'	'Mild'
0.0685942	'4'	'Mild'
0.041165	'4'	'Mild'
0.0197678	'4'	'Mild'
0.0624577	'4'	'Mild'
0.0773174	'4'	'Mild'
0.0921159	'4'	'Mild'
0.0642412	'4'	'Mild'
0.0195616	'4'	'Mild'
0.0509886	'4'	'Mild'
0.0708692	'4'	'Mild'
0.103887	'4'	'Mild'
0.149546	'4'	'Mild'
0.112612	'4'	'Mild'
0.0932805	'4'	'Mild'
0.0997543	'4'	'Mild'
0.118239	'4'	'Mild'
0.0574495	'4'	'Mild'
-0.00713173	'4'	'Mild'
-0.0590153	'4'	'Mild'
-0.00769885	'4'	'Mild'
0.00951035	'4'	'Mild'
0.0472035	'4'	'Mild'
0.0320251	'4'	'Mild'
0.054546	'4'	'Mild'
0.0924695	'4'	'Mild'
0.0938755	'4'	'Mild'
0.0712655	'4'	'Mild'
0.0281884	'4'	'Mild'
0.0212086	'4'	'Mild'
0.0651229	'4'	'Mild'
0.0957594	'4'	'Mild'
0.0657407	'4'	'Mild'
0.0417582	'4'	'Mild'
0.0938393	'4'	'Mild'
0.1559	'4'	'Mild'
0.139079	'4'	'Mild'
0.0902641	'4'	'Mild'
0.0642575	'4'	'Mild'
0.0971794	'4'	'Mild'
0.101081	'4'	'Mild'
0.00689134	'4'	'Mild'
0.0525251	'4'	'Mild'
0.0461725	'4'	'Mild'
0.0219276	'4'	'Mild'
0.0934131	'4'	'Mild'
0.134891	'4'	'Mild'
0.0686076	'4'	'Mild'
0.0799633	'4'	'Mild'
0.0687844	'4'	'Mild'
0.138004	'4'	'Mild'
0.105512	'4'	'Mild'
0.0470997	'4'	'Mild'
0.076738	'4'	'Mild'
0.00396569	'4'	'Mild'
-0.0905656	'4'	'Mild'
0.0470406	'4'	'Mild'
-0.0378899	'4'	'Mild'
0.00484721	'4'	'Mild'
0.35139	'4'	'Mild'
-0.701598	'5'	'Mild'
-1.36667	'5'	'Mild'
-0.85319	'5'	'Mild'
-0.945569	'5'	'Mild'
-0.736239	'5'	'Mild'
-0.128216	'5'	'Mild'
-0.0814389	'5'	'Mild'
-0.24697	'5'	'Mild'
-0.163199	'5'	'Mild'
-0.0308619	'5'	'Mild'
-0.0394419	'5'	'Mild'
-0.0306326	'5'	'Mild'
-0.0292416	'5'	'Mild'
0.0227085	'5'	'Mild'
0.0875743	'5'	'Mild'
0.121529	'5'	'Mild'
0.0336954	'5'	'Mild'
0.00227238	'5'	'Mild'
-0.0114342	'5'	'Mild'
0.0398331	'5'	'Mild'
0.0579741	'5'	'Mild'
0.0413811	'5'	'Mild'
-0.00283447	'5'	'Mild'
-0.068843	'5'	'Mild'
-0.126532	'5'	'Mild'
-0.164308	'5'	'Mild'
-0.16264	'5'	'Mild'
-0.128211	'5'	'Mild'
-0.132746	'5'	'Mild'
-0.106873	'5'	'Mild'
-0.0140415	'5'	'Mild'
0.00492281	'5'	'Mild'
0.00211634	'5'	'Mild'
0.0203181	'5'	'Mild'
-0.00112791	'5'	'Mild'
-0.033128	'5'	'Mild'
0.00620149	'5'	'Mild'
-0.0188802	'5'	'Mild'
-0.0123365	'5'	'Mild'
0.0206481	'5'	'Mild'
-0.0502556	'5'	'Mild'
-0.105876	'5'	'Mild'
-0.0922976	'5'	'Mild'
-0.0785202	'5'	'Mild'
-0.0807432	'5'	'Mild'
-0.0960779	'5'	'Mild'
-0.0883426	'5'	'Mild'
-0.0361067	'5'	'Mild'
0.0268921	'5'	'Mild'
0.0815943	'5'	'Mild'
0.115058	'5'	'Mild'
0.0722644	'5'	'Mild'
0.0391529	'5'	'Mild'
-0.0294733	'5'	'Mild'
-0.0976214	'5'	'Mild'
-0.0866972	'5'	'Mild'
-0.0337541	'5'	'Mild'
-0.0565696	'5'	'Mild'
-0.0233303	'5'	'Mild'
-0.0198702	'5'	'Mild'
-0.0425221	'5'	'Mild'
-0.0202013	'5'	'Mild'
-0.0293717	'5'	'Mild'
-0.0455997	'5'	'Mild'
0.00151324	'5'	'Mild'
0.00831757	'5'	'Mild'
0.0465147	'5'	'Mild'
-0.0259988	'5'	'Mild'
-0.00508244	'5'	'Mild'
0.0722525	'5'	'Mild'
0.0846544	'5'	'Mild'
0.0647327	'5'	'Mild'
0.0164498	'5'	'Mild'
-0.010782	'5'	'Mild'
0.00221664	'5'	'Mild'
-0.0204114	'5'	'Mild'
-0.0473765	'5'	'Mild'
-0.0362129	'5'	'Mild'
0.0365779	'5'	'Mild'
0.0498139	'5'	'Mild'
0.0664239	'5'	'Mild'
0.0592315	'5'	'Mild'
0.0463315	'5'	'Mild'
0.0560648	'5'	'Mild'
0.0089985	'5'	'Mild'
-0.00319476	'5'	'Mild'
0.0259584	'5'	'Mild'
0.0137799	'5'	'Mild'
0.0347412	'5'	'Mild'
0.00271699	'5'	'Mild'
-0.0193878	'5'	'Mild'
-0.0195612	'5'	'Mild'
0.0125104	'5'	'Mild'
-0.0100283	'5'	'Mild'
-0.00696452	'5'	'Mild'
-0.0124006	'5'	'Mild'
-0.0520949	'5'	'Mild'
-0.0519797	'5'	'Mild'
-0.119329	'5'	'Mild'
-0.109572	'5'	'Mild'
-0.0488626	'5'	'Mild'
-0.0162805	'5'	'Mild'
0.0276454	'5'	'Mild'
0.00202523	'5'	'Mild'
0.0157792	'5'	'Mild'
0.0523277	'5'	'Mild'
0.000107377	'5'	'Mild'
-0.0409049	'5'	'Mild'
-0.00894138	'5'	'Mild'
-0.0543489	'5'	'Mild'
-0.0528258	'5'	'Mild'
-0.0211968	'5'	'Mild'
-0.034619	'5'	'Mild'
-0.0510213	'5'	'Mild'
-0.0449456	'5'	'Mild'
0.0332058	'5'	'Mild'
0.0362657	'5'	'Mild'
0.0410113	'5'	'Mild'
0.0629175	'5'	'Mild'
0.0571018	'5'	'Mild'
0.0335533	'5'	'Mild'
0.0797433	'5'	'Mild'
0.124756	'5'	'Mild'
0.103819	'5'	'Mild'
0.0627118	'5'	'Mild'
0.0799917	'5'	'Mild'
0.0763062	'5'	'Mild'
0.110471	'5'	'Mild'
0.070845	'5'	'Mild'
0.0654783	'5'	'Mild'
0.0730709	'5'	'Mild'
0.0236856	'5'	'Mild'
0.000319911	'5'	'Mild'
0.0274555	'5'	'Mild'
-0.00800663	'5'	'Mild'
0.0197111	'5'	'Mild'
0.0375508	'5'	'Mild'
-0.0374046	'5'	'Mild'
-0.00425586	'5'	'Mild'
0.0014162	'5'	'Mild'
0.0415609	'5'	'Mild'
0.114211	'5'	'Mild'
-0.0780323	'5'	'Mild'
-0.346929	'5'	'Mild'
0.0154959	'5'	'Mild'
-0.572333	'6'	'Mild'
-1.13116	'6'	'Mild'
-0.930447	'6'	'Mild'
-0.983322	'6'	'Mild'
-0.690772	'6'	'Mild'
-0.181827	'6'	'Mild'
-0.0745212	'6'	'Mild'
-0.0637628	'6'	'Mild'
0.00423888	'6'	'Mild'
0.0389581	'6'	'Mild'
0.000564447	'6'	'Mild'
0.00994547	'6'	'Mild'
-0.015955	'6'	'Mild'
0.0129294	'6'	'Mild'
-0.0221233	'6'	'Mild'
-0.0823075	'6'	'Mild'
-0.0491909	'6'	'Mild'
-0.0285503	'6'	'Mild'
-0.056594	'6'	'Mild'
-0.0477003	'6'	'Mild'
-0.0277861	'6'	'Mild'
-0.0141677	'6'	'Mild'
0.0181065	'6'	'Mild'
-0.158634	'6'	'Mild'
-0.497322	'6'	'Mild'
-0.517146	'6'	'Mild'
-0.312144	'6'	'Mild'
-0.161542	'6'	'Mild'
-0.0867879	'6'	'Mild'
-0.0619816	'6'	'Mild'
-0.0398099	'6'	'Mild'
-0.00960026	'6'	'Mild'
-0.0587103	'6'	'Mild'
-0.105691	'6'	'Mild'
-0.0854196	'6'	'Mild'
-0.102727	'6'	'Mild'
-0.132081	'6'	'Mild'
-0.0777881	'6'	'Mild'
-0.0225381	'6'	'Mild'
-0.0105887	'6'	'Mild'
-0.00258652	'6'	'Mild'
0.0208502	'6'	'Mild'
0.0176979	'6'	'Mild'
-0.00850862	'6'	'Mild'
0.00818802	'6'	'Mild'
-0.0159868	'6'	'Mild'
0.0235185	'6'	'Mild'
0.0789908	'6'	'Mild'
0.00840901	'6'	'Mild'
-0.0745926	'6'	'Mild'
-0.120509	'6'	'Mild'
-0.174686	'6'	'Mild'
-0.27562	'6'	'Mild'
-0.254176	'6'	'Mild'
-0.151439	'6'	'Mild'
-0.0852277	'6'	'Mild'
-0.0409033	'6'	'Mild'
-0.0470693	'6'	'Mild'
-0.0403941	'6'	'Mild'
-0.0127135	'6'	'Mild'
-0.0326722	'6'	'Mild'
-0.0631199	'6'	'Mild'
-0.0533533	'6'	'Mild'
0.0455684	'6'	'Mild'
0.0663594	'6'	'Mild'
0.0332732	'6'	'Mild'
0.0286523	'6'	'Mild'
0.00455102	'6'	'Mild'
-0.0341712	'6'	'Mild'
0.0327947	'6'	'Mild'
0.0140622	'6'	'Mild'
-0.016744	'6'	'Mild'
-0.0130118	'6'	'Mild'
0.0456358	'6'	'Mild'
0.0403646	'6'	'Mild'
0.014692	'6'	'Mild'
-0.016066	'6'	'Mild'
-0.0161503	'6'	'Mild'
-0.00543376	'6'	'Mild'
-0.0193968	'6'	'Mild'
-0.0597584	'6'	'Mild'
-0.0804479	'6'	'Mild'
-0.0161181	'6'	'Mild'
-0.0241375	'6'	'Mild'
-0.0787982	'6'	'Mild'
-0.00260837	'6'	'Mild'
0.0505978	'6'	'Mild'
-0.0031246	'6'	'Mild'
-0.0528089	'6'	'Mild'
-0.0581473	'6'	'Mild'
-0.111549	'6'	'Mild'
-0.131194	'6'	'Mild'
-0.136315	'6'	'Mild'
-0.0438964	'6'	'Mild'
0.0473291	'6'	'Mild'
-0.112383	'6'	'Mild'
-0.470082	'6'	'Mild'
-0.475529	'6'	'Mild'
-0.221619	'6'	'Mild'
-0.125225	'6'	'Mild'
-0.0511574	'6'	'Mild'
-0.0240325	'6'	'Mild'
-0.0783915	'6'	'Mild'
-0.100596	'6'	'Mild'
-0.0979615	'6'	'Mild'
-0.0297024	'6'	'Mild'
-0.00273714	'6'	'Mild'
0.00990305	'6'	'Mild'
-0.0403609	'6'	'Mild'
-0.11845	'6'	'Mild'
-0.0808329	'6'	'Mild'
0.00806173	'6'	'Mild'
0.00757486	'6'	'Mild'
-0.00168323	'6'	'Mild'
-0.0415218	'6'	'Mild'
-0.0647373	'6'	'Mild'
0.0437728	'6'	'Mild'
0.0353521	'6'	'Mild'
7.28006e-05	'6'	'Mild'
-0.0510233	'6'	'Mild'
-0.0152805	'6'	'Mild'
0.10255	'6'	'Mild'
0.188231	'6'	'Mild'
0.0926114	'6'	'Mild'
-0.144112	'6'	'Mild'
-0.449118	'6'	'Mild'
-0.774633	'6'	'Mild'
-0.755102	'6'	'Mild'
-0.457676	'6'	'Mild'
-0.178761	'6'	'Mild'
-0.0693773	'6'	'Mild'
-0.105201	'6'	'Mild'
-0.0306414	'6'	'Mild'
0.0658462	'6'	'Mild'
0.00210472	'6'	'Mild'
-0.0305664	'6'	'Mild'
-0.0417586	'6'	'Mild'
-0.1154	'6'	'Mild'
-0.0906668	'6'	'Mild'
-0.0519728	'6'	'Mild'
-0.0561586	'6'	'Mild'
0.00220736	'6'	'Mild'
-0.257015	'6'	'Mild'
-1.45242	'6'	'Mild'
-0.827385	'6'	'Mild'
-0.794537	'7'	'Mild'
-1.51154	'7'	'Mild'
-0.7452	'7'	'Mild'
-0.838988	'7'	'Mild'
-0.647458	'7'	'Mild'
-0.0929275	'7'	'Mild'
-0.0362984	'7'	'Mild'
-0.136445	'7'	'Mild'
0.000909317	'7'	'Mild'
0.0375952	'7'	'Mild'
-0.0637257	'7'	'Mild'
-0.0778083	'7'	'Mild'
-0.0529884	'7'	'Mild'
0.034419	'7'	'Mild'
0.126353	'7'	'Mild'
0.0341374	'7'	'Mild'
-0.0299561	'7'	'Mild'
0.0164822	'7'	'Mild'
0.0266049	'7'	'Mild'
0.0971656	'7'	'Mild'
0.154816	'7'	'Mild'
0.163607	'7'	'Mild'
0.103371	'7'	'Mild'
0.0531538	'7'	'Mild'
0.0448787	'7'	'Mild'
0.084017	'7'	'Mild'
0.11457	'7'	'Mild'
0.0481933	'7'	'Mild'
0.0766096	'7'	'Mild'
0.0919875	'7'	'Mild'
0.0919047	'7'	'Mild'
0.0515863	'7'	'Mild'
0.0135735	'7'	'Mild'
0.0470074	'7'	'Mild'
0.0596468	'7'	'Mild'
0.0579681	'7'	'Mild'
0.0593882	'7'	'Mild'
0.0600601	'7'	'Mild'
0.0441497	'7'	'Mild'
0.00673343	'7'	'Mild'
-0.0263262	'7'	'Mild'
0.068458	'7'	'Mild'
0.0681095	'7'	'Mild'
0.0563598	'7'	'Mild'
-0.00441059	'7'	'Mild'
0.0480766	'7'	'Mild'
0.0369811	'7'	'Mild'
-0.0302276	'7'	'Mild'
-0.0261165	'7'	'Mild'
0.0346107	'7'	'Mild'
0.029723	'7'	'Mild'
0.0191594	'7'	'Mild'
0.0384149	'7'	'Mild'
0.0844225	'7'	'Mild'
0.0664753	'7'	'Mild'
0.0129344	'7'	'Mild'
0.0251594	'7'	'Mild'
0.0276521	'7'	'Mild'
0.0762368	'7'	'Mild'
0.0576334	'7'	'Mild'
0.0645419	'7'	'Mild'
0.113395	'7'	'Mild'
0.0876286	'7'	'Mild'
0.0195657	'7'	'Mild'
-0.0422758	'7'	'Mild'
0.00281172	'7'	'Mild'
0.0850044	'7'	'Mild'
0.0936428	'7'	'Mild'
0.0551735	'7'	'Mild'
0.0430764	'7'	'Mild'
0.0776991	'7'	'Mild'
0.121527	'7'	'Mild'
0.0919581	'7'	'Mild'
0.0186392	'7'	'Mild'
0.0332259	'7'	'Mild'
0.056303	'7'	'Mild'
0.039135	'7'	'Mild'
0.0613504	'7'	'Mild'
0.0248654	'7'	'Mild'
-0.0406008	'7'	'Mild'
0.00126709	'7'	'Mild'
0.0928147	'7'	'Mild'
0.0891386	'7'	'Mild'
0.146308	'7'	'Mild'
0.168447	'7'	'Mild'
0.106596	'7'	'Mild'
0.0901913	'7'	'Mild'
0.0571131	'7'	'Mild'
0.0624036	'7'	'Mild'
0.00626459	'7'	'Mild'
0.00157843	'7'	'Mild'
0.0469335	'7'	'Mild'
0.128457	'7'	'Mild'
0.20906	'7'	'Mild'
0.182879	'7'	'Mild'
0.148753	'7'	'Mild'
0.0941221	'7'	'Mild'
0.0455844	'7'	'Mild'
0.0139484	'7'	'Mild'
0.0703875	'7'	'Mild'
0.110878	'7'	'Mild'
0.056646	'7'	'Mild'
0.0137589	'7'	'Mild'
0.000703783	'7'	'Mild'
0.0242933	'7'	'Mild'
0.087816	'7'	'Mild'
0.0740831	'7'	'Mild'
0.0551721	'7'	'Mild'
0.0465976	'7'	'Mild'
0.0193051	'7'	'Mild'
0.0394144	'7'	'Mild'
0.110535	'7'	'Mild'
0.113549	'7'	'Mild'
0.115526	'7'	'Mild'
0.0963492	'7'	'Mild'
0.0504646	'7'	'Mild'
0.051879	'7'	'Mild'
0.0781853	'7'	'Mild'
0.0926981	'7'	'Mild'
0.0906036	'7'	'Mild'
0.106146	'7'	'Mild'
0.069921	'7'	'Mild'
0.0404597	'7'	'Mild'
-0.01126	'7'	'Mild'
0.031068	'7'	'Mild'
0.101728	'7'	'Mild'
0.117449	'7'	'Mild'
0.110576	'7'	'Mild'
0.0630734	'7'	'Mild'
0.0941625	'7'	'Mild'
0.121723	'7'	'Mild'
0.0564318	'7'	'Mild'
0.00139466	'7'	'Mild'
-0.0419885	'7'	'Mild'
0.0333449	'7'	'Mild'
0.116732	'7'	'Mild'
0.0383075	'7'	'Mild'
-0.0472205	'7'	'Mild'
0.0740025	'7'	'Mild'
0.0594874	'7'	'Mild'
0.019673	'7'	'Mild'
0.0814629	'7'	'Mild'
-0.0537143	'7'	'Mild'
0.0143773	'7'	'Mild'
0.345378	'7'	'Mild'
-0.879382	'8'	'Mild'
-1.51903	'8'	'Mild'
-0.869027	'8'	'Mild'
-0.927476	'8'	'Mild'
-0.723323	'8'	'Mild'
-0.164125	'8'	'Mild'
-0.0702142	'8'	'Mild'
-0.1903	'8'	'Mild'
-0.104933	'8'	'Mild'
-0.0950603	'8'	'Mild'
-0.146068	'8'	'Mild'
-0.0714964	'8'	'Mild'
-0.0907919	'8'	'Mild'
-0.103867	'8'	'Mild'
-0.0708658	'8'	'Mild'
-0.0743274	'8'	'Mild'
-0.0756683	'8'	'Mild'
-0.0503186	'8'	'Mild'
-0.087129	'8'	'Mild'
-0.0601586	'8'	'Mild'
-0.0461099	'8'	'Mild'
-0.0349519	'8'	'Mild'
0.0368723	'8'	'Mild'
0.0544552	'8'	'Mild'
0.0886794	'8'	'Mild'
0.0317748	'8'	'Mild'
-0.0520099	'8'	'Mild'
-0.0469818	'8'	'Mild'
-0.0477574	'8'	'Mild'
-0.0478744	'8'	'Mild'
-0.0199311	'8'	'Mild'
0.00216143	'8'	'Mild'
0.0835137	'8'	'Mild'
0.119029	'8'	'Mild'
0.104378	'8'	'Mild'
0.043319	'8'	'Mild'
0.0362355	'8'	'Mild'
0.0200816	'8'	'Mild'
0.0920825	'8'	'Mild'
0.102933	'8'	'Mild'
0.0316187	'8'	'Mild'
-0.00592457	'8'	'Mild'
0.000351448	'8'	'Mild'
-0.00470586	'8'	'Mild'
0.0502599	'8'	'Mild'
0.062987	'8'	'Mild'
0.0624149	'8'	'Mild'
0.0589515	'8'	'Mild'
0.025683	'8'	'Mild'
0.011608	'8'	'Mild'
-0.0169258	'8'	'Mild'
-0.0399392	'8'	'Mild'
0.0192836	'8'	'Mild'
0.0141542	'8'	'Mild'
-0.0336236	'8'	'Mild'
0.0186607	'8'	'Mild'
0.0473942	'8'	'Mild'
0.0219916	'8'	'Mild'
-0.00375791	'8'	'Mild'
-0.0642457	'8'	'Mild'
-0.135121	'8'	'Mild'
-0.145563	'8'	'Mild'
-0.133638	'8'	'Mild'
-0.07765	'8'	'Mild'
-0.0381938	'8'	'Mild'
0.00526634	'8'	'Mild'
0.0517257	'8'	'Mild'
0.0339033	'8'	'Mild'
0.026723	'8'	'Mild'
-0.0199244	'8'	'Mild'
-0.0598562	'8'	'Mild'
-0.0274277	'8'	'Mild'
-0.0319334	'8'	'Mild'
-0.0676671	'8'	'Mild'
-0.0392432	'8'	'Mild'
-0.00869406	'8'	'Mild'
-0.0375236	'8'	'Mild'
-0.0326504	'8'	'Mild'
0.000264135	'8'	'Mild'
0.0185972	'8'	'Mild'
0.0192819	'8'	'Mild'
-0.0104126	'8'	'Mild'
-0.0455037	'8'	'Mild'
0.00951918	'8'	'Mild'
-0.0108838	'8'	'Mild'
-0.0194894	'8'	'Mild'
-0.0311128	'8'	'Mild'
-0.0224668	'8'	'Mild'
-0.0479548	'8'	'Mild'
-0.0427078	'8'	'Mild'
0.00340047	'8'	'Mild'
0.0847268	'8'	'Mild'
0.0916262	'8'	'Mild'
-0.0473091	'8'	'Mild'
-0.0592528	'8'	'Mild'
-0.0625092	'8'	'Mild'
-0.0129367	'8'	'Mild'
0.0266229	'8'	'Mild'
0.0445533	'8'	'Mild'
0.0321689	'8'	'Mild'
-0.0546367	'8'	'Mild'
-0.0460452	'8'	'Mild'
0.0535995	'8'	'Mild'
0.0010565	'8'	'Mild'
-0.122159	'8'	'Mild'
-0.0951113	'8'	'Mild'
0.0295758	'8'	'Mild'
0.00911947	'8'	'Mild'
-0.0460636	'8'	'Mild'
-0.0272274	'8'	'Mild'
0.0294575	'8'	'Mild'
0.0320099	'8'	'Mild'
-0.0249346	'8'	'Mild'
-0.0788647	'8'	'Mild'
-0.0715553	'8'	'Mild'
-0.0018547	'8'	'Mild'
0.108784	'8'	'Mild'
-0.00393275	'8'	'Mild'
-0.173523	'8'	'Mild'
-0.239723	'8'	'Mild'
-0.147542	'8'	'Mild'
-0.0593103	'8'	'Mild'
-0.0650939	'8'	'Mild'
-0.154517	'8'	'Mild'
-0.196558	'8'	'Mild'
-0.190511	'8'	'Mild'
-0.122719	'8'	'Mild'
0.00131121	'8'	'Mild'
-0.00970962	'8'	'Mild'
-0.0342263	'8'	'Mild'
0.0204545	'8'	'Mild'
0.0257362	'8'	'Mild'
-0.027998	'8'	'Mild'
-0.025193	'8'	'Mild'
-0.130187	'8'	'Mild'
-0.067909	'8'	'Mild'
-0.0234141	'8'	'Mild'
-0.0687794	'8'	'Mild'
0.00901212	'8'	'Mild'
-0.0370028	'8'	'Mild'
-0.253593	'8'	'Mild'
-0.314951	'8'	'Mild'
-0.443571	'8'	'Mild'
-0.339144	'8'	'Mild'
0.10722	'8'	'Mild'
-0.924208	'9'	'Mild'
-1.8009	'9'	'Mild'
-0.993451	'9'	'Mild'
-1.01916	'9'	'Mild'
-0.652929	'9'	'Mild'
-0.180697	'9'	'Mild'
-0.177738	'9'	'Mild'
-0.357916	'9'	'Mild'
-0.112185	'9'	'Mild'
0.0499644	'9'	'Mild'
0.0648181	'9'	'Mild'
0.0524966	'9'	'Mild'
-0.00571819	'9'	'Mild'
0.0185675	'9'	'Mild'
0.0247274	'9'	'Mild'
-0.0493095	'9'	'Mild'
-0.0409671	'9'	'Mild'
0.0444929	'9'	'Mild'
0.058174	'9'	'Mild'
0.0557677	'9'	'Mild'
0.0500389	'9'	'Mild'
-0.00187082	'9'	'Mild'
0.0148644	'9'	'Mild'
0.050713	'9'	'Mild'
0.098361	'9'	'Mild'
0.0957591	'9'	'Mild'
0.0574551	'9'	'Mild'
0.0352308	'9'	'Mild'
-0.0860312	'9'	'Mild'
-0.326482	'9'	'Mild'
-0.277116	'9'	'Mild'
-0.13905	'9'	'Mild'
-0.0565589	'9'	'Mild'
-0.0806624	'9'	'Mild'
-0.100628	'9'	'Mild'
-0.0675302	'9'	'Mild'
-0.0170536	'9'	'Mild'
-0.0318684	'9'	'Mild'
-0.093771	'9'	'Mild'
-0.0151064	'9'	'Mild'
-0.0989203	'9'	'Mild'
-0.343876	'9'	'Mild'
-0.793835	'9'	'Mild'
-0.50454	'9'	'Mild'
-0.0191371	'9'	'Mild'
0.124499	'9'	'Mild'
0.0430891	'9'	'Mild'
-0.0943813	'9'	'Mild'
-0.0843887	'9'	'Mild'
-0.00964685	'9'	'Mild'
-0.0205233	'9'	'Mild'
-0.0582734	'9'	'Mild'
-0.00138239	'9'	'Mild'
0.101362	'9'	'Mild'
0.0978012	'9'	'Mild'
0.0833202	'9'	'Mild'
0.0275241	'9'	'Mild'
-0.0247876	'9'	'Mild'
-0.0318543	'9'	'Mild'
0.0410107	'9'	'Mild'
0.0770397	'9'	'Mild'
0.0595939	'9'	'Mild'
0.0221623	'9'	'Mild'
0.0131439	'9'	'Mild'
-0.0442313	'9'	'Mild'
-0.0871414	'9'	'Mild'
-0.023345	'9'	'Mild'
-0.0062227	'9'	'Mild'
-0.0655209	'9'	'Mild'
-0.0783094	'9'	'Mild'
-0.0543087	'9'	'Mild'
-0.0285368	'9'	'Mild'
0.0231129	'9'	'Mild'
0.0219559	'9'	'Mild'
0.0473493	'9'	'Mild'
0.00287495	'9'	'Mild'
-0.0496826	'9'	'Mild'
-0.0359271	'9'	'Mild'
0.0230811	'9'	'Mild'
-0.0293436	'9'	'Mild'
-0.0412158	'9'	'Mild'
-0.032735	'9'	'Mild'
-0.0245497	'9'	'Mild'
0.0341735	'9'	'Mild'
0.0805686	'9'	'Mild'
0.0828124	'9'	'Mild'
0.0813603	'9'	'Mild'
0.0635864	'9'	'Mild'
0.0636188	'9'	'Mild'
0.0575989	'9'	'Mild'
0.0480186	'9'	'Mild'
0.103211	'9'	'Mild'
0.113184	'9'	'Mild'
0.0706961	'9'	'Mild'
0.0582771	'9'	'Mild'
0.115091	'9'	'Mild'
0.115872	'9'	'Mild'
0.0213518	'9'	'Mild'
-0.0361698	'9'	'Mild'
-0.0441439	'9'	'Mild'
-0.0309316	'9'	'Mild'
0.00786552	'9'	'Mild'
0.0100685	'9'	'Mild'
-0.0158356	'9'	'Mild'
-0.0121158	'9'	'Mild'
0.0410939	'9'	'Mild'
0.00638181	'9'	'Mild'
0.0117843	'9'	'Mild'
0.0105039	'9'	'Mild'
0.0263449	'9'	'Mild'
0.0451318	'9'	'Mild'
-0.0251487	'9'	'Mild'
-0.115812	'9'	'Mild'
-0.0574448	'9'	'Mild'
-0.0358669	'9'	'Mild'
-0.0577391	'9'	'Mild'
-0.025593	'9'	'Mild'
0.0147269	'9'	'Mild'
0.0860746	'9'	'Mild'
0.126427	'9'	'Mild'
0.041004	'9'	'Mild'
-0.00257604	'9'	'Mild'
0.0527727	'9'	'Mild'
0.096019	'9'	'Mild'
0.0876401	'9'	'Mild'
0.0285523	'9'	'Mild'
-0.0769176	'9'	'Mild'
-0.0709976	'9'	'Mild'
-0.0447893	'9'	'Mild'
-0.0212111	'9'	'Mild'
0.0182829	'9'	'Mild'
-0.0162742	'9'	'Mild'
-0.0681101	'9'	'Mild'
-0.0273611	'9'	'Mild'
0.00457937	'9'	'Mild'
0.01782	'9'	'Mild'
-0.00489611	'9'	'Mild'
-0.0141279	'9'	'Mild'
0.0663405	'9'	'Mild'
0.018094	'9'	'Mild'
-0.0194985	'9'	'Mild'
0.0497183	'9'	'Mild'
-0.0290527	'9'	'Mild'
0.0222641	'9'	'Mild'
0.392549	'9'	'Mild'
-0.591221	'10'	'Mild'
-1.21952	'10'	'Mild'
-0.832944	'10'	'Mild'
-0.838289	'10'	'Mild'
-0.529026	'10'	'Mild'
-0.0309607	'10'	'Mild'
0.0226286	'10'	'Mild'
-0.171015	'10'	'Mild'
-0.0369673	'10'	'Mild'
0.0346598	'10'	'Mild'
-0.00536965	'10'	'Mild'
-0.021122	'10'	'Mild'
-0.0853432	'10'	'Mild'
-0.112217	'10'	'Mild'
-0.199546	'10'	'Mild'
-0.296923	'10'	'Mild'
-0.307484	'10'	'Mild'
-0.162571	'10'	'Mild'
0.0863409	'10'	'Mild'
0.269102	'10'	'Mild'
0.211051	'10'	'Mild'
0.0416798	'10'	'Mild'
0.0505576	'10'	'Mild'
0.118797	'10'	'Mild'
0.137738	'10'	'Mild'
0.100375	'10'	'Mild'
0.0353471	'10'	'Mild'
0.000567365	'10'	'Mild'
0.068669	'10'	'Mild'
0.119473	'10'	'Mild'
0.125804	'10'	'Mild'
0.0987607	'10'	'Mild'
0.0613579	'10'	'Mild'
0.0802431	'10'	'Mild'
0.0927272	'10'	'Mild'
0.107146	'10'	'Mild'
0.0977855	'10'	'Mild'
0.0476701	'10'	'Mild'
0.0529451	'10'	'Mild'
0.146785	'10'	'Mild'
0.077771	'10'	'Mild'
0.0759297	'10'	'Mild'
0.0716157	'10'	'Mild'
0.0207614	'10'	'Mild'
0.022251	'10'	'Mild'
0.0464533	'10'	'Mild'
0.0391811	'10'	'Mild'
0.0799876	'10'	'Mild'
0.0475745	'10'	'Mild'
0.0403254	'10'	'Mild'
0.0923107	'10'	'Mild'
0.0585633	'10'	'Mild'
0.0643512	'10'	'Mild'
0.102484	'10'	'Mild'
0.082252	'10'	'Mild'
0.0497866	'10'	'Mild'
0.0523816	'10'	'Mild'
0.0599778	'10'	'Mild'
0.0381041	'10'	'Mild'
0.0150021	'10'	'Mild'
0.0688769	'10'	'Mild'
0.109915	'10'	'Mild'
0.0940186	'10'	'Mild'
0.0628628	'10'	'Mild'
0.0872335	'10'	'Mild'
0.08567	'10'	'Mild'
0.115574	'10'	'Mild'
0.13926	'10'	'Mild'
0.128706	'10'	'Mild'
0.153633	'10'	'Mild'
0.0987067	'10'	'Mild'
0.0786152	'10'	'Mild'
0.0626856	'10'	'Mild'
0.0420164	'10'	'Mild'
0.0573657	'10'	'Mild'
0.0322213	'10'	'Mild'
0.0457526	'10'	'Mild'
0.0361182	'10'	'Mild'
-0.00147016	'10'	'Mild'
0.0404079	'10'	'Mild'
0.0854161	'10'	'Mild'
0.0539859	'10'	'Mild'
0.0698873	'10'	'Mild'
0.0992134	'10'	'Mild'
-0.0958995	'10'	'Mild'
-0.292885	'10'	'Mild'
-0.0478885	'10'	'Mild'
0.0315887	'10'	'Mild'
-0.096783	'10'	'Mild'
-0.180707	'10'	'Mild'
-0.055336	'10'	'Mild'
0.0493835	'10'	'Mild'
0.0518041	'10'	'Mild'
0.0871044	'10'	'Mild'
0.0768261	'10'	'Mild'
0.0518414	'10'	'Mild'
0.00353791	'10'	'Mild'
0.0523796	'10'	'Mild'
0.0600854	'10'	'Mild'
0.069478	'10'	'Mild'
0.0585231	'10'	'Mild'
0.0676867	'10'	'Mild'
0.0910674	'10'	'Mild'
0.0424826	'10'	'Mild'
0.0816362	'10'	'Mild'
0.162014	'10'	'Mild'
0.161188	'10'	'Mild'
0.130252	'10'	'Mild'
0.129602	'10'	'Mild'
0.0991183	'10'	'Mild'
0.0980638	'10'	'Mild'
0.0948951	'10'	'Mild'
0.122459	'10'	'Mild'
0.0800911	'10'	'Mild'
-0.00969848	'10'	'Mild'
0.0526218	'10'	'Mild'
0.102836	'10'	'Mild'
0.150181	'10'	'Mild'
0.144113	'10'	'Mild'
0.133152	'10'	'Mild'
0.109147	'10'	'Mild'
0.122684	'10'	'Mild'
0.170851	'10'	'Mild'
0.147488	'10'	'Mild'
0.096566	'10'	'Mild'
0.0578846	'10'	'Mild'
0.0431895	'10'	'Mild'
0.0941363	'10'	'Mild'
0.0747988	'10'	'Mild'
-0.040342	'10'	'Mild'
-0.349992	'10'	'Mild'
-0.671836	'10'	'Mild'
-0.32073	'10'	'Mild'
-0.00129833	'10'	'Mild'
0.0623801	'10'	'Mild'
0.159144	'10'	'Mild'
0.113051	'10'	'Mild'
0.012728	'10'	'Mild'
0.0467215	'10'	'Mild'
-0.0490163	'10'	'Mild'
-0.0794281	'10'	'Mild'
0.110163	'10'	'Mild'
0.0489985	'10'	'Mild'
0.0867719	'10'	'Mild'
0.407292	'10'	'Mild'
-0.434499	'11'	'Mild'
-0.904243	'11'	'Mild'
-0.802885	'11'	'Mild'
-0.847278	'11'	'Mild'
-0.634254	'11'	'Mild'
-0.202979	'11'	'Mild'
-0.261652	'11'	'Mild'
-0.45015	'11'	'Mild'
-0.230042	'11'	'Mild'
-0.161144	'11'	'Mild'
-0.142201	'11'	'Mild'
-0.12376	'11'	'Mild'
-0.153459	'11'	'Mild'
-0.147281	'11'	'Mild'
-0.0591734	'11'	'Mild'
-0.0584382	'11'	'Mild'
-0.0453012	'11'	'Mild'
-0.039993	'11'	'Mild'
-0.10167	'11'	'Mild'
-0.0790197	'11'	'Mild'
-0.0858912	'11'	'Mild'
-0.105151	'11'	'Mild'
-0.0614343	'11'	'Mild'
-0.0823993	'11'	'Mild'
-0.128095	'11'	'Mild'
-0.117247	'11'	'Mild'
-0.0422929	'11'	'Mild'
-0.00342944	'11'	'Mild'
-0.0309056	'11'	'Mild'
-0.0927761	'11'	'Mild'
-0.122627	'11'	'Mild'
-0.135177	'11'	'Mild'
-0.110789	'11'	'Mild'
-0.0653984	'11'	'Mild'
-0.0399816	'11'	'Mild'
-0.0477602	'11'	'Mild'
-0.0579303	'11'	'Mild'
-0.0682003	'11'	'Mild'
-0.0714365	'11'	'Mild'
-0.0312772	'11'	'Mild'
-0.0395233	'11'	'Mild'
-0.0718233	'11'	'Mild'
-0.0454949	'11'	'Mild'
-0.025647	'11'	'Mild'
-0.0775567	'11'	'Mild'
-0.106019	'11'	'Mild'
-0.063645	'11'	'Mild'
-0.0162011	'11'	'Mild'
0.0269953	'11'	'Mild'
0.0345386	'11'	'Mild'
0.0157961	'11'	'Mild'
-0.0600211	'11'	'Mild'
-0.0574022	'11'	'Mild'
-0.0524891	'11'	'Mild'
-0.0254902	'11'	'Mild'
-0.0196434	'11'	'Mild'
-0.0976872	'11'	'Mild'
-0.0633644	'11'	'Mild'
-0.0473763	'11'	'Mild'
-0.0884891	'11'	'Mild'
-0.0926089	'11'	'Mild'
-0.0331196	'11'	'Mild'
-0.0102981	'11'	'Mild'
-0.0351197	'11'	'Mild'
-0.0946315	'11'	'Mild'
-0.129478	'11'	'Mild'
-0.108653	'11'	'Mild'
-0.0906345	'11'	'Mild'
-0.107213	'11'	'Mild'
-0.104451	'11'	'Mild'
-0.121897	'11'	'Mild'
-0.130544	'11'	'Mild'
-0.0617637	'11'	'Mild'
-0.0409166	'11'	'Mild'
0.0120915	'11'	'Mild'
0.0466411	'11'	'Mild'
0.0143468	'11'	'Mild'
-0.0641579	'11'	'Mild'
-0.162012	'11'	'Mild'
-0.149506	'11'	'Mild'
-0.0494262	'11'	'Mild'
0.0186751	'11'	'Mild'
0.0934535	'11'	'Mild'
0.131171	'11'	'Mild'
0.0944991	'11'	'Mild'
0.028038	'11'	'Mild'
-0.0448966	'11'	'Mild'
-0.111294	'11'	'Mild'
-0.169241	'11'	'Mild'
-0.178063	'11'	'Mild'
-0.110005	'11'	'Mild'
-0.0910188	'11'	'Mild'
-0.0837223	'11'	'Mild'
0.00129397	'11'	'Mild'
-0.0168328	'11'	'Mild'
-0.0548871	'11'	'Mild'
-0.128502	'11'	'Mild'
-0.121861	'11'	'Mild'
-0.106937	'11'	'Mild'
-0.0813276	'11'	'Mild'
-0.049074	'11'	'Mild'
-0.0439752	'11'	'Mild'
-0.0977604	'11'	'Mild'
-0.141979	'11'	'Mild'
-0.0583739	'11'	'Mild'
0.00742048	'11'	'Mild'
-0.0108831	'11'	'Mild'
-0.0389874	'11'	'Mild'
-0.0242137	'11'	'Mild'
-0.0333383	'11'	'Mild'
0.00142891	'11'	'Mild'
0.0168145	'11'	'Mild'
-0.0338505	'11'	'Mild'
-0.0847455	'11'	'Mild'
-0.0775105	'11'	'Mild'
-0.0547925	'11'	'Mild'
0.0262654	'11'	'Mild'
0.0548847	'11'	'Mild'
0.0167789	'11'	'Mild'
-0.0154603	'11'	'Mild'
-0.0718876	'11'	'Mild'
-0.0966811	'11'	'Mild'
-0.0735348	'11'	'Mild'
-0.0263722	'11'	'Mild'
0.0798379	'11'	'Mild'
0.122405	'11'	'Mild'
0.0577809	'11'	'Mild'
-0.00553429	'11'	'Mild'
-0.0953515	'11'	'Mild'
-0.135435	'11'	'Mild'
-0.0774327	'11'	'Mild'
-0.100939	'11'	'Mild'
-0.106706	'11'	'Mild'
-0.0602161	'11'	'Mild'
-0.10276	'11'	'Mild'
-0.0746087	'11'	'Mild'
-0.0336771	'11'	'Mild'
-0.09011	'11'	'Mild'
-0.0087404	'11'	'Mild'
0.00843656	'11'	'Mild'
0.0616721	'11'	'Mild'
0.103808	'11'	'Mild'
-0.111896	'11'	'Mild'
-0.194881	'11'	'Mild'
0.193996	'11'	'Mild'
-0.676875	'12'	'Mild'
-1.22064	'12'	'Mild'
-0.904741	'12'	'Mild'
-1.05382	'12'	'Mild'
-0.790639	'12'	'Mild'
-0.130758	'12'	'Mild'
-0.0212695	'12'	'Mild'
-0.123121	'12'	'Mild'
-0.110096	'12'	'Mild'
-0.105923	'12'	'Mild'
-0.140109	'12'	'Mild'
-0.0997399	'12'	'Mild'
-0.160464	'12'	'Mild'
-0.346965	'12'	'Mild'
-0.38133	'12'	'Mild'
-0.252803	'12'	'Mild'
-0.0766063	'12'	'Mild'
-0.0243806	'12'	'Mild'
-0.09415	'12'	'Mild'
-0.163768	'12'	'Mild'
-0.231941	'12'	'Mild'
-0.165449	'12'	'Mild'
-0.0627157	'12'	'Mild'
-0.0184502	'12'	'Mild'
-0.00147545	'12'	'Mild'
-0.0231266	'12'	'Mild'
-0.0601648	'12'	'Mild'
-0.113584	'12'	'Mild'
-0.10863	'12'	'Mild'
-0.16329	'12'	'Mild'
-0.186204	'12'	'Mild'
-0.155915	'12'	'Mild'
-0.014365	'12'	'Mild'
0.0728402	'12'	'Mild'
0.0710267	'12'	'Mild'
-0.0111535	'12'	'Mild'
-0.0856233	'12'	'Mild'
-0.12127	'12'	'Mild'
-0.104657	'12'	'Mild'
-0.11843	'12'	'Mild'
-0.202398	'12'	'Mild'
-0.169374	'12'	'Mild'
-0.187521	'12'	'Mild'
-0.166765	'12'	'Mild'
-0.119376	'12'	'Mild'
-0.0816036	'12'	'Mild'
-0.128644	'12'	'Mild'
-0.162971	'12'	'Mild'
-0.13116	'12'	'Mild'
-0.0876262	'12'	'Mild'
-0.0786619	'12'	'Mild'
-0.107697	'12'	'Mild'
-0.085112	'12'	'Mild'
-0.0534453	'12'	'Mild'
-0.0144859	'12'	'Mild'
-0.044117	'12'	'Mild'
-0.102944	'12'	'Mild'
-0.159412	'12'	'Mild'
-0.158723	'12'	'Mild'
-0.192378	'12'	'Mild'
-0.169115	'12'	'Mild'
-0.100794	'12'	'Mild'
-0.129828	'12'	'Mild'
-0.176732	'12'	'Mild'
-0.174519	'12'	'Mild'
-0.17779	'12'	'Mild'
-0.170262	'12'	'Mild'
-0.213241	'12'	'Mild'
-0.204454	'12'	'Mild'
-0.245599	'12'	'Mild'
-0.234601	'12'	'Mild'
-0.206209	'12'	'Mild'
-0.143828	'12'	'Mild'
-0.117294	'12'	'Mild'
-0.121384	'12'	'Mild'
-0.159125	'12'	'Mild'
-0.159709	'12'	'Mild'
-0.141592	'12'	'Mild'
-0.149048	'12'	'Mild'
-0.0977434	'12'	'Mild'
-0.0584387	'12'	'Mild'
-0.0657609	'12'	'Mild'
-0.108486	'12'	'Mild'
-0.178325	'12'	'Mild'
-0.199533	'12'	'Mild'
-0.167179	'12'	'Mild'
-0.121484	'12'	'Mild'
-0.124429	'12'	'Mild'
-0.143749	'12'	'Mild'
-0.113358	'12'	'Mild'
-0.0700589	'12'	'Mild'
-0.120784	'12'	'Mild'
-0.12734	'12'	'Mild'
-0.103473	'12'	'Mild'
-0.0794607	'12'	'Mild'
-0.0956231	'12'	'Mild'
-0.0928501	'12'	'Mild'
-0.102099	'12'	'Mild'
-0.0947832	'12'	'Mild'
-0.0685508	'12'	'Mild'
-0.114245	'12'	'Mild'
-0.126722	'12'	'Mild'
-0.13475	'12'	'Mild'
-0.176506	'12'	'Mild'
-0.213636	'12'	'Mild'
-0.147302	'12'	'Mild'
-0.109493	'12'	'Mild'
-0.0553132	'12'	'Mild'
-0.0232733	'12'	'Mild'
-0.0672815	'12'	'Mild'
-0.112533	'12'	'Mild'
-0.111549	'12'	'Mild'
-0.0605158	'12'	'Mild'
-0.0354248	'12'	'Mild'
-0.0471976	'12'	'Mild'
-0.0780057	'12'	'Mild'
-0.0605808	'12'	'Mild'
-0.0656106	'12'	'Mild'
-0.0732742	'12'	'Mild'
-0.0844609	'12'	'Mild'
-0.104422	'12'	'Mild'
-0.0943458	'12'	'Mild'
-0.0799417	'12'	'Mild'
-0.0734626	'12'	'Mild'
-0.0397628	'12'	'Mild'
-0.0305943	'12'	'Mild'
-0.135767	'12'	'Mild'
-0.172156	'12'	'Mild'
-0.173812	'12'	'Mild'
-0.153303	'12'	'Mild'
-0.0917956	'12'	'Mild'
-0.0760843	'12'	'Mild'
-0.0628592	'12'	'Mild'
-0.0712001	'12'	'Mild'
-0.143492	'12'	'Mild'
-0.100953	'12'	'Mild'
-0.120199	'12'	'Mild'
-0.254276	'12'	'Mild'
-0.220347	'12'	'Mild'
-0.155971	'12'	'Mild'
-0.144444	'12'	'Mild'
-0.0915516	'12'	'Mild'
-0.231802	'12'	'Mild'
-0.171076	'12'	'Mild'
0.153361	'12'	'Mild'
-0.844633	'13'	'Mild'
-1.43888	'13'	'Mild'
-0.871314	'13'	'Mild'
-0.930243	'13'	'Mild'
-0.679072	'13'	'Mild'
-0.137218	'13'	'Mild'
-0.0837812	'13'	'Mild'
-0.275856	'13'	'Mild'
-0.138442	'13'	'Mild'
-0.00423402	'13'	'Mild'
-0.022725	'13'	'Mild'
-0.0392618	'13'	'Mild'
-0.146041	'13'	'Mild'
-0.102298	'13'	'Mild'
-0.0518696	'13'	'Mild'
-0.0585192	'13'	'Mild'
-0.0759832	'13'	'Mild'
-0.0734663	'13'	'Mild'
-0.0287941	'13'	'Mild'
0.0373108	'13'	'Mild'
0.0627991	'13'	'Mild'
0.0313519	'13'	'Mild'
0.0526523	'13'	'Mild'
0.089429	'13'	'Mild'
0.122651	'13'	'Mild'
0.116051	'13'	'Mild'
0.0347458	'13'	'Mild'
-0.0219275	'13'	'Mild'
-0.0245068	'13'	'Mild'
-0.0312499	'13'	'Mild'
-0.00397432	'13'	'Mild'
0.0126548	'13'	'Mild'
0.00573652	'13'	'Mild'
0.0279036	'13'	'Mild'
0.0870373	'13'	'Mild'
0.114436	'13'	'Mild'
0.0807782	'13'	'Mild'
0.0740787	'13'	'Mild'
0.127587	'13'	'Mild'
0.1095	'13'	'Mild'
0.00780519	'13'	'Mild'
-0.0838272	'13'	'Mild'
-0.0806238	'13'	'Mild'
0.0167077	'13'	'Mild'
0.046651	'13'	'Mild'
0.0198421	'13'	'Mild'
0.0196302	'13'	'Mild'
0.0291993	'13'	'Mild'
-0.0206877	'13'	'Mild'
-0.0205217	'13'	'Mild'
-0.0115606	'13'	'Mild'
-0.0180194	'13'	'Mild'
-0.0172465	'13'	'Mild'
0.00708166	'13'	'Mild'
0.00195698	'13'	'Mild'
0.00591311	'13'	'Mild'
-0.00443733	'13'	'Mild'
0.0138284	'13'	'Mild'
0.0802567	'13'	'Mild'
0.0872011	'13'	'Mild'
0.0653893	'13'	'Mild'
0.00976666	'13'	'Mild'
-0.0591829	'13'	'Mild'
-0.00293331	'13'	'Mild'
0.0759777	'13'	'Mild'
0.0261747	'13'	'Mild'
-0.0174214	'13'	'Mild'
0.0606177	'13'	'Mild'
0.0735559	'13'	'Mild'
0.0532566	'13'	'Mild'
0.00232122	'13'	'Mild'
-0.0832403	'13'	'Mild'
-0.110646	'13'	'Mild'
-0.0900828	'13'	'Mild'
-0.0166381	'13'	'Mild'
0.0579387	'13'	'Mild'
-0.028205	'13'	'Mild'
-0.192234	'13'	'Mild'
-0.37701	'13'	'Mild'
-0.382353	'13'	'Mild'
-0.352771	'13'	'Mild'
-0.30956	'13'	'Mild'
-0.113776	'13'	'Mild'
0.0222333	'13'	'Mild'
-0.0374178	'13'	'Mild'
-0.113317	'13'	'Mild'
-0.0797852	'13'	'Mild'
-0.188567	'13'	'Mild'
-0.473889	'13'	'Mild'
-0.319667	'13'	'Mild'
-0.0564469	'13'	'Mild'
-0.029298	'13'	'Mild'
-0.0655279	'13'	'Mild'
-0.0438784	'13'	'Mild'
-0.0308132	'13'	'Mild'
-0.0375705	'13'	'Mild'
-0.00691494	'13'	'Mild'
-0.0220568	'13'	'Mild'
-0.0354986	'13'	'Mild'
-0.00718459	'13'	'Mild'
-0.00678658	'13'	'Mild'
-0.0261887	'13'	'Mild'
-0.0320794	'13'	'Mild'
-0.0576743	'13'	'Mild'
-0.0903755	'13'	'Mild'
-0.0364728	'13'	'Mild'
0.0465727	'13'	'Mild'
0.0838744	'13'	'Mild'
0.0748737	'13'	'Mild'
0.0232421	'13'	'Mild'
-0.00703989	'13'	'Mild'
0.0447018	'13'	'Mild'
0.0791876	'13'	'Mild'
0.0623992	'13'	'Mild'
0.049669	'13'	'Mild'
0.0830017	'13'	'Mild'
0.083875	'13'	'Mild'
0.075345	'13'	'Mild'
0.0812199	'13'	'Mild'
0.0853577	'13'	'Mild'
0.0314645	'13'	'Mild'
0.0401039	'13'	'Mild'
0.0722083	'13'	'Mild'
0.0594134	'13'	'Mild'
0.0504291	'13'	'Mild'
0.0105118	'13'	'Mild'
-0.00583416	'13'	'Mild'
0.0622929	'13'	'Mild'
0.0975279	'13'	'Mild'
0.0925677	'13'	'Mild'
0.062003	'13'	'Mild'
0.0808241	'13'	'Mild'
0.0856401	'13'	'Mild'
0.0985443	'13'	'Mild'
0.00275132	'13'	'Mild'
-0.00549949	'13'	'Mild'
-0.0492022	'13'	'Mild'
-0.150726	'13'	'Mild'
-0.0731574	'13'	'Mild'
-0.06015	'13'	'Mild'
-0.0491053	'13'	'Mild'
0.0209203	'13'	'Mild'
-0.135719	'13'	'Mild'
-0.102163	'13'	'Mild'
0.325386	'13'	'Mild'
-0.439145	'14'	'Mild'
-1.1066	'14'	'Mild'
-0.739137	'14'	'Mild'
-0.483029	'14'	'Mild'
-0.392241	'14'	'Mild'
-0.138019	'14'	'Mild'
-0.126826	'14'	'Mild'
-0.168866	'14'	'Mild'
-0.0415577	'14'	'Mild'
-0.0409687	'14'	'Mild'
-0.0165433	'14'	'Mild'
0.00989996	'14'	'Mild'
-0.0968738	'14'	'Mild'
-0.127006	'14'	'Mild'
-0.0459767	'14'	'Mild'
-0.0332278	'14'	'Mild'
-0.0263516	'14'	'Mild'
-0.0873918	'14'	'Mild'
-0.16165	'14'	'Mild'
-0.0929801	'14'	'Mild'
-0.0503698	'14'	'Mild'
-0.0389563	'14'	'Mild'
-0.0297174	'14'	'Mild'
0.0480383	'14'	'Mild'
0.054564	'14'	'Mild'
0.100945	'14'	'Mild'
0.0882736	'14'	'Mild'
0.0551223	'14'	'Mild'
-0.00488674	'14'	'Mild'
-0.0211361	'14'	'Mild'
0.0363831	'14'	'Mild'
0.0669589	'14'	'Mild'
0.0605519	'14'	'Mild'
0.0455011	'14'	'Mild'
-0.0181206	'14'	'Mild'
-0.0489679	'14'	'Mild'
-0.0899785	'14'	'Mild'
-0.0921768	'14'	'Mild'
-0.00126634	'14'	'Mild'
0.0472048	'14'	'Mild'
0.000283852	'14'	'Mild'
0.0162971	'14'	'Mild'
0.0491216	'14'	'Mild'
0.0156231	'14'	'Mild'
0.0923751	'14'	'Mild'
0.0967738	'14'	'Mild'
0.0374177	'14'	'Mild'
-0.0237585	'14'	'Mild'
-0.0331761	'14'	'Mild'
-0.0184695	'14'	'Mild'
-0.0462491	'14'	'Mild'
0.00880823	'14'	'Mild'
0.0584751	'14'	'Mild'
0.0621933	'14'	'Mild'
0.0560442	'14'	'Mild'
0.0774	'14'	'Mild'
0.103042	'14'	'Mild'
0.126214	'14'	'Mild'
0.0930352	'14'	'Mild'
0.0400773	'14'	'Mild'
0.0408881	'14'	'Mild'
0.0252558	'14'	'Mild'
-0.0134974	'14'	'Mild'
-0.0142019	'14'	'Mild'
0.0228765	'14'	'Mild'
0.0393548	'14'	'Mild'
-0.00089268	'14'	'Mild'
-0.0894063	'14'	'Mild'
-0.0911923	'14'	'Mild'
-0.0308272	'14'	'Mild'
-0.0452832	'14'	'Mild'
-0.236388	'14'	'Mild'
-0.356653	'14'	'Mild'
-0.308381	'14'	'Mild'
-0.306034	'14'	'Mild'
-0.317397	'14'	'Mild'
-0.205519	'14'	'Mild'
-0.094297	'14'	'Mild'
-0.0481539	'14'	'Mild'
-0.0523525	'14'	'Mild'
-0.0507316	'14'	'Mild'
0.00158905	'14'	'Mild'
-0.0114332	'14'	'Mild'
-0.00609251	'14'	'Mild'
-0.0233544	'14'	'Mild'
-0.0872204	'14'	'Mild'
-0.123877	'14'	'Mild'
-0.108371	'14'	'Mild'
-0.0683199	'14'	'Mild'
-0.0798599	'14'	'Mild'
-0.108935	'14'	'Mild'
-0.12672	'14'	'Mild'
-0.129976	'14'	'Mild'
-0.0935108	'14'	'Mild'
-0.129452	'14'	'Mild'
-0.266217	'14'	'Mild'
-0.583011	'14'	'Mild'
-0.463855	'14'	'Mild'
-0.149908	'14'	'Mild'
-0.0886635	'14'	'Mild'
-0.173129	'14'	'Mild'
-0.0944105	'14'	'Mild'
0.019952	'14'	'Mild'
0.00161097	'14'	'Mild'
-0.0847617	'14'	'Mild'
-0.0845641	'14'	'Mild'
-0.143036	'14'	'Mild'
-0.0920637	'14'	'Mild'
0.0140496	'14'	'Mild'
0.0741801	'14'	'Mild'
0.12717	'14'	'Mild'
0.114072	'14'	'Mild'
0.0212625	'14'	'Mild'
-0.0209781	'14'	'Mild'
[truncated: 176 more rows]

## Sheet: Moderate
Repertoire_entropy	SUB_number	Condition
-1.68889	'1'	'Moderate'
-2.2639	'1'	'Moderate'
-1.58725	'1'	'Moderate'
-1.80922	'1'	'Moderate'
-1.91317	'1'	'Moderate'
-1.49498	'1'	'Moderate'
-1.89561	'1'	'Moderate'
-1.63114	'1'	'Moderate'
-1.38685	'1'	'Moderate'
-1.58298	'1'	'Moderate'
-0.928812	'1'	'Moderate'
-0.652955	'1'	'Moderate'
-0.588123	'1'	'Moderate'
-0.442418	'1'	'Moderate'
-0.404367	'1'	'Moderate'
-0.418594	'1'	'Moderate'
-0.269861	'1'	'Moderate'
-0.172016	'1'	'Moderate'
-0.16726	'1'	'Moderate'
-0.186614	'1'	'Moderate'
-0.16515	'1'	'Moderate'
-0.204562	'1'	'Moderate'
-0.206086	'1'	'Moderate'
-0.239701	'1'	'Moderate'
-0.193039	'1'	'Moderate'
-0.167884	'1'	'Moderate'
-0.199609	'1'	'Moderate'
-0.16932	'1'	'Moderate'
-0.100122	'1'	'Moderate'
-0.098273	'1'	'Moderate'
-0.155856	'1'	'Moderate'
-0.184058	'1'	'Moderate'
-0.27536	'1'	'Moderate'
-0.310706	'1'	'Moderate'
-0.394888	'1'	'Moderate'
-0.407916	'1'	'Moderate'
-0.442948	'1'	'Moderate'
-0.407821	'1'	'Moderate'
-0.244338	'1'	'Moderate'
-0.16198	'1'	'Moderate'
-0.154238	'1'	'Moderate'
-0.149399	'1'	'Moderate'
-0.123913	'1'	'Moderate'
-0.140266	'1'	'Moderate'
-0.129162	'1'	'Moderate'
-0.15183	'1'	'Moderate'
-0.182417	'1'	'Moderate'
-0.175185	'1'	'Moderate'
-0.15188	'1'	'Moderate'
-0.0790436	'1'	'Moderate'
-0.072502	'1'	'Moderate'
-0.0595401	'1'	'Moderate'
-0.107453	'1'	'Moderate'
-0.107404	'1'	'Moderate'
-0.133242	'1'	'Moderate'
-0.194074	'1'	'Moderate'
-0.173119	'1'	'Moderate'
-0.171323	'1'	'Moderate'
-0.165136	'1'	'Moderate'
-0.0828669	'1'	'Moderate'
-0.0839923	'1'	'Moderate'
-0.0633739	'1'	'Moderate'
-0.0403832	'1'	'Moderate'
-0.0176927	'1'	'Moderate'
0.0183905	'1'	'Moderate'
-0.00306461	'1'	'Moderate'
-0.0161509	'1'	'Moderate'
-0.0254734	'1'	'Moderate'
-0.0477076	'1'	'Moderate'
-0.0815794	'1'	'Moderate'
-0.109659	'1'	'Moderate'
-0.0969776	'1'	'Moderate'
-0.0793184	'1'	'Moderate'
-0.0592578	'1'	'Moderate'
0.00727675	'1'	'Moderate'
0.0419555	'1'	'Moderate'
0.0562765	'1'	'Moderate'
0.0303074	'1'	'Moderate'
0.0071474	'1'	'Moderate'
-0.0209588	'1'	'Moderate'
0.0167008	'1'	'Moderate'
0.0394021	'1'	'Moderate'
0.0898761	'1'	'Moderate'
0.0827559	'1'	'Moderate'
0.0668157	'1'	'Moderate'
0.0336289	'1'	'Moderate'
0.0470953	'1'	'Moderate'
0.0448799	'1'	'Moderate'
0.00218576	'1'	'Moderate'
0.00653577	'1'	'Moderate'
-0.0131926	'1'	'Moderate'
-0.0525366	'1'	'Moderate'
-0.0557901	'1'	'Moderate'
-0.0320316	'1'	'Moderate'
0.0174721	'1'	'Moderate'
0.0967114	'1'	'Moderate'
0.116739	'1'	'Moderate'
0.11125	'1'	'Moderate'
0.0520984	'1'	'Moderate'
0.029774	'1'	'Moderate'
-0.016832	'1'	'Moderate'
-0.00403838	'1'	'Moderate'
0.00741102	'1'	'Moderate'
-0.0067399	'1'	'Moderate'
0.0418515	'1'	'Moderate'
0.0567523	'1'	'Moderate'
0.0446826	'1'	'Moderate'
-0.0181524	'1'	'Moderate'
-0.053396	'1'	'Moderate'
0.0128305	'1'	'Moderate'
-0.0129565	'1'	'Moderate'
-0.203461	'1'	'Moderate'
-0.55794	'1'	'Moderate'
-0.865825	'1'	'Moderate'
-1.01189	'1'	'Moderate'
-0.697537	'1'	'Moderate'
-0.382245	'1'	'Moderate'
-0.246975	'1'	'Moderate'
-0.202122	'1'	'Moderate'
-0.148123	'1'	'Moderate'
-0.138179	'1'	'Moderate'
-0.0513623	'1'	'Moderate'
-0.0434658	'1'	'Moderate'
-0.0878324	'1'	'Moderate'
-0.0913849	'1'	'Moderate'
-0.0740369	'1'	'Moderate'
-0.0702118	'1'	'Moderate'
-0.169024	'1'	'Moderate'
-0.219954	'1'	'Moderate'
-0.116822	'1'	'Moderate'
-0.0730861	'1'	'Moderate'
-0.123794	'1'	'Moderate'
-0.141524	'1'	'Moderate'
-0.0701223	'1'	'Moderate'
-0.0796052	'1'	'Moderate'
-0.116179	'1'	'Moderate'
-0.215272	'1'	'Moderate'
-0.284648	'1'	'Moderate'
-0.139685	'1'	'Moderate'
-0.0833261	'1'	'Moderate'
-0.0567949	'1'	'Moderate'
0.0223302	'1'	'Moderate'
-0.138677	'1'	'Moderate'
-0.192089	'1'	'Moderate'
0.201779	'1'	'Moderate'
-0.916801	'2'	'Moderate'
-1.52732	'2'	'Moderate'
-0.95724	'2'	'Moderate'
-1.01312	'2'	'Moderate'
-0.816163	'2'	'Moderate'
-0.294427	'2'	'Moderate'
-0.265179	'2'	'Moderate'
-0.282912	'2'	'Moderate'
-0.108841	'2'	'Moderate'
-0.0323221	'2'	'Moderate'
0.00413002	'2'	'Moderate'
0.0254731	'2'	'Moderate'
-0.0759929	'2'	'Moderate'
-0.0373289	'2'	'Moderate'
0.0235798	'2'	'Moderate'
0.00444704	'2'	'Moderate'
0.0015495	'2'	'Moderate'
0.0438517	'2'	'Moderate'
0.0729217	'2'	'Moderate'
0.0684003	'2'	'Moderate'
0.0113657	'2'	'Moderate'
-0.0377216	'2'	'Moderate'
-0.011005	'2'	'Moderate'
0.0303251	'2'	'Moderate'
0.0681198	'2'	'Moderate'
0.047463	'2'	'Moderate'
0.0179218	'2'	'Moderate'
0.0279307	'2'	'Moderate'
0.0404581	'2'	'Moderate'
0.0644419	'2'	'Moderate'
0.09415	'2'	'Moderate'
0.0394986	'2'	'Moderate'
-0.0454192	'2'	'Moderate'
-0.0222693	'2'	'Moderate'
-0.00920664	'2'	'Moderate'
0.0106225	'2'	'Moderate'
0.0544434	'2'	'Moderate'
0.047744	'2'	'Moderate'
-0.0494518	'2'	'Moderate'
-0.0200261	'2'	'Moderate'
0.0597314	'2'	'Moderate'
0.115813	'2'	'Moderate'
0.0753434	'2'	'Moderate'
0.0304571	'2'	'Moderate'
0.057973	'2'	'Moderate'
0.0282311	'2'	'Moderate'
-0.0419307	'2'	'Moderate'
-0.0579935	'2'	'Moderate'
-0.0522052	'2'	'Moderate'
0.000903838	'2'	'Moderate'
-0.0394047	'2'	'Moderate'
-0.198568	'2'	'Moderate'
-0.195832	'2'	'Moderate'
-0.0686497	'2'	'Moderate'
-0.157478	'2'	'Moderate'
-0.475146	'2'	'Moderate'
-0.863887	'2'	'Moderate'
-0.812559	'2'	'Moderate'
-0.859812	'2'	'Moderate'
-0.990042	'2'	'Moderate'
-0.543112	'2'	'Moderate'
-0.30532	'2'	'Moderate'
-0.253739	'2'	'Moderate'
-0.140571	'2'	'Moderate'
-0.0723508	'2'	'Moderate'
-0.0976671	'2'	'Moderate'
-0.0408051	'2'	'Moderate'
0.00643508	'2'	'Moderate'
-0.0854695	'2'	'Moderate'
-0.140268	'2'	'Moderate'
-0.145242	'2'	'Moderate'
-0.158986	'2'	'Moderate'
-0.042905	'2'	'Moderate'
0.095238	'2'	'Moderate'
0.0741221	'2'	'Moderate'
0.0574277	'2'	'Moderate'
0.104135	'2'	'Moderate'
0.111647	'2'	'Moderate'
-0.0478383	'2'	'Moderate'
-0.116721	'2'	'Moderate'
-0.0500304	'2'	'Moderate'
0.0280662	'2'	'Moderate'
0.0441378	'2'	'Moderate'
-0.00957763	'2'	'Moderate'
-0.100577	'2'	'Moderate'
-0.066814	'2'	'Moderate'
-0.00638667	'2'	'Moderate'
0.0249169	'2'	'Moderate'
0.0481713	'2'	'Moderate'
0.0166198	'2'	'Moderate'
-0.0439159	'2'	'Moderate'
-0.0495255	'2'	'Moderate'
0.0268856	'2'	'Moderate'
0.0479666	'2'	'Moderate'
0.0295404	'2'	'Moderate'
0.034585	'2'	'Moderate'
0.0580924	'2'	'Moderate'
0.0305093	'2'	'Moderate'
0.0232753	'2'	'Moderate'
0.0722441	'2'	'Moderate'
0.0509041	'2'	'Moderate'
-0.0415502	'2'	'Moderate'
0.0310871	'2'	'Moderate'
0.0666397	'2'	'Moderate'
0.0946705	'2'	'Moderate'
0.0752156	'2'	'Moderate'
-0.00937607	'2'	'Moderate'
-0.0530448	'2'	'Moderate'
0.0531696	'2'	'Moderate'
-0.0168032	'2'	'Moderate'
-0.0643854	'2'	'Moderate'
-0.0184628	'2'	'Moderate'
0.0321667	'2'	'Moderate'
0.00774132	'2'	'Moderate'
-0.0465794	'2'	'Moderate'
-0.00382921	'2'	'Moderate'
0.0306573	'2'	'Moderate'
0.0226702	'2'	'Moderate'
0.0193358	'2'	'Moderate'
0.0220914	'2'	'Moderate'
-0.0624851	'2'	'Moderate'
-0.05674	'2'	'Moderate'
-0.0204269	'2'	'Moderate'
0.021136	'2'	'Moderate'
0.0535856	'2'	'Moderate'
0.0301656	'2'	'Moderate'
-0.0500459	'2'	'Moderate'
-0.0698004	'2'	'Moderate'
-0.0825024	'2'	'Moderate'
-0.0334969	'2'	'Moderate'
0.0305077	'2'	'Moderate'
0.0148907	'2'	'Moderate'
0.0490556	'2'	'Moderate'
0.033634	'2'	'Moderate'
-0.0538332	'2'	'Moderate'
-0.041865	'2'	'Moderate'
0.000943443	'2'	'Moderate'
-0.0258779	'2'	'Moderate'
-0.0166213	'2'	'Moderate'
-0.0846395	'2'	'Moderate'
-0.0529054	'2'	'Moderate'
0.117127	'2'	'Moderate'
-0.0394483	'2'	'Moderate'
-0.0236196	'2'	'Moderate'
0.332433	'2'	'Moderate'
-0.851735	'3'	'Moderate'
-1.64603	'3'	'Moderate'
-0.942876	'3'	'Moderate'
-1.02975	'3'	'Moderate'
-0.909584	'3'	'Moderate'
-0.289623	'3'	'Moderate'
-0.256316	'3'	'Moderate'
-0.408803	'3'	'Moderate'
-0.209175	'3'	'Moderate'
-0.0925464	'3'	'Moderate'
-0.0724796	'3'	'Moderate'
-0.11586	'3'	'Moderate'
-0.135285	'3'	'Moderate'
-0.10034	'3'	'Moderate'
-0.106269	'3'	'Moderate'
-0.213165	'3'	'Moderate'
-0.271557	'3'	'Moderate'
-0.208658	'3'	'Moderate'
-0.226482	'3'	'Moderate'
-0.153899	'3'	'Moderate'
-0.128005	'3'	'Moderate'
-0.169175	'3'	'Moderate'
-0.11998	'3'	'Moderate'
-0.153604	'3'	'Moderate'
-0.165395	'3'	'Moderate'
-0.118549	'3'	'Moderate'
-0.0942667	'3'	'Moderate'
-0.101409	'3'	'Moderate'
-0.0728999	'3'	'Moderate'
-0.0514632	'3'	'Moderate'
-0.058759	'3'	'Moderate'
-0.0706149	'3'	'Moderate'
-0.104232	'3'	'Moderate'
-0.106152	'3'	'Moderate'
-0.0722859	'3'	'Moderate'
-0.0814301	'3'	'Moderate'
-0.0684171	'3'	'Moderate'
-0.116349	'3'	'Moderate'
-0.117016	'3'	'Moderate'
-0.0428805	'3'	'Moderate'
-0.0493308	'3'	'Moderate'
-0.047833	'3'	'Moderate'
-0.00103813	'3'	'Moderate'
-0.0121896	'3'	'Moderate'
-0.0355862	'3'	'Moderate'
-0.0456546	'3'	'Moderate'
-0.0229186	'3'	'Moderate'
-0.00840024	'3'	'Moderate'
-0.0402541	'3'	'Moderate'
-0.0270687	'3'	'Moderate'
-0.00754741	'3'	'Moderate'
-0.0425938	'3'	'Moderate'
-0.0180687	'3'	'Moderate'
0.0221635	'3'	'Moderate'
0.00546043	'3'	'Moderate'
-0.0203457	'3'	'Moderate'
-0.0430758	'3'	'Moderate'
-0.0529702	'3'	'Moderate'
-0.0456934	'3'	'Moderate'
-0.0432542	'3'	'Moderate'
-0.0377148	'3'	'Moderate'
-0.040167	'3'	'Moderate'
-0.066591	'3'	'Moderate'
-0.0541949	'3'	'Moderate'
-0.0444258	'3'	'Moderate'
-0.0604923	'3'	'Moderate'
-0.0550288	'3'	'Moderate'
-0.0445032	'3'	'Moderate'
-0.0597556	'3'	'Moderate'
-0.0376588	'3'	'Moderate'
-0.0244679	'3'	'Moderate'
0.00403212	'3'	'Moderate'
0.0648412	'3'	'Moderate'
0.0661832	'3'	'Moderate'
-0.0469215	'3'	'Moderate'
-0.0755338	'3'	'Moderate'
-0.0746895	'3'	'Moderate'
-0.0872448	'3'	'Moderate'
-0.045034	'3'	'Moderate'
0.0265179	'3'	'Moderate'
0.0531987	'3'	'Moderate'
0.0123384	'3'	'Moderate'
0.013961	'3'	'Moderate'
0.00414324	'3'	'Moderate'
-0.013681	'3'	'Moderate'
-0.038782	'3'	'Moderate'
-0.0141898	'3'	'Moderate'
-0.0050252	'3'	'Moderate'
-0.00678814	'3'	'Moderate'
-0.0149825	'3'	'Moderate'
-0.0599755	'3'	'Moderate'
-0.0750286	'3'	'Moderate'
-0.0670382	'3'	'Moderate'
-0.0174467	'3'	'Moderate'
-0.0342838	'3'	'Moderate'
-0.158754	'3'	'Moderate'
-0.465648	'3'	'Moderate'
-0.784561	'3'	'Moderate'
-0.579443	'3'	'Moderate'
-0.332789	'3'	'Moderate'
-0.171938	'3'	'Moderate'
-0.161579	'3'	'Moderate'
-0.22663	'3'	'Moderate'
-0.260478	'3'	'Moderate'
-0.223119	'3'	'Moderate'
-0.11123	'3'	'Moderate'
-0.0153136	'3'	'Moderate'
-0.00251297	'3'	'Moderate'
0.0170085	'3'	'Moderate'
-0.000675041	'3'	'Moderate'
-0.0643932	'3'	'Moderate'
-0.0402767	'3'	'Moderate'
-0.0387522	'3'	'Moderate'
0.0187136	'3'	'Moderate'
-0.00848395	'3'	'Moderate'
-0.0597892	'3'	'Moderate'
-0.0243585	'3'	'Moderate'
-0.0270291	'3'	'Moderate'
-0.0225417	'3'	'Moderate'
-0.0145742	'3'	'Moderate'
-0.0406578	'3'	'Moderate'
-0.0663112	'3'	'Moderate'
-0.0761163	'3'	'Moderate'
-0.15317	'3'	'Moderate'
-0.0768932	'3'	'Moderate'
0.0220022	'3'	'Moderate'
0.038325	'3'	'Moderate'
0.00870908	'3'	'Moderate'
0.0112271	'3'	'Moderate'
0.0233921	'3'	'Moderate'
0.0580833	'3'	'Moderate'
0.0472454	'3'	'Moderate'
0.0418859	'3'	'Moderate'
-0.0214538	'3'	'Moderate'
-0.0676362	'3'	'Moderate'
-0.0437181	'3'	'Moderate'
-0.0186501	'3'	'Moderate'
-0.0696744	'3'	'Moderate'
-0.091894	'3'	'Moderate'
-0.138938	'3'	'Moderate'
-0.0935693	'3'	'Moderate'
0.0946489	'3'	'Moderate'
0.021372	'3'	'Moderate'
0.0840623	'3'	'Moderate'
0.347246	'3'	'Moderate'
-0.681035	'4'	'Moderate'
-1.1201	'4'	'Moderate'
-0.684169	'4'	'Moderate'
-0.747096	'4'	'Moderate'
-0.672053	'4'	'Moderate'
-0.164867	'4'	'Moderate'
-0.092382	'4'	'Moderate'
-0.114003	'4'	'Moderate'
0.0477525	'4'	'Moderate'
0.0635993	'4'	'Moderate'
-0.00170534	'4'	'Moderate'
-0.0622766	'4'	'Moderate'
-0.0783776	'4'	'Moderate'
-0.0118363	'4'	'Moderate'
0.0276384	'4'	'Moderate'
0.0198913	'4'	'Moderate'
0.0314951	'4'	'Moderate'
0.0169716	'4'	'Moderate'
0.0336142	'4'	'Moderate'
0.0608889	'4'	'Moderate'
0.079039	'4'	'Moderate'
0.0874008	'4'	'Moderate'
0.0861446	'4'	'Moderate'
0.0861658	'4'	'Moderate'
0.0667665	'4'	'Moderate'
0.0151028	'4'	'Moderate'
0.0588761	'4'	'Moderate'
0.108826	'4'	'Moderate'
0.105385	'4'	'Moderate'
0.0129845	'4'	'Moderate'
0.0329573	'4'	'Moderate'
0.0716358	'4'	'Moderate'
0.0283547	'4'	'Moderate'
-0.0501861	'4'	'Moderate'
-0.332737	'4'	'Moderate'
-0.689483	'4'	'Moderate'
-0.616287	'4'	'Moderate'
-0.269114	'4'	'Moderate'
-0.0260788	'4'	'Moderate'
-0.0450556	'4'	'Moderate'
-0.295904	'4'	'Moderate'
-0.624762	'4'	'Moderate'
-0.486241	'4'	'Moderate'
-0.150547	'4'	'Moderate'
0.00251013	'4'	'Moderate'
0.0397314	'4'	'Moderate'
0.0962197	'4'	'Moderate'
0.111194	'4'	'Moderate'
0.0144419	'4'	'Moderate'
-0.00856011	'4'	'Moderate'
0.0499091	'4'	'Moderate'
0.0160656	'4'	'Moderate'
0.00295668	'4'	'Moderate'
-0.00342153	'4'	'Moderate'
-0.0758477	'4'	'Moderate'
-0.0542919	'4'	'Moderate'
-0.0142863	'4'	'Moderate'
-0.039388	'4'	'Moderate'
0.00561905	'4'	'Moderate'
0.0123188	'4'	'Moderate'
0.0150687	'4'	'Moderate'
0.0382825	'4'	'Moderate'
0.0293345	'4'	'Moderate'
-0.0286774	'4'	'Moderate'
-0.0396815	'4'	'Moderate'
0.00598164	'4'	'Moderate'
0.0473719	'4'	'Moderate'
0.117449	'4'	'Moderate'
0.112287	'4'	'Moderate'
0.0437785	'4'	'Moderate'
-0.158022	'4'	'Moderate'
-0.476987	'4'	'Moderate'
-0.594956	'4'	'Moderate'
-0.404188	'4'	'Moderate'
-0.294296	'4'	'Moderate'
-0.345663	'4'	'Moderate'
-0.343749	'4'	'Moderate'
-0.115019	'4'	'Moderate'
-0.0567489	'4'	'Moderate'
-0.112483	'4'	'Moderate'
-0.112749	'4'	'Moderate'
-0.0954242	'4'	'Moderate'
-0.0251886	'4'	'Moderate'
-0.0186889	'4'	'Moderate'
0.00186888	'4'	'Moderate'
0.000548043	'4'	'Moderate'
0.0463312	'4'	'Moderate'
0.0586487	'4'	'Moderate'
0.0843886	'4'	'Moderate'
0.0590671	'4'	'Moderate'
-0.00218132	'4'	'Moderate'
-0.050663	'4'	'Moderate'
-0.0760092	'4'	'Moderate'
-0.0778163	'4'	'Moderate'
-0.0342484	'4'	'Moderate'
-0.0450441	'4'	'Moderate'
-0.0300802	'4'	'Moderate'
0.0171098	'4'	'Moderate'
-0.0575779	'4'	'Moderate'
-0.335034	'4'	'Moderate'
-0.369166	'4'	'Moderate'
-0.120797	'4'	'Moderate'
0.0399285	'4'	'Moderate'
0.030403	'4'	'Moderate'
0.0698126	'4'	'Moderate'
0.106877	'4'	'Moderate'
0.0628558	'4'	'Moderate'
0.0206764	'4'	'Moderate'
0.0409034	'4'	'Moderate'
0.100527	'4'	'Moderate'
0.142977	'4'	'Moderate'
0.160673	'4'	'Moderate'
0.189429	'4'	'Moderate'
0.175047	'4'	'Moderate'
0.136293	'4'	'Moderate'
0.0830626	'4'	'Moderate'
0.146745	'4'	'Moderate'
0.167969	'4'	'Moderate'
0.121055	'4'	'Moderate'
0.0622761	'4'	'Moderate'
0.0359059	'4'	'Moderate'
0.0629008	'4'	'Moderate'
0.14611	'4'	'Moderate'
0.14612	'4'	'Moderate'
0.112395	'4'	'Moderate'
0.098709	'4'	'Moderate'
0.0182507	'4'	'Moderate'
0.0192459	'4'	'Moderate'
0.039799	'4'	'Moderate'
0.0508777	'4'	'Moderate'
0.045255	'4'	'Moderate'
0.0144858	'4'	'Moderate'
-0.0148315	'4'	'Moderate'
-0.0248282	'4'	'Moderate'
-0.0323405	'4'	'Moderate'
0.0160965	'4'	'Moderate'
0.0177863	'4'	'Moderate'
-0.035456	'4'	'Moderate'
0.0167177	'4'	'Moderate'
-0.0286392	'4'	'Moderate'
-0.0482758	'4'	'Moderate'
0.0389219	'4'	'Moderate'
-0.0650299	'4'	'Moderate'
0.0301759	'4'	'Moderate'
0.365577	'4'	'Moderate'
-0.651498	'5'	'Moderate'
-1.30981	'5'	'Moderate'
-0.931966	'5'	'Moderate'
-0.853057	'5'	'Moderate'
-0.71634	'5'	'Moderate'
-0.271463	'5'	'Moderate'
-0.1786	'5'	'Moderate'
-0.257526	'5'	'Moderate'
-0.202312	'5'	'Moderate'
-0.22304	'5'	'Moderate'
-0.207962	'5'	'Moderate'
-0.121433	'5'	'Moderate'
-0.156674	'5'	'Moderate'
-0.205457	'5'	'Moderate'
-0.156965	'5'	'Moderate'
-0.144411	'5'	'Moderate'
-0.178704	'5'	'Moderate'
-0.119144	'5'	'Moderate'
-0.103485	'5'	'Moderate'
-0.0965432	'5'	'Moderate'
-0.149031	'5'	'Moderate'
-0.0902103	'5'	'Moderate'
-0.0520115	'5'	'Moderate'
-0.0820614	'5'	'Moderate'
-0.130477	'5'	'Moderate'
-0.0802166	'5'	'Moderate'
-0.0843395	'5'	'Moderate'
-0.121899	'5'	'Moderate'
-0.13889	'5'	'Moderate'
-0.176679	'5'	'Moderate'
-0.145366	'5'	'Moderate'
-0.0874529	'5'	'Moderate'
-0.0718663	'5'	'Moderate'
-0.0639526	'5'	'Moderate'
-0.0367684	'5'	'Moderate'
-0.0352265	'5'	'Moderate'
-0.0193438	'5'	'Moderate'
0.0478121	'5'	'Moderate'
0.0431489	'5'	'Moderate'
0.0184644	'5'	'Moderate'
-0.0824301	'5'	'Moderate'
-0.0864293	'5'	'Moderate'
-0.0724215	'5'	'Moderate'
-0.054356	'5'	'Moderate'
-0.081	'5'	'Moderate'
-0.112972	'5'	'Moderate'
-0.0718206	'5'	'Moderate'
-0.0899696	'5'	'Moderate'
-0.085938	'5'	'Moderate'
-0.049873	'5'	'Moderate'
-0.0336077	'5'	'Moderate'
-0.0594582	'5'	'Moderate'
-0.0636042	'5'	'Moderate'
-0.069002	'5'	'Moderate'
-0.0976821	'5'	'Moderate'
-0.0416288	'5'	'Moderate'
-0.0481506	'5'	'Moderate'
-0.103475	'5'	'Moderate'
-0.0677856	'5'	'Moderate'
-0.00370071	'5'	'Moderate'
-0.000269935	'5'	'Moderate'
-0.0246055	'5'	'Moderate'
-0.0681755	'5'	'Moderate'
-0.0420853	'5'	'Moderate'
-0.0858667	'5'	'Moderate'
-0.169072	'5'	'Moderate'
-0.17703	'5'	'Moderate'
-0.104054	'5'	'Moderate'
-0.118428	'5'	'Moderate'
-0.170757	'5'	'Moderate'
-0.22378	'5'	'Moderate'
-0.176374	'5'	'Moderate'
-0.145511	'5'	'Moderate'
-0.205236	'5'	'Moderate'
-0.159767	'5'	'Moderate'
-0.118946	'5'	'Moderate'
-0.110942	'5'	'Moderate'
-0.108826	'5'	'Moderate'
-0.132084	'5'	'Moderate'
-0.0801891	'5'	'Moderate'
0.0141898	'5'	'Moderate'
0.0677872	'5'	'Moderate'
-0.052128	'5'	'Moderate'
-0.125438	'5'	'Moderate'
-0.0880929	'5'	'Moderate'
-0.0258252	'5'	'Moderate'
-0.000533618	'5'	'Moderate'
-0.00266088	'5'	'Moderate'
0.0241194	'5'	'Moderate'
-0.0190351	'5'	'Moderate'
-0.0624452	'5'	'Moderate'
-0.0549642	'5'	'Moderate'
-0.186737	'5'	'Moderate'
-0.464177	'5'	'Moderate'
-0.658244	'5'	'Moderate'
-0.491671	'5'	'Moderate'
-0.265099	'5'	'Moderate'
-0.162108	'5'	'Moderate'
-0.138112	'5'	'Moderate'
-0.0672016	'5'	'Moderate'
-0.0165643	'5'	'Moderate'
-0.0541787	'5'	'Moderate'
-0.100912	'5'	'Moderate'
-0.0912694	'5'	'Moderate'
-0.0866755	'5'	'Moderate'
-0.0777882	'5'	'Moderate'
-0.026196	'5'	'Moderate'
-0.0438318	'5'	'Moderate'
-0.126791	'5'	'Moderate'
-0.114624	'5'	'Moderate'
-0.0435635	'5'	'Moderate'
-0.0165892	'5'	'Moderate'
0.0135441	'5'	'Moderate'
0.0238572	'5'	'Moderate'
0.0231001	'5'	'Moderate'
-0.0224129	'5'	'Moderate'
-0.00238243	'5'	'Moderate'
-0.045298	'5'	'Moderate'
-0.0379445	'5'	'Moderate'
-0.00076261	'5'	'Moderate'
-0.0630468	'5'	'Moderate'
-0.0908343	'5'	'Moderate'
-0.112951	'5'	'Moderate'
-0.108804	'5'	'Moderate'
-0.0533207	'5'	'Moderate'
-0.0730721	'5'	'Moderate'
-0.104084	'5'	'Moderate'
-0.067842	'5'	'Moderate'
-0.0292111	'5'	'Moderate'
0.0107114	'5'	'Moderate'
0.0616511	'5'	'Moderate'
-0.00513398	'5'	'Moderate'
-0.0286262	'5'	'Moderate'
-0.0566538	'5'	'Moderate'
-0.172112	'5'	'Moderate'
-0.14924	'5'	'Moderate'
-0.152122	'5'	'Moderate'
-0.202308	'5'	'Moderate'
-0.152019	'5'	'Moderate'
-0.137194	'5'	'Moderate'
-0.168831	'5'	'Moderate'
-0.0815205	'5'	'Moderate'
-0.23778	'5'	'Moderate'
-0.222007	'5'	'Moderate'
0.145985	'5'	'Moderate'
-0.315462	'6'	'Moderate'
-0.960847	'6'	'Moderate'
-0.861466	'6'	'Moderate'
-0.729617	'6'	'Moderate'
-0.492584	'6'	'Moderate'
-0.0809294	'6'	'Moderate'
-0.0534418	'6'	'Moderate'
-0.168351	'6'	'Moderate'
-0.0605034	'6'	'Moderate'
0.00113523	'6'	'Moderate'
-0.0118512	'6'	'Moderate'
0.00648602	'6'	'Moderate'
0.00216744	'6'	'Moderate'
0.0891644	'6'	'Moderate'
0.097753	'6'	'Moderate'
-0.0774654	'6'	'Moderate'
-0.414449	'6'	'Moderate'
-0.45863	'6'	'Moderate'
-0.21584	'6'	'Moderate'
0.0206332	'6'	'Moderate'
0.121753	'6'	'Moderate'
0.140865	'6'	'Moderate'
0.12883	'6'	'Moderate'
0.112832	'6'	'Moderate'
0.0630555	'6'	'Moderate'
0.0533553	'6'	'Moderate'
0.100352	'6'	'Moderate'
0.179906	'6'	'Moderate'
0.169261	'6'	'Moderate'
0.108355	'6'	'Moderate'
0.0806258	'6'	'Moderate'
0.102495	'6'	'Moderate'
0.0887107	'6'	'Moderate'
0.10814	'6'	'Moderate'
0.0627716	'6'	'Moderate'
0.00163019	'6'	'Moderate'
0.016149	'6'	'Moderate'
0.00594785	'6'	'Moderate'
0.0352976	'6'	'Moderate'
0.0709356	'6'	'Moderate'
0.0732765	'6'	'Moderate'
0.0713786	'6'	'Moderate'
0.0568762	'6'	'Moderate'
0.0637214	'6'	'Moderate'
0.0537812	'6'	'Moderate'
0.0544128	'6'	'Moderate'
0.0426754	'6'	'Moderate'
0.0523323	'6'	'Moderate'
-0.086141	'6'	'Moderate'
-0.448524	'6'	'Moderate'
-0.659836	'6'	'Moderate'
-0.338167	'6'	'Moderate'
-0.0826384	'6'	'Moderate'
-0.00821866	'6'	'Moderate'
0.0207038	'6'	'Moderate'
0.0507153	'6'	'Moderate'
0.13999	'6'	'Moderate'
0.204199	'6'	'Moderate'
0.170079	'6'	'Moderate'
0.0904519	'6'	'Moderate'
0.0190169	'6'	'Moderate'
0.0125362	'6'	'Moderate'
0.0111793	'6'	'Moderate'
0.0109622	'6'	'Moderate'
0.0272499	'6'	'Moderate'
0.0271359	'6'	'Moderate'
0.0473118	'6'	'Moderate'
0.014941	'6'	'Moderate'
0.0331042	'6'	'Moderate'
0.130316	'6'	'Moderate'
0.12465	'6'	'Moderate'
0.0656699	'6'	'Moderate'
0.0242035	'6'	'Moderate'
-0.0103494	'6'	'Moderate'
0.0137795	'6'	'Moderate'
0.059183	'6'	'Moderate'
0.015854	'6'	'Moderate'
-0.0088356	'6'	'Moderate'
0.0303155	'6'	'Moderate'
0.022903	'6'	'Moderate'
0.056201	'6'	'Moderate'
0.049383	'6'	'Moderate'
0.0611456	'6'	'Moderate'
0.0958574	'6'	'Moderate'
0.0411375	'6'	'Moderate'
0.0783987	'6'	'Moderate'
-0.0227335	'6'	'Moderate'
-0.25798	'6'	'Moderate'
-0.361711	'6'	'Moderate'
-0.139726	'6'	'Moderate'
0.00457432	'6'	'Moderate'
-0.00416312	'6'	'Moderate'
0.0130322	'6'	'Moderate'
0.0516538	'6'	'Moderate'
0.100507	'6'	'Moderate'
0.152883	'6'	'Moderate'
0.121948	'6'	'Moderate'
0.117391	'6'	'Moderate'
0.101075	'6'	'Moderate'
0.161267	'6'	'Moderate'
0.00549749	'6'	'Moderate'
-0.360046	'6'	'Moderate'
-0.71981	'6'	'Moderate'
-0.488592	'6'	'Moderate'
-0.282951	'6'	'Moderate'
-0.150305	'6'	'Moderate'
-0.0737772	'6'	'Moderate'
0.0108234	'6'	'Moderate'
0.0458574	'6'	'Moderate'
0.0628615	'6'	'Moderate'
0.0878861	'6'	'Moderate'
0.0685009	'6'	'Moderate'
0.0092844	'6'	'Moderate'
0.0499743	'6'	'Moderate'
0.089582	'6'	'Moderate'
0.0954616	'6'	'Moderate'
0.0820338	'6'	'Moderate'
-0.018962	'6'	'Moderate'
0.0059108	'6'	'Moderate'
0.0740402	'6'	'Moderate'
0.103626	'6'	'Moderate'
0.0470929	'6'	'Moderate'
-0.0104953	'6'	'Moderate'
0.00355687	'6'	'Moderate'
0.0922489	'6'	'Moderate'
0.00586435	'6'	'Moderate'
-0.229606	'6'	'Moderate'
-0.242088	'6'	'Moderate'
-0.177201	'6'	'Moderate'
-0.376936	'6'	'Moderate'
-0.477803	'6'	'Moderate'
-0.278949	'6'	'Moderate'
-0.288258	'6'	'Moderate'
-0.632007	'6'	'Moderate'
-1.13238	'6'	'Moderate'
-0.603045	'6'	'Moderate'
-0.482057	'6'	'Moderate'
-0.867686	'6'	'Moderate'
-0.885885	'6'	'Moderate'
-0.6272	'6'	'Moderate'
-0.625029	'6'	'Moderate'
-0.444098	'6'	'Moderate'
-0.551923	'6'	'Moderate'
-0.97632	'6'	'Moderate'
-0.702018	'6'	'Moderate'
-0.69165	'7'	'Moderate'
-1.08464	'7'	'Moderate'
-0.705223	'7'	'Moderate'
-0.75122	'7'	'Moderate'
-0.602269	'7'	'Moderate'
-0.147498	'7'	'Moderate'
-0.0857875	'7'	'Moderate'
-0.174315	'7'	'Moderate'
-0.0204155	'7'	'Moderate'
0.0659628	'7'	'Moderate'
0.0537779	'7'	'Moderate'
0.0561137	'7'	'Moderate'
-0.000300938	'7'	'Moderate'
0.0015354	'7'	'Moderate'
0.002223	'7'	'Moderate'
-0.031944	'7'	'Moderate'
0.018575	'7'	'Moderate'
0.115522	'7'	'Moderate'
0.107061	'7'	'Moderate'
0.0614791	'7'	'Moderate'
0.051887	'7'	'Moderate'
0.093532	'7'	'Moderate'
0.0827771	'7'	'Moderate'
0.0216071	'7'	'Moderate'
0.019285	'7'	'Moderate'
0.0784957	'7'	'Moderate'
0.119692	'7'	'Moderate'
0.0970409	'7'	'Moderate'
0.0866709	'7'	'Moderate'
0.026413	'7'	'Moderate'
0.0502265	'7'	'Moderate'
0.0612296	'7'	'Moderate'
-0.00548195	'7'	'Moderate'
-0.00362933	'7'	'Moderate'
0.0202666	'7'	'Moderate'
0.0114586	'7'	'Moderate'
0.021347	'7'	'Moderate'
0.0460903	'7'	'Moderate'
0.0689188	'7'	'Moderate'
0.113267	'7'	'Moderate'
0.0518012	'7'	'Moderate'
0.0588687	'7'	'Moderate'
0.0492819	'7'	'Moderate'
0.0533861	'7'	'Moderate'
0.0973266	'7'	'Moderate'
0.113936	'7'	'Moderate'
0.0644381	'7'	'Moderate'
0.0238022	'7'	'Moderate'
0.0313054	'7'	'Moderate'
0.0667292	'7'	'Moderate'
0.0623421	'7'	'Moderate'
0.0614687	'7'	'Moderate'
0.0758291	'7'	'Moderate'
0.0722918	'7'	'Moderate'
0.0703345	'7'	'Moderate'
0.0711637	'7'	'Moderate'
0.0656169	'7'	'Moderate'
0.0777082	'7'	'Moderate'
0.130938	'7'	'Moderate'
0.185395	'7'	'Moderate'
0.107807	'7'	'Moderate'
0.0239749	'7'	'Moderate'
-0.00288325	'7'	'Moderate'
0.0119311	'7'	'Moderate'
0.0339768	'7'	'Moderate'
0.0470826	'7'	'Moderate'
0.0631479	'7'	'Moderate'
0.0340432	'7'	'Moderate'
0.03172	'7'	'Moderate'
0.0455709	'7'	'Moderate'
-0.0503275	'7'	'Moderate'
-0.0340068	'7'	'Moderate'
0.0244534	'7'	'Moderate'
0.038994	'7'	'Moderate'
0.0307756	'7'	'Moderate'
0.0159165	'7'	'Moderate'
0.0139984	'7'	'Moderate'
0.137364	'7'	'Moderate'
0.190994	'7'	'Moderate'
0.14104	'7'	'Moderate'
0.113725	'7'	'Moderate'
0.100965	'7'	'Moderate'
0.098622	'7'	'Moderate'
0.0739827	'7'	'Moderate'
0.121022	'7'	'Moderate'
0.0669553	'7'	'Moderate'
0.118768	'7'	'Moderate'
0.0965273	'7'	'Moderate'
0.0683757	'7'	'Moderate'
0.108569	'7'	'Moderate'
0.106199	'7'	'Moderate'
0.130232	'7'	'Moderate'
0.10473	'7'	'Moderate'
0.0925887	'7'	'Moderate'
0.0874707	'7'	'Moderate'
0.0611055	'7'	'Moderate'
0.0789852	'7'	'Moderate'
0.0992272	'7'	'Moderate'
0.0511243	'7'	'Moderate'
0.0176472	'7'	'Moderate'
0.0493786	'7'	'Moderate'
-0.0142367	'7'	'Moderate'
-0.0427882	'7'	'Moderate'
-0.00887947	'7'	'Moderate'
-0.00589688	'7'	'Moderate'
0.0404726	'7'	'Moderate'
0.00554704	'7'	'Moderate'
-0.0468871	'7'	'Moderate'
-0.0473919	'7'	'Moderate'
0.041753	'7'	'Moderate'
0.130605	'7'	'Moderate'
0.090274	'7'	'Moderate'
0.0542677	'7'	'Moderate'
0.0500272	'7'	'Moderate'
0.0561094	'7'	'Moderate'
0.0374351	'7'	'Moderate'
0.0209902	'7'	'Moderate'
0.047507	'7'	'Moderate'
0.094077	'7'	'Moderate'
0.131413	'7'	'Moderate'
0.0878715	'7'	'Moderate'
0.0413628	'7'	'Moderate'
0.028143	'7'	'Moderate'
0.0593683	'7'	'Moderate'
0.109297	'7'	'Moderate'
0.125023	'7'	'Moderate'
0.0974493	'7'	'Moderate'
0.0682329	'7'	'Moderate'
0.0353655	'7'	'Moderate'
0.0599619	'7'	'Moderate'
0.00997137	'7'	'Moderate'
0.0288171	'7'	'Moderate'
0.0833469	'7'	'Moderate'
0.149325	'7'	'Moderate'
0.0931608	'7'	'Moderate'
0.118545	'7'	'Moderate'
0.0802189	'7'	'Moderate'
0.0345611	'7'	'Moderate'
0.0660155	'7'	'Moderate'
0.0424762	'7'	'Moderate'
0.0543783	'7'	'Moderate'
0.192878	'7'	'Moderate'
0.0462509	'7'	'Moderate'
0.00354702	'7'	'Moderate'
0.351646	'7'	'Moderate'
-0.946745	'8'	'Moderate'
-1.63109	'8'	'Moderate'
-0.944305	'8'	'Moderate'
-1.01476	'8'	'Moderate'
-0.818463	'8'	'Moderate'
-0.252031	'8'	'Moderate'
-0.182251	'8'	'Moderate'
-0.251064	'8'	'Moderate'
-0.139371	'8'	'Moderate'
-0.0817395	'8'	'Moderate'
-0.0941614	'8'	'Moderate'
-0.106626	'8'	'Moderate'
-0.145198	'8'	'Moderate'
-0.122678	'8'	'Moderate'
-0.0693712	'8'	'Moderate'
-0.032425	'8'	'Moderate'
-0.0186304	'8'	'Moderate'
-0.00135289	'8'	'Moderate'
0.0163137	'8'	'Moderate'
0.0362674	'8'	'Moderate'
0.0272128	'8'	'Moderate'
0.120577	'8'	'Moderate'
0.176736	'8'	'Moderate'
0.0791527	'8'	'Moderate'
0.0556468	'8'	'Moderate'
0.0335715	'8'	'Moderate'
-0.0363807	'8'	'Moderate'
0.0341302	'8'	'Moderate'
0.0917556	'8'	'Moderate'
0.0307248	'8'	'Moderate'
-0.00403185	'8'	'Moderate'
0.0120677	'8'	'Moderate'
0.0200269	'8'	'Moderate'
0.0587427	'8'	'Moderate'
0.0258543	'8'	'Moderate'
-0.0148691	'8'	'Moderate'
0.0283881	'8'	'Moderate'
0.030501	'8'	'Moderate'
0.0261556	'8'	'Moderate'
0.0574363	'8'	'Moderate'
0.0223254	'8'	'Moderate'
-0.0658572	'8'	'Moderate'
-0.107145	'8'	'Moderate'
-0.0768979	'8'	'Moderate'
-0.111172	'8'	'Moderate'
-0.10132	'8'	'Moderate'
-0.0299875	'8'	'Moderate'
-0.019879	'8'	'Moderate'
-0.0472808	'8'	'Moderate'
-0.0421396	'8'	'Moderate'
-0.000344431	'8'	'Moderate'
-0.0127999	'8'	'Moderate'
0.0525858	'8'	'Moderate'
0.0371955	'8'	'Moderate'
-0.0251034	'8'	'Moderate'
-0.0601041	'8'	'Moderate'
-0.00691946	'8'	'Moderate'
0.0104026	'8'	'Moderate'
6.8527e-05	'8'	'Moderate'
-0.0580119	'8'	'Moderate'
-0.0593255	'8'	'Moderate'
0.00241966	'8'	'Moderate'
0.0112005	'8'	'Moderate'
0.0168595	'8'	'Moderate'
-0.0239072	'8'	'Moderate'
-0.0433777	'8'	'Moderate'
-0.0191543	'8'	'Moderate'
0.0173018	'8'	'Moderate'
-0.0217786	'8'	'Moderate'
-0.130399	'8'	'Moderate'
-0.190336	'8'	'Moderate'
-0.124025	'8'	'Moderate'
-0.0732289	'8'	'Moderate'
-0.0911942	'8'	'Moderate'
-0.0175821	'8'	'Moderate'
0.0249998	'8'	'Moderate'
-0.0160223	'8'	'Moderate'
-0.147327	'8'	'Moderate'
-0.220443	'8'	'Moderate'
-0.108174	'8'	'Moderate'
0.0207055	'8'	'Moderate'
0.0799641	'8'	'Moderate'
0.0492742	'8'	'Moderate'
0.0600309	'8'	'Moderate'
0.0745799	'8'	'Moderate'
0.0573552	'8'	'Moderate'
0.00228001	'8'	'Moderate'
-0.0352115	'8'	'Moderate'
-0.0586619	'8'	'Moderate'
-0.0980695	'8'	'Moderate'
-0.0765576	'8'	'Moderate'
-0.0463383	'8'	'Moderate'
-0.0204703	'8'	'Moderate'
0.0020139	'8'	'Moderate'
0.0410192	'8'	'Moderate'
0.0216334	'8'	'Moderate'
0.0163237	'8'	'Moderate'
-0.0578838	'8'	'Moderate'
-0.0770305	'8'	'Moderate'
0.0237429	'8'	'Moderate'
0.0556729	'8'	'Moderate'
0.00240761	'8'	'Moderate'
0.0381739	'8'	'Moderate'
0.101017	'8'	'Moderate'
0.0618349	'8'	'Moderate'
-0.0077069	'8'	'Moderate'
0.000228965	'8'	'Moderate'
0.00412152	'8'	'Moderate'
0.0202271	'8'	'Moderate'
0.00686448	'8'	'Moderate'
-0.0279312	'8'	'Moderate'
-0.000860938	'8'	'Moderate'
0.0316669	'8'	'Moderate'
-0.00209423	'8'	'Moderate'
0.00238551	'8'	'Moderate'
0.076375	'8'	'Moderate'
0.0876615	'8'	'Moderate'
0.0497124	'8'	'Moderate'
0.0567866	'8'	'Moderate'
0.0408163	'8'	'Moderate'
-0.0220631	'8'	'Moderate'
0.00339957	'8'	'Moderate'
-0.0113704	'8'	'Moderate'
-0.0779051	'8'	'Moderate'
-0.0676276	'8'	'Moderate'
-0.0244909	'8'	'Moderate'
0.0138562	'8'	'Moderate'
0.0207158	'8'	'Moderate'
-0.0187045	'8'	'Moderate'
-0.00458948	'8'	'Moderate'
0.0523286	'8'	'Moderate'
-0.0472344	'8'	'Moderate'
-0.0713317	'8'	'Moderate'
-0.058921	'8'	'Moderate'
-0.147741	'8'	'Moderate'
-0.0522316	'8'	'Moderate'
0.00133596	'8'	'Moderate'
-0.221148	'8'	'Moderate'
-0.283212	'8'	'Moderate'
-0.109494	'8'	'Moderate'
-0.00120479	'8'	'Moderate'
0.00352243	'8'	'Moderate'
-0.31313	'8'	'Moderate'
-0.187707	'8'	'Moderate'
0.324566	'8'	'Moderate'
-0.960355	'9'	'Moderate'
-1.37117	'9'	'Moderate'
-0.796943	'9'	'Moderate'
-0.855524	'9'	'Moderate'
-0.857632	'9'	'Moderate'
-0.35514	'9'	'Moderate'
-0.217584	'9'	'Moderate'
-0.33603	'9'	'Moderate'
-0.268695	'9'	'Moderate'
-0.231679	'9'	'Moderate'
-0.306355	'9'	'Moderate'
-0.265851	'9'	'Moderate'
-0.23619	'9'	'Moderate'
-0.146189	'9'	'Moderate'
-0.101489	'9'	'Moderate'
-0.214647	'9'	'Moderate'
-0.359831	'9'	'Moderate'
-0.31367	'9'	'Moderate'
-0.233369	'9'	'Moderate'
-0.179507	'9'	'Moderate'
-0.200335	'9'	'Moderate'
-0.145676	'9'	'Moderate'
-0.127166	'9'	'Moderate'
-0.124545	'9'	'Moderate'
-0.125828	'9'	'Moderate'
-0.0838821	'9'	'Moderate'
-0.113132	'9'	'Moderate'
-0.147698	'9'	'Moderate'
-0.227327	'9'	'Moderate'
-0.26863	'9'	'Moderate'
-0.265904	'9'	'Moderate'
-0.194856	'9'	'Moderate'
-0.139972	'9'	'Moderate'
-0.0617552	'9'	'Moderate'
-0.0129783	'9'	'Moderate'
-0.0261175	'9'	'Moderate'
-0.0390084	'9'	'Moderate'
-0.0683287	'9'	'Moderate'
-0.050247	'9'	'Moderate'
-0.0756445	'9'	'Moderate'
-0.0494552	'9'	'Moderate'
-0.0294466	'9'	'Moderate'
-0.0609013	'9'	'Moderate'
-0.0843221	'9'	'Moderate'
-0.0867158	'9'	'Moderate'
-0.0534275	'9'	'Moderate'
-0.0630183	'9'	'Moderate'
-0.0416178	'9'	'Moderate'
-0.0435599	'9'	'Moderate'
-0.0586979	'9'	'Moderate'
-0.0173369	'9'	'Moderate'
-0.0343807	'9'	'Moderate'
-0.0635983	'9'	'Moderate'
-0.0577773	'9'	'Moderate'
-0.0694156	'9'	'Moderate'
-0.0551499	'9'	'Moderate'
-0.0674736	'9'	'Moderate'
-0.0771479	'9'	'Moderate'
-0.0851008	'9'	'Moderate'
-0.0550374	'9'	'Moderate'
-0.0630115	'9'	'Moderate'
-0.0699692	'9'	'Moderate'
-0.061222	'9'	'Moderate'
-0.11374	'9'	'Moderate'
-0.144298	'9'	'Moderate'
-0.112665	'9'	'Moderate'
-0.110882	'9'	'Moderate'
-0.1442	'9'	'Moderate'
-0.120415	'9'	'Moderate'
-0.0253687	'9'	'Moderate'
-0.0093277	'9'	'Moderate'
0.00350639	'9'	'Moderate'
-0.0302048	'9'	'Moderate'
-0.0890734	'9'	'Moderate'
-0.0944035	'9'	'Moderate'
-0.0411657	'9'	'Moderate'
-0.0145101	'9'	'Moderate'
0.00123197	'9'	'Moderate'
-0.0601447	'9'	'Moderate'
-0.141676	'9'	'Moderate'
-0.0985234	'9'	'Moderate'
-0.0467403	'9'	'Moderate'
-0.0883058	'9'	'Moderate'
-0.103867	'9'	'Moderate'
-0.0732737	'9'	'Moderate'
-0.0193662	'9'	'Moderate'
0.0123805	'9'	'Moderate'
-0.042084	'9'	'Moderate'
-0.0744174	'9'	'Moderate'
-0.0780815	'9'	'Moderate'
-0.0424137	'9'	'Moderate'
-0.0327526	'9'	'Moderate'
-0.0581793	'9'	'Moderate'
-0.0574135	'9'	'Moderate'
-0.0470524	'9'	'Moderate'
-0.0849867	'9'	'Moderate'
-0.24289	'9'	'Moderate'
-0.406997	'9'	'Moderate'
-0.60997	'9'	'Moderate'
-0.86852	'9'	'Moderate'
-0.971374	'9'	'Moderate'
-0.573372	'9'	'Moderate'
-0.236894	'9'	'Moderate'
-0.149076	'9'	'Moderate'
-0.234625	'9'	'Moderate'
-0.259954	'9'	'Moderate'
-0.180389	'9'	'Moderate'
-0.0999498	'9'	'Moderate'
-0.0625427	'9'	'Moderate'
-0.111768	'9'	'Moderate'
-0.0647841	'9'	'Moderate'
-0.0163319	'9'	'Moderate'
0.0163573	'9'	'Moderate'
0.0232086	'9'	'Moderate'
-0.0110977	'9'	'Moderate'
-0.01864	'9'	'Moderate'
0.0161548	'9'	'Moderate'
0.0178844	'9'	'Moderate'
0.00383535	'9'	'Moderate'
-0.0331375	'9'	'Moderate'
-0.00171841	'9'	'Moderate'
0.0282777	'9'	'Moderate'
0.0619531	'9'	'Moderate'
0.0230752	'9'	'Moderate'
0.0298241	'9'	'Moderate'
0.0430344	'9'	'Moderate'
0.0456007	'9'	'Moderate'
0.0293395	'9'	'Moderate'
-0.0119361	'9'	'Moderate'
-0.0814042	'9'	'Moderate'
-0.108703	'9'	'Moderate'
-0.113962	'9'	'Moderate'
-0.161761	'9'	'Moderate'
-0.167664	'9'	'Moderate'
-0.178283	'9'	'Moderate'
-0.148853	'9'	'Moderate'
-0.188808	'9'	'Moderate'
-0.282074	'9'	'Moderate'
-0.16764	'9'	'Moderate'
-0.141852	'9'	'Moderate'
-0.135799	'9'	'Moderate'
-0.0728428	'9'	'Moderate'
-0.15307	'9'	'Moderate'
-0.0681064	'9'	'Moderate'
0.232591	'9'	'Moderate'
-0.448601	'10'	'Moderate'
-1.20139	'10'	'Moderate'
-0.792724	'10'	'Moderate'
-0.617707	'10'	'Moderate'
-0.579319	'10'	'Moderate'
-0.231232	'10'	'Moderate'
-0.247625	'10'	'Moderate'
-0.287906	'10'	'Moderate'
-0.124489	'10'	'Moderate'
-0.0973087	'10'	'Moderate'
-0.172984	'10'	'Moderate'
-0.0923078	'10'	'Moderate'
-0.0891646	'10'	'Moderate'
-0.0690976	'10'	'Moderate'
0.0142504	'10'	'Moderate'
-0.0240612	'10'	'Moderate'
0.0001243	'10'	'Moderate'
0.0240087	'10'	'Moderate'
-0.0168189	'10'	'Moderate'
0.0107488	'10'	'Moderate'
0.00392588	'10'	'Moderate'
-0.0469316	'10'	'Moderate'
-0.0181575	'10'	'Moderate'
0.0273756	'10'	'Moderate'
0.0867697	'10'	'Moderate'
0.0869106	'10'	'Moderate'
0.0743166	'10'	'Moderate'
0.126537	'10'	'Moderate'
0.0606675	'10'	'Moderate'
0.0021399	'10'	'Moderate'
0.0194747	'10'	'Moderate'
-0.0105519	'10'	'Moderate'
-0.0391134	'10'	'Moderate'
-0.0216894	'10'	'Moderate'
0.0206745	'10'	'Moderate'
0.0568288	'10'	'Moderate'
0.0696583	'10'	'Moderate'
0.0410607	'10'	'Moderate'
0.0189388	'10'	'Moderate'
0.026322	'10'	'Moderate'
-0.0174974	'10'	'Moderate'
-0.0183152	'10'	'Moderate'
-0.058922	'10'	'Moderate'
-0.0752601	'10'	'Moderate'
0.00374912	'10'	'Moderate'
0.0214118	'10'	'Moderate'
-0.0340845	'10'	'Moderate'
-0.0546966	'10'	'Moderate'
0.000988128	'10'	'Moderate'
-0.014615	'10'	'Moderate'
-0.160327	'10'	'Moderate'
-0.538922	'10'	'Moderate'
-0.759546	'10'	'Moderate'
-0.331373	'10'	'Moderate'
-0.083996	'10'	'Moderate'
-0.00141522	'10'	'Moderate'
-0.0742251	'10'	'Moderate'
-0.0798581	'10'	'Moderate'
-0.0285532	'10'	'Moderate'
-0.0255785	'10'	'Moderate'
-0.0336371	'10'	'Moderate'
-0.00439096	'10'	'Moderate'
0.0441564	'10'	'Moderate'
0.0415652	'10'	'Moderate'
0.00936157	'10'	'Moderate'
-0.000175109	'10'	'Moderate'
0.00148387	'10'	'Moderate'
0.00949014	'10'	'Moderate'
0.0040146	'10'	'Moderate'
-0.0148124	'10'	'Moderate'
-0.0315484	'10'	'Moderate'
-0.019864	'10'	'Moderate'
0.0163983	'10'	'Moderate'
0.0253729	'10'	'Moderate'
0.104296	'10'	'Moderate'
0.118083	'10'	'Moderate'
0.0739494	'10'	'Moderate'
0.0149268	'10'	'Moderate'
-0.0232528	'10'	'Moderate'
-0.0436666	'10'	'Moderate'
-0.0333555	'10'	'Moderate'
0.0447011	'10'	'Moderate'
0.136355	'10'	'Moderate'
0.174416	'10'	'Moderate'
0.135467	'10'	'Moderate'
0.0632506	'10'	'Moderate'
0.00232479	'10'	'Moderate'
0.0468347	'10'	'Moderate'
0.0973705	'10'	'Moderate'
0.178349	'10'	'Moderate'
0.145015	'10'	'Moderate'
0.11118	'10'	'Moderate'
0.103791	'10'	'Moderate'
0.153727	'10'	'Moderate'
0.143083	'10'	'Moderate'
0.0505751	'10'	'Moderate'
0.0233773	'10'	'Moderate'
0.0554795	'10'	'Moderate'
0.0678751	'10'	'Moderate'
0.0727874	'10'	'Moderate'
0.0847036	'10'	'Moderate'
0.0602734	'10'	'Moderate'
0.0776271	'10'	'Moderate'
0.00784224	'10'	'Moderate'
0.002066	'10'	'Moderate'
0.0366373	'10'	'Moderate'
0.0196456	'10'	'Moderate'
0.00674262	'10'	'Moderate'
0.0100789	'10'	'Moderate'
0.00210808	'10'	'Moderate'
0.0592144	'10'	'Moderate'
0.100002	'10'	'Moderate'
0.0787277	'10'	'Moderate'
0.0861674	'10'	'Moderate'
0.127341	'10'	'Moderate'
0.141767	'10'	'Moderate'
0.164783	'10'	'Moderate'
0.128603	'10'	'Moderate'
0.103096	'10'	'Moderate'
0.125894	'10'	'Moderate'
0.0922391	'10'	'Moderate'
0.0523021	'10'	'Moderate'
0.0949747	'10'	'Moderate'
0.177011	'10'	'Moderate'
0.258245	'10'	'Moderate'
0.210001	'10'	'Moderate'
0.141955	'10'	'Moderate'
0.142854	'10'	'Moderate'
0.0688232	'10'	'Moderate'
0.0532707	'10'	'Moderate'
0.0814614	'10'	'Moderate'
0.0392499	'10'	'Moderate'
0.0400506	'10'	'Moderate'
0.0409964	'10'	'Moderate'
0.00221578	'10'	'Moderate'
0.022957	'10'	'Moderate'
0.0374332	'10'	'Moderate'
0.0225715	'10'	'Moderate'
0.109245	'10'	'Moderate'
0.0282983	'10'	'Moderate'
-0.0592126	'10'	'Moderate'
0.0611797	'10'	'Moderate'
-0.0422776	'10'	'Moderate'
-0.0386386	'10'	'Moderate'
0.283458	'10'	'Moderate'
-0.891295	'11'	'Moderate'
-1.49741	'11'	'Moderate'
-0.929634	'11'	'Moderate'
-0.932487	'11'	'Moderate'
-0.72995	'11'	'Moderate'
-0.245673	'11'	'Moderate'
-0.158567	'11'	'Moderate'
-0.218439	'11'	'Moderate'
-0.111656	'11'	'Moderate'
-0.0840061	'11'	'Moderate'
-0.0916034	'11'	'Moderate'
-0.0805209	'11'	'Moderate'
-0.128053	'11'	'Moderate'
-0.161357	'11'	'Moderate'
-0.0872222	'11'	'Moderate'
-0.0639821	'11'	'Moderate'
-0.0742617	'11'	'Moderate'
-0.0553043	'11'	'Moderate'
-0.117276	'11'	'Moderate'
-0.059433	'11'	'Moderate'
-0.0179434	'11'	'Moderate'
-0.0221466	'11'	'Moderate'
-0.0550742	'11'	'Moderate'
-0.161472	'11'	'Moderate'
-0.187169	'11'	'Moderate'
-0.13705	'11'	'Moderate'
-0.0537522	'11'	'Moderate'
-0.0915473	'11'	'Moderate'
-0.0792631	'11'	'Moderate'
-0.0797529	'11'	'Moderate'
-0.0330646	'11'	'Moderate'
-0.064153	'11'	'Moderate'
-0.10395	'11'	'Moderate'
-0.11765	'11'	'Moderate'
-0.109535	'11'	'Moderate'
-0.138503	'11'	'Moderate'
-0.188716	'11'	'Moderate'
-0.321387	'11'	'Moderate'
-0.570806	'11'	'Moderate'
-0.990202	'11'	'Moderate'
-0.93248	'11'	'Moderate'
-0.525905	'11'	'Moderate'
-0.313689	'11'	'Moderate'
-0.231159	'11'	'Moderate'
-0.263178	'11'	'Moderate'
-0.307971	'11'	'Moderate'
-0.272438	'11'	'Moderate'
-0.218367	'11'	'Moderate'
-0.214539	'11'	'Moderate'
-0.201093	'11'	'Moderate'
-0.206037	'11'	'Moderate'
-0.205687	'11'	'Moderate'
-0.14995	'11'	'Moderate'
-0.139984	'11'	'Moderate'
-0.155224	'11'	'Moderate'
-0.132536	'11'	'Moderate'
-0.170017	'11'	'Moderate'
-0.151786	'11'	'Moderate'
-0.128389	'11'	'Moderate'
-0.0831236	'11'	'Moderate'
-0.0753481	'11'	'Moderate'
-0.0748887	'11'	'Moderate'
-0.0457385	'11'	'Moderate'
-0.0181149	'11'	'Moderate'
-0.0851878	'11'	'Moderate'
-0.253855	'11'	'Moderate'
-0.375824	'11'	'Moderate'
-0.18725	'11'	'Moderate'
-0.0691349	'11'	'Moderate'
-0.0406821	'11'	'Moderate'
-0.033035	'11'	'Moderate'
0.0224548	'11'	'Moderate'
-0.0252137	'11'	'Moderate'
-0.0902747	'11'	'Moderate'
-0.0561983	'11'	'Moderate'
-0.0543513	'11'	'Moderate'
-0.0539395	'11'	'Moderate'
-0.0196069	'11'	'Moderate'
-0.0271768	'11'	'Moderate'
-0.0932869	'11'	'Moderate'
-0.109943	'11'	'Moderate'
-0.111247	'11'	'Moderate'
-0.077519	'11'	'Moderate'
0.00287323	'11'	'Moderate'
-0.00769786	'11'	'Moderate'
-0.0372793	'11'	'Moderate'
-0.0435498	'11'	'Moderate'
-0.0147437	'11'	'Moderate'
-0.0112741	'11'	'Moderate'
-0.0124892	'11'	'Moderate'
-0.0643459	'11'	'Moderate'
-0.0366727	'11'	'Moderate'
-0.055333	'11'	'Moderate'
-0.111994	'11'	'Moderate'
-0.0949694	'11'	'Moderate'
-0.0823493	'11'	'Moderate'
-0.0267686	'11'	'Moderate'
0.0184511	'11'	'Moderate'
-0.0466147	'11'	'Moderate'
-0.158566	'11'	'Moderate'
-0.107261	'11'	'Moderate'
-0.0282773	'11'	'Moderate'
0.0221342	'11'	'Moderate'
0.0669918	'11'	'Moderate'
0.0449345	'11'	'Moderate'
0.0391058	'11'	'Moderate'
0.0663446	'11'	'Moderate'
0.00684523	'11'	'Moderate'
-0.127643	'11'	'Moderate'
-0.286856	'11'	'Moderate'
-0.506156	'11'	'Moderate'
-0.620971	'11'	'Moderate'
-0.327649	'11'	'Moderate'
-0.163322	'11'	'Moderate'
-0.108379	'11'	'Moderate'
-0.151551	'11'	'Moderate'
-0.244751	'11'	'Moderate'
-0.258677	'11'	'Moderate'
-0.20295	'11'	'Moderate'
-0.164524	'11'	'Moderate'
-0.197115	'11'	'Moderate'
-0.152521	'11'	'Moderate'
-0.0933158	'11'	'Moderate'
-0.043782	'11'	'Moderate'
-0.0260445	'11'	'Moderate'
-0.0950421	'11'	'Moderate'
-0.111241	'11'	'Moderate'
-0.0382588	'11'	'Moderate'
-0.0784383	'11'	'Moderate'
-0.141459	'11'	'Moderate'
-0.0976211	'11'	'Moderate'
-0.120942	'11'	'Moderate'
-0.103863	'11'	'Moderate'
-0.0495124	'11'	'Moderate'
-0.155274	'11'	'Moderate'
-0.245062	'11'	'Moderate'
-0.319542	'11'	'Moderate'
-0.64793	'11'	'Moderate'
-0.707813	'11'	'Moderate'
-0.663254	'11'	'Moderate'
-0.975508	'11'	'Moderate'
-0.942151	'11'	'Moderate'
-0.801597	'11'	'Moderate'
-0.767837	'11'	'Moderate'
-0.391894	'11'	'Moderate'
-0.580251	'12'	'Moderate'
-1.34257	'12'	'Moderate'
-1.07412	'12'	'Moderate'
-1.09391	'12'	'Moderate'
-1.40417	'12'	'Moderate'
-0.561079	'12'	'Moderate'
-0.476536	'12'	'Moderate'
-0.800447	'12'	'Moderate'
-0.62711	'12'	'Moderate'
-0.342292	'12'	'Moderate'
-0.211455	'12'	'Moderate'
-0.214527	'12'	'Moderate'
-0.492669	'12'	'Moderate'
-0.858807	'12'	'Moderate'
-0.57074	'12'	'Moderate'
-0.213041	'12'	'Moderate'
-0.10239	'12'	'Moderate'
-0.154499	'12'	'Moderate'
-0.225592	'12'	'Moderate'
-0.0385249	'12'	'Moderate'
0.0802633	'12'	'Moderate'
-0.0566544	'12'	'Moderate'
-0.443607	'12'	'Moderate'
-0.837898	'12'	'Moderate'
-0.471733	'12'	'Moderate'
-0.154634	'12'	'Moderate'
-0.0386961	'12'	'Moderate'
-0.0702206	'12'	'Moderate'
-0.0907438	'12'	'Moderate'
-0.0764901	'12'	'Moderate'
-0.0721992	'12'	'Moderate'
-0.111325	'12'	'Moderate'
-0.0594269	'12'	'Moderate'
0.042854	'12'	'Moderate'
0.014084	'12'	'Moderate'
-0.0236177	'12'	'Moderate'
-0.0631037	'12'	'Moderate'
-0.0925404	'12'	'Moderate'
-0.131515	'12'	'Moderate'
-0.105976	'12'	'Moderate'
-0.10908	'12'	'Moderate'
-0.0690241	'12'	'Moderate'
-0.0822969	'12'	'Moderate'
-0.110331	'12'	'Moderate'
-0.135253	'12'	'Moderate'
-0.166055	'12'	'Moderate'
-0.231636	'12'	'Moderate'
-0.1861	'12'	'Moderate'
-0.0506907	'12'	'Moderate'
0.0168617	'12'	'Moderate'
0.0185757	'12'	'Moderate'
-0.0348953	'12'	'Moderate'
0.0145277	'12'	'Moderate'
-0.0214042	'12'	'Moderate'
-0.0803314	'12'	'Moderate'
-0.0944566	'12'	'Moderate'
-0.10339	'12'	'Moderate'
-0.0808978	'12'	'Moderate'
-0.0598756	'12'	'Moderate'
-0.0427301	'12'	'Moderate'
-0.057463	'12'	'Moderate'
-0.0484085	'12'	'Moderate'
-0.0569665	'12'	'Moderate'
-0.0831362	'12'	'Moderate'
-0.0870243	'12'	'Moderate'
-0.0862093	'12'	'Moderate'
-0.0188646	'12'	'Moderate'
-0.0255743	'12'	'Moderate'
-0.206033	'12'	'Moderate'
-0.524374	'12'	'Moderate'
-0.751059	'12'	'Moderate'
-0.547241	'12'	'Moderate'
-0.20494	'12'	'Moderate'
-0.0860772	'12'	'Moderate'
-0.105512	'12'	'Moderate'
-0.059388	'12'	'Moderate'
-0.00276746	'12'	'Moderate'
0.0404905	'12'	'Moderate'
-0.00815596	'12'	'Moderate'
-0.00182929	'12'	'Moderate'
0.059716	'12'	'Moderate'
0.136412	'12'	'Moderate'
0.18163	'12'	'Moderate'
0.0295017	'12'	'Moderate'
-0.168368	'12'	'Moderate'
-0.0817808	'12'	'Moderate'
0.0767071	'12'	'Moderate'
0.080615	'12'	'Moderate'
0.0541986	'12'	'Moderate'
-0.00202197	'12'	'Moderate'
-0.00254024	'12'	'Moderate'
0.0208417	'12'	'Moderate'
-0.0188748	'12'	'Moderate'
-0.0987591	'12'	'Moderate'
0.0158053	'12'	'Moderate'
0.143006	'12'	'Moderate'
0.101351	'12'	'Moderate'
-0.0227857	'12'	'Moderate'
-0.0436659	'12'	'Moderate'
-0.0329055	'12'	'Moderate'
-0.165456	'12'	'Moderate'
-0.224501	'12'	'Moderate'
-0.0995187	'12'	'Moderate'
0.044327	'12'	'Moderate'
0.0834287	'12'	'Moderate'
0.0360984	'12'	'Moderate'
0.0204752	'12'	'Moderate'
0.0305554	'12'	'Moderate'
0.0393225	'12'	'Moderate'
-0.0919866	'12'	'Moderate'
-0.438022	'12'	'Moderate'
-0.861866	'12'	'Moderate'
-0.475336	'12'	'Moderate'
-0.108917	'12'	'Moderate'
-0.030943	'12'	'Moderate'
-0.112769	'12'	'Moderate'
-0.116117	'12'	'Moderate'
-0.111118	'12'	'Moderate'
-0.113628	'12'	'Moderate'
-0.0720892	'12'	'Moderate'
-0.029708	'12'	'Moderate'
0.0365905	'12'	'Moderate'
0.0867678	'12'	'Moderate'
0.0849938	'12'	'Moderate'
0.0445985	'12'	'Moderate'
-0.0479869	'12'	'Moderate'
-0.0646212	'12'	'Moderate'
-0.00237024	'12'	'Moderate'
0.0327481	'12'	'Moderate'
-0.00879286	'12'	'Moderate'
-0.0305049	'12'	'Moderate'
-0.0267355	'12'	'Moderate'
0.0802102	'12'	'Moderate'
0.102412	'12'	'Moderate'
0.0125993	'12'	'Moderate'
-0.0223774	'12'	'Moderate'
-0.0141842	'12'	'Moderate'
-0.0858194	'12'	'Moderate'
-0.0746461	'12'	'Moderate'
-0.0267356	'12'	'Moderate'
-0.0252842	'12'	'Moderate'
0.0287869	'12'	'Moderate'
-0.131788	'12'	'Moderate'
-0.0775314	'12'	'Moderate'
0.259515	'12'	'Moderate'
-0.789533	'13'	'Moderate'
-1.40967	'13'	'Moderate'
-1.01995	'13'	'Moderate'
-0.892346	'13'	'Moderate'
-0.768877	'13'	'Moderate'
-0.496472	'13'	'Moderate'
-0.548937	'13'	'Moderate'
-0.624692	'13'	'Moderate'
-0.35209	'13'	'Moderate'
-0.180242	'13'	'Moderate'
-0.153492	'13'	'Moderate'
-0.122084	'13'	'Moderate'
-0.158949	'13'	'Moderate'
-0.120902	'13'	'Moderate'
-0.0321374	'13'	'Moderate'
-0.0156012	'13'	'Moderate'
0.0163501	'13'	'Moderate'
-0.0053681	'13'	'Moderate'
-0.0244257	'13'	'Moderate'
0.0045751	'13'	'Moderate'
-0.0395083	'13'	'Moderate'
-0.127394	'13'	'Moderate'
-0.101171	'13'	'Moderate'
-0.0481311	'13'	'Moderate'
-0.0505022	'13'	'Moderate'
0.000707689	'13'	'Moderate'
-0.01974	'13'	'Moderate'
-0.0554043	'13'	'Moderate'
-0.0256854	'13'	'Moderate'
0.00247513	'13'	'Moderate'
0.0262354	'13'	'Moderate'
-0.030933	'13'	'Moderate'
-0.0735277	'13'	'Moderate'
-0.0631107	'13'	'Moderate'
-0.0406754	'13'	'Moderate'
-0.0239835	'13'	'Moderate'
0.0464653	'13'	'Moderate'
0.00847787	'13'	'Moderate'
0.00608892	'13'	'Moderate'
0.0299814	'13'	'Moderate'
0.0550676	'13'	'Moderate'
0.0488341	'13'	'Moderate'
-0.0248022	'13'	'Moderate'
-0.105717	'13'	'Moderate'
-0.130228	'13'	'Moderate'
-0.0666379	'13'	'Moderate'
-0.00466314	'13'	'Moderate'
0.0247529	'13'	'Moderate'
0.0456394	'13'	'Moderate'
0.0262521	'13'	'Moderate'
-0.01086	'13'	'Moderate'
-0.0444296	'13'	'Moderate'
-0.0404679	'13'	'Moderate'
-0.0258109	'13'	'Moderate'
0.0452796	'13'	'Moderate'
0.079165	'13'	'Moderate'
0.0163481	'13'	'Moderate'
3.2267e-05	'13'	'Moderate'
-0.00023278	'13'	'Moderate'
-0.0478521	'13'	'Moderate'
0.0212419	'13'	'Moderate'
0.107633	'13'	'Moderate'
0.0762264	'13'	'Moderate'
-0.00955677	'13'	'Moderate'
-0.0622562	'13'	'Moderate'
-0.0133044	'13'	'Moderate'
0.0288664	'13'	'Moderate'
-0.00161394	'13'	'Moderate'
-0.121541	'13'	'Moderate'
-0.191865	'13'	'Moderate'
-0.109614	'13'	'Moderate'
-0.0106326	'13'	'Moderate'
0.0474898	'13'	'Moderate'
-0.000139122	'13'	'Moderate'
-0.0620707	'13'	'Moderate'
-0.113079	'13'	'Moderate'
-0.135333	'13'	'Moderate'
-0.0500648	'13'	'Moderate'
0.00941415	'13'	'Moderate'
0.0139645	'13'	'Moderate'
0.0106483	'13'	'Moderate'
-0.0273806	'13'	'Moderate'
0.00239808	'13'	'Moderate'
0.0196564	'13'	'Moderate'
-0.000484827	'13'	'Moderate'
0.0409143	'13'	'Moderate'
0.0447218	'13'	'Moderate'
0.00983965	'13'	'Moderate'
-0.0311629	'13'	'Moderate'
0.00242884	'13'	'Moderate'
-0.0666262	'13'	'Moderate'
-0.0778277	'13'	'Moderate'
-0.0767955	'13'	'Moderate'
-0.0895722	'13'	'Moderate'
-0.0999412	'13'	'Moderate'
-0.0708822	'13'	'Moderate'
-0.100451	'13'	'Moderate'
-0.257953	'13'	'Moderate'
-0.573732	'13'	'Moderate'
-0.710254	'13'	'Moderate'
-0.474439	'13'	'Moderate'
-0.296892	'13'	'Moderate'
-0.221645	'13'	'Moderate'
-0.190547	'13'	'Moderate'
-0.0555548	'13'	'Moderate'
-0.0151942	'13'	'Moderate'
-0.125473	'13'	'Moderate'
-0.233102	'13'	'Moderate'
-0.188116	'13'	'Moderate'
-0.105047	'13'	'Moderate'
-0.0294654	'13'	'Moderate'
0.0278516	'13'	'Moderate'
0.0368757	'13'	'Moderate'
0.0490242	'13'	'Moderate'
0.0233874	'13'	'Moderate'
-0.0254676	'13'	'Moderate'
0.0271281	'13'	'Moderate'
0.0595248	'13'	'Moderate'
0.0452431	'13'	'Moderate'
0.00561472	'13'	'Moderate'
0.0110907	'13'	'Moderate'
0.00479003	'13'	'Moderate'
0.0576332	'13'	'Moderate'
0.0459944	'13'	'Moderate'
0.0265199	'13'	'Moderate'
0.0185721	'13'	'Moderate'
-0.0115124	'13'	'Moderate'
-0.0239226	'13'	'Moderate'
-0.0633283	'13'	'Moderate'
-0.145367	'13'	'Moderate'
-0.186948	'13'	'Moderate'
-0.232414	'13'	'Moderate'
-0.241809	'13'	'Moderate'
-0.31622	'13'	'Moderate'
-0.393663	'13'	'Moderate'
-0.313585	'13'	'Moderate'
-0.26835	'13'	'Moderate'
-0.291674	'13'	'Moderate'
-0.21278	'13'	'Moderate'
-0.244171	'13'	'Moderate'
-0.258641	'13'	'Moderate'
-0.0675292	'13'	'Moderate'
-0.261589	'13'	'Moderate'
-0.201493	'13'	'Moderate'
0.213523	'13'	'Moderate'
-0.899696	'14'	'Moderate'
-1.61958	'14'	'Moderate'
-1.07813	'14'	'Moderate'
-1.09177	'14'	'Moderate'
-0.84865	'14'	'Moderate'
-0.365122	'14'	'Moderate'
-0.358502	'14'	'Moderate'
-0.418605	'14'	'Moderate'
-0.205715	'14'	'Moderate'
-0.126006	'14'	'Moderate'
-0.1606	'14'	'Moderate'
-0.10799	'14'	'Moderate'
-0.158931	'14'	'Moderate'
-0.169337	'14'	'Moderate'
-0.124752	'14'	'Moderate'
-0.152839	'14'	'Moderate'
-0.217368	'14'	'Moderate'
-0.149756	'14'	'Moderate'
-0.134048	'14'	'Moderate'
-0.140124	'14'	'Moderate'
-0.104213	'14'	'Moderate'
-0.164051	'14'	'Moderate'
-0.264821	'14'	'Moderate'
-0.426229	'14'	'Moderate'
-0.547269	'14'	'Moderate'
-0.534472	'14'	'Moderate'
-0.566365	'14'	'Moderate'
-0.404393	'14'	'Moderate'
-0.237536	'14'	'Moderate'
-0.193256	'14'	'Moderate'
-0.136748	'14'	'Moderate'
-0.183087	'14'	'Moderate'
-0.234793	'14'	'Moderate'
-0.2241	'14'	'Moderate'
-0.148845	'14'	'Moderate'
-0.0835337	'14'	'Moderate'
-0.0791912	'14'	'Moderate'
-0.17488	'14'	'Moderate'
-0.140443	'14'	'Moderate'
-0.0968081	'14'	'Moderate'
-0.112459	'14'	'Moderate'
-0.156771	'14'	'Moderate'
-0.180378	'14'	'Moderate'
-0.176381	'14'	'Moderate'
-0.125365	'14'	'Moderate'
-0.203251	'14'	'Moderate'
-0.237993	'14'	'Moderate'
-0.13152	'14'	'Moderate'
-0.0615084	'14'	'Moderate'
-0.0649694	'14'	'Moderate'
-0.0241379	'14'	'Moderate'
-0.0106162	'14'	'Moderate'
-0.00511295	'14'	'Moderate'
0.0397797	'14'	'Moderate'
0.0688358	'14'	'Moderate'
0.000772875	'14'	'Moderate'
-0.192426	'14'	'Moderate'
-0.267739	'14'	'Moderate'
-0.20562	'14'	'Moderate'
-0.150623	'14'	'Moderate'
-0.174674	'14'	'Moderate'
-0.141001	'14'	'Moderate'
-0.0947894	'14'	'Moderate'
-0.0857251	'14'	'Moderate'
-0.079275	'14'	'Moderate'
-0.0963788	'14'	'Moderate'
-0.0814077	'14'	'Moderate'
-0.108495	'14'	'Moderate'
-0.153779	'14'	'Moderate'
-0.180183	'14'	'Moderate'
-0.141759	'14'	'Moderate'
-0.043859	'14'	'Moderate'
0.0812838	'14'	'Moderate'
0.127318	'14'	'Moderate'
0.0571385	'14'	'Moderate'
-0.101125	'14'	'Moderate'
-0.244484	'14'	'Moderate'
-0.189816	'14'	'Moderate'
-0.0602728	'14'	'Moderate'
0.0340942	'14'	'Moderate'
0.0516845	'14'	'Moderate'
0.0588276	'14'	'Moderate'
0.0513078	'14'	'Moderate'
0.0310047	'14'	'Moderate'
-0.00775297	'14'	'Moderate'
-0.0470588	'14'	'Moderate'
-0.0705421	'14'	'Moderate'
-0.0665654	'14'	'Moderate'
-0.0467573	'14'	'Moderate'
-0.0863332	'14'	'Moderate'
-0.0551421	'14'	'Moderate'
-0.0804917	'14'	'Moderate'
-0.215153	'14'	'Moderate'
-0.281593	'14'	'Moderate'
-0.263506	'14'	'Moderate'
-0.382709	'14'	'Moderate'
-0.670878	'14'	'Moderate'
-0.600039	'14'	'Moderate'
-0.274386	'14'	'Moderate'
-0.0557002	'14'	'Moderate'
0.0059786	'14'	'Moderate'
0.00298993	'14'	'Moderate'
-0.000317408	'14'	'Moderate'
0.00143718	'14'	'Moderate'
-0.0675717	'14'	'Moderate'
-0.0684694	'14'	'Moderate'
-0.0161615	'14'	'Moderate'
-0.0450591	'14'	'Moderate'
-0.0229861	'14'	'Moderate'
-0.0415122	'14'	'Moderate'
-0.0854889	'14'	'Moderate'
-0.137399	'14'	'Moderate'
-0.112799	'14'	'Moderate'
-0.0952779	'14'	'Moderate'
[truncated: 176 more rows]

## Sheet: Recovery
Repertoire_entropy	SUB_number	Condition
-1.1563	'1'	'Recovery'
-1.99723	'1'	'Recovery'
-1.15705	'1'	'Recovery'
-1.3164	'1'	'Recovery'
-1.76873	'1'	'Recovery'
-0.824029	'1'	'Recovery'
-0.832903	'1'	'Recovery'
-1.01606	'1'	'Recovery'
-0.628203	'1'	'Recovery'
-0.297761	'1'	'Recovery'
-0.111736	'1'	'Recovery'
-0.0384637	'1'	'Recovery'
-0.133789	'1'	'Recovery'
-0.265612	'1'	'Recovery'
-0.471082	'1'	'Recovery'
-0.476354	'1'	'Recovery'
-0.25048	'1'	'Recovery'
-0.244192	'1'	'Recovery'
-0.6755	'1'	'Recovery'
-1.04511	'1'	'Recovery'
-0.517738	'1'	'Recovery'
-0.347449	'1'	'Recovery'
-0.570046	'1'	'Recovery'
-1.19309	'1'	'Recovery'
-1.10369	'1'	'Recovery'
-0.458508	'1'	'Recovery'
-0.0838958	'1'	'Recovery'
0.137235	'1'	'Recovery'
0.142325	'1'	'Recovery'
0.137545	'1'	'Recovery'
0.192162	'1'	'Recovery'
0.135478	'1'	'Recovery'
0.114489	'1'	'Recovery'
0.142259	'1'	'Recovery'
0.0984155	'1'	'Recovery'
0.0690152	'1'	'Recovery'
0.0494935	'1'	'Recovery'
0.0668719	'1'	'Recovery'
0.122659	'1'	'Recovery'
0.139971	'1'	'Recovery'
-0.0398508	'1'	'Recovery'
-0.471311	'1'	'Recovery'
-0.504216	'1'	'Recovery'
-0.1802	'1'	'Recovery'
-0.141031	'1'	'Recovery'
-0.37212	'1'	'Recovery'
-0.396367	'1'	'Recovery'
-0.162179	'1'	'Recovery'
0.0499787	'1'	'Recovery'
0.132911	'1'	'Recovery'
0.0332274	'1'	'Recovery'
-0.320131	'1'	'Recovery'
-0.394877	'1'	'Recovery'
-0.218769	'1'	'Recovery'
-0.380209	'1'	'Recovery'
-0.745197	'1'	'Recovery'
-0.462633	'1'	'Recovery'
-0.157035	'1'	'Recovery'
-0.0445723	'1'	'Recovery'
-0.0107717	'1'	'Recovery'
-0.0467307	'1'	'Recovery'
-0.282299	'1'	'Recovery'
-0.597737	'1'	'Recovery'
-0.336306	'1'	'Recovery'
-0.0445545	'1'	'Recovery'
-0.0715391	'1'	'Recovery'
-0.2306	'1'	'Recovery'
-0.271331	'1'	'Recovery'
-0.214716	'1'	'Recovery'
-0.161642	'1'	'Recovery'
-0.0388614	'1'	'Recovery'
0.126813	'1'	'Recovery'
0.127109	'1'	'Recovery'
0.133036	'1'	'Recovery'
0.157117	'1'	'Recovery'
0.193047	'1'	'Recovery'
0.0956908	'1'	'Recovery'
0.0796638	'1'	'Recovery'
0.162072	'1'	'Recovery'
0.233021	'1'	'Recovery'
0.287866	'1'	'Recovery'
0.272557	'1'	'Recovery'
0.236102	'1'	'Recovery'
0.211174	'1'	'Recovery'
0.188738	'1'	'Recovery'
0.155758	'1'	'Recovery'
0.15749	'1'	'Recovery'
0.159457	'1'	'Recovery'
0.13042	'1'	'Recovery'
0.108457	'1'	'Recovery'
0.0976328	'1'	'Recovery'
0.06465	'1'	'Recovery'
0.0869242	'1'	'Recovery'
0.0919412	'1'	'Recovery'
0.0955253	'1'	'Recovery'
0.154301	'1'	'Recovery'
0.172954	'1'	'Recovery'
0.098126	'1'	'Recovery'
-0.0698507	'1'	'Recovery'
-0.326905	'1'	'Recovery'
-0.370324	'1'	'Recovery'
-0.0456973	'1'	'Recovery'
0.112322	'1'	'Recovery'
0.10418	'1'	'Recovery'
0.0846705	'1'	'Recovery'
0.164597	'1'	'Recovery'
0.184407	'1'	'Recovery'
0.124731	'1'	'Recovery'
0.0162665	'1'	'Recovery'
-0.266889	'1'	'Recovery'
-0.80433	'1'	'Recovery'
-0.837851	'1'	'Recovery'
-0.475498	'1'	'Recovery'
-0.178707	'1'	'Recovery'
-0.0689179	'1'	'Recovery'
-0.145978	'1'	'Recovery'
-0.354727	'1'	'Recovery'
-0.385684	'1'	'Recovery'
-0.180852	'1'	'Recovery'
-0.093734	'1'	'Recovery'
-0.21733	'1'	'Recovery'
-0.314135	'1'	'Recovery'
-0.436811	'1'	'Recovery'
-0.529549	'1'	'Recovery'
-0.31875	'1'	'Recovery'
-0.364535	'1'	'Recovery'
-0.625565	'1'	'Recovery'
-0.203011	'1'	'Recovery'
0.121291	'1'	'Recovery'
0.0592438	'1'	'Recovery'
-0.291462	'1'	'Recovery'
-1.01087	'1'	'Recovery'
-1.20352	'1'	'Recovery'
-1.07567	'1'	'Recovery'
-1.28699	'1'	'Recovery'
-0.889407	'1'	'Recovery'
-0.513831	'1'	'Recovery'
-0.133048	'1'	'Recovery'
0.0740155	'1'	'Recovery'
0.0803065	'1'	'Recovery'
0.0546081	'1'	'Recovery'
0.118231	'1'	'Recovery'
-0.0868586	'1'	'Recovery'
0.0457738	'1'	'Recovery'
0.440635	'1'	'Recovery'
-0.999814	'2'	'Recovery'
-1.58676	'2'	'Recovery'
-1.07052	'2'	'Recovery'
-1.11912	'2'	'Recovery'
-0.808119	'2'	'Recovery'
-0.30477	'2'	'Recovery'
-0.19805	'2'	'Recovery'
-0.2258	'2'	'Recovery'
-0.18845	'2'	'Recovery'
-0.214673	'2'	'Recovery'
-0.173092	'2'	'Recovery'
-0.14764	'2'	'Recovery'
-0.203089	'2'	'Recovery'
-0.16927	'2'	'Recovery'
-0.101654	'2'	'Recovery'
-0.126764	'2'	'Recovery'
-0.0843419	'2'	'Recovery'
-0.037477	'2'	'Recovery'
-0.0859394	'2'	'Recovery'
-0.0956175	'2'	'Recovery'
-0.0859092	'2'	'Recovery'
-0.0478822	'2'	'Recovery'
-0.0473301	'2'	'Recovery'
-0.0664525	'2'	'Recovery'
-0.0362796	'2'	'Recovery'
-0.0429303	'2'	'Recovery'
-0.0511217	'2'	'Recovery'
-0.0939711	'2'	'Recovery'
-0.130155	'2'	'Recovery'
-0.15481	'2'	'Recovery'
-0.123026	'2'	'Recovery'
-0.0914096	'2'	'Recovery'
-0.139252	'2'	'Recovery'
-0.0502011	'2'	'Recovery'
0.0469163	'2'	'Recovery'
0.0408333	'2'	'Recovery'
-0.0574545	'2'	'Recovery'
-0.0661524	'2'	'Recovery'
0.025795	'2'	'Recovery'
0.0712949	'2'	'Recovery'
-0.00283911	'2'	'Recovery'
-0.0640506	'2'	'Recovery'
-0.119178	'2'	'Recovery'
-0.152247	'2'	'Recovery'
-0.108405	'2'	'Recovery'
-0.0687444	'2'	'Recovery'
-0.0468932	'2'	'Recovery'
-0.0498907	'2'	'Recovery'
-0.132034	'2'	'Recovery'
-0.177558	'2'	'Recovery'
-0.134907	'2'	'Recovery'
-0.0915814	'2'	'Recovery'
-0.102992	'2'	'Recovery'
-0.129356	'2'	'Recovery'
-0.118916	'2'	'Recovery'
-0.115338	'2'	'Recovery'
-0.0745662	'2'	'Recovery'
-0.0574021	'2'	'Recovery'
-0.0775902	'2'	'Recovery'
-0.124625	'2'	'Recovery'
-0.0732714	'2'	'Recovery'
-0.0548613	'2'	'Recovery'
-0.142722	'2'	'Recovery'
-0.196314	'2'	'Recovery'
-0.123985	'2'	'Recovery'
-0.0997068	'2'	'Recovery'
-0.115638	'2'	'Recovery'
-0.121049	'2'	'Recovery'
-0.0811967	'2'	'Recovery'
-0.00599004	'2'	'Recovery'
0.0358129	'2'	'Recovery'
-0.0250137	'2'	'Recovery'
-0.0948929	'2'	'Recovery'
-0.0772121	'2'	'Recovery'
-0.0804256	'2'	'Recovery'
-0.0893368	'2'	'Recovery'
-0.14912	'2'	'Recovery'
-0.147882	'2'	'Recovery'
-0.105658	'2'	'Recovery'
-0.0809298	'2'	'Recovery'
-0.0753915	'2'	'Recovery'
-0.1217	'2'	'Recovery'
-0.169362	'2'	'Recovery'
-0.0714134	'2'	'Recovery'
-0.0437036	'2'	'Recovery'
-0.0647507	'2'	'Recovery'
-0.1021	'2'	'Recovery'
-0.116535	'2'	'Recovery'
-0.0179992	'2'	'Recovery'
-0.00870199	'2'	'Recovery'
-0.0442839	'2'	'Recovery'
-0.102839	'2'	'Recovery'
-0.130521	'2'	'Recovery'
-0.131077	'2'	'Recovery'
-0.120116	'2'	'Recovery'
-0.0911256	'2'	'Recovery'
-0.00198339	'2'	'Recovery'
-0.00645322	'2'	'Recovery'
-0.0802648	'2'	'Recovery'
-0.0952919	'2'	'Recovery'
-0.00997351	'2'	'Recovery'
-0.00518016	'2'	'Recovery'
-0.0457859	'2'	'Recovery'
-0.118146	'2'	'Recovery'
-0.0828521	'2'	'Recovery'
-0.0525334	'2'	'Recovery'
-0.0690096	'2'	'Recovery'
-0.126161	'2'	'Recovery'
-0.135646	'2'	'Recovery'
-0.123444	'2'	'Recovery'
-0.0937803	'2'	'Recovery'
-0.0748844	'2'	'Recovery'
-0.0696582	'2'	'Recovery'
-0.114127	'2'	'Recovery'
-0.111874	'2'	'Recovery'
-0.0853476	'2'	'Recovery'
-0.0583935	'2'	'Recovery'
-0.0576174	'2'	'Recovery'
-0.0862953	'2'	'Recovery'
-0.11097	'2'	'Recovery'
-0.0401518	'2'	'Recovery'
0.0231797	'2'	'Recovery'
0.0562378	'2'	'Recovery'
0.00581114	'2'	'Recovery'
-0.0765793	'2'	'Recovery'
-0.126311	'2'	'Recovery'
-0.0878501	'2'	'Recovery'
-0.0524735	'2'	'Recovery'
-0.120957	'2'	'Recovery'
-0.197216	'2'	'Recovery'
-0.131225	'2'	'Recovery'
-0.0268163	'2'	'Recovery'
-0.00199344	'2'	'Recovery'
-0.108689	'2'	'Recovery'
-0.211522	'2'	'Recovery'
-0.139005	'2'	'Recovery'
-0.185873	'2'	'Recovery'
-0.255114	'2'	'Recovery'
-0.112921	'2'	'Recovery'
-0.094379	'2'	'Recovery'
-0.184448	'2'	'Recovery'
-0.136246	'2'	'Recovery'
-0.232235	'2'	'Recovery'
-0.191543	'2'	'Recovery'
0.106409	'2'	'Recovery'
-0.877538	'3'	'Recovery'
-1.82903	'3'	'Recovery'
-0.541853	'3'	'Recovery'
-0.539084	'3'	'Recovery'
-0.88519	'3'	'Recovery'
-0.214161	'3'	'Recovery'
-0.0924515	'3'	'Recovery'
-0.42074	'3'	'Recovery'
-0.436742	'3'	'Recovery'
-0.0894947	'3'	'Recovery'
0.00495729	'3'	'Recovery'
-0.163833	'3'	'Recovery'
-0.060008	'3'	'Recovery'
0.321487	'3'	'Recovery'
0.371283	'3'	'Recovery'
0.183668	'3'	'Recovery'
0.205021	'3'	'Recovery'
0.380982	'3'	'Recovery'
0.315704	'3'	'Recovery'
0.241711	'3'	'Recovery'
0.149624	'3'	'Recovery'
-0.1593	'3'	'Recovery'
-0.333566	'3'	'Recovery'
0.0195852	'3'	'Recovery'
0.130167	'3'	'Recovery'
-0.0998825	'3'	'Recovery'
-0.219817	'3'	'Recovery'
0.101516	'3'	'Recovery'
0.136968	'3'	'Recovery'
-0.184789	'3'	'Recovery'
-0.554098	'3'	'Recovery'
-0.595932	'3'	'Recovery'
-0.892114	'3'	'Recovery'
-0.973021	'3'	'Recovery'
-0.720996	'3'	'Recovery'
-0.660412	'3'	'Recovery'
-0.502952	'3'	'Recovery'
-0.126519	'3'	'Recovery'
0.128862	'3'	'Recovery'
0.141649	'3'	'Recovery'
0.104226	'3'	'Recovery'
0.293696	'3'	'Recovery'
0.330029	'3'	'Recovery'
0.0259421	'3'	'Recovery'
-0.116974	'3'	'Recovery'
0.31541	'3'	'Recovery'
0.472219	'3'	'Recovery'
0.342523	'3'	'Recovery'
0.0404044	'3'	'Recovery'
0.12324	'3'	'Recovery'
0.455199	'3'	'Recovery'
0.502759	'3'	'Recovery'
0.378009	'3'	'Recovery'
0.224518	'3'	'Recovery'
0.252646	'3'	'Recovery'
0.373522	'3'	'Recovery'
0.462204	'3'	'Recovery'
0.325678	'3'	'Recovery'
-0.0994103	'3'	'Recovery'
-0.632518	'3'	'Recovery'
-0.686102	'3'	'Recovery'
-0.23616	'3'	'Recovery'
0.140685	'3'	'Recovery'
0.194211	'3'	'Recovery'
-0.109365	'3'	'Recovery'
0.0545154	'3'	'Recovery'
0.400902	'3'	'Recovery'
0.33101	'3'	'Recovery'
0.00539022	'3'	'Recovery'
0.110735	'3'	'Recovery'
0.378889	'3'	'Recovery'
0.296813	'3'	'Recovery'
-0.125337	'3'	'Recovery'
-0.236655	'3'	'Recovery'
0.0512622	'3'	'Recovery'
0.165238	'3'	'Recovery'
0.197148	'3'	'Recovery'
0.0212389	'3'	'Recovery'
-0.0956272	'3'	'Recovery'
0.375864	'3'	'Recovery'
0.638376	'3'	'Recovery'
0.544331	'3'	'Recovery'
0.358919	'3'	'Recovery'
0.329198	'3'	'Recovery'
0.315122	'3'	'Recovery'
0.0318887	'3'	'Recovery'
-0.408412	'3'	'Recovery'
-0.588294	'3'	'Recovery'
-0.47289	'3'	'Recovery'
-0.108042	'3'	'Recovery'
0.236678	'3'	'Recovery'
0.290585	'3'	'Recovery'
0.00673727	'3'	'Recovery'
-0.0903281	'3'	'Recovery'
0.233849	'3'	'Recovery'
0.205917	'3'	'Recovery'
-0.0458528	'3'	'Recovery'
0.0127885	'3'	'Recovery'
0.0433516	'3'	'Recovery'
-0.297452	'3'	'Recovery'
-0.759164	'3'	'Recovery'
-0.872823	'3'	'Recovery'
-0.613494	'3'	'Recovery'
-0.272276	'3'	'Recovery'
-0.152515	'3'	'Recovery'
-0.12202	'3'	'Recovery'
-0.210257	'3'	'Recovery'
-0.36865	'3'	'Recovery'
-0.390108	'3'	'Recovery'
-0.316557	'3'	'Recovery'
-0.154195	'3'	'Recovery'
0.132586	'3'	'Recovery'
0.17967	'3'	'Recovery'
-0.0516699	'3'	'Recovery'
-0.13925	'3'	'Recovery'
0.0599878	'3'	'Recovery'
0.0873656	'3'	'Recovery'
-0.0472819	'3'	'Recovery'
-0.222275	'3'	'Recovery'
-0.536898	'3'	'Recovery'
-0.987328	'3'	'Recovery'
-1.04086	'3'	'Recovery'
-1.11378	'3'	'Recovery'
-0.78497	'3'	'Recovery'
-0.100259	'3'	'Recovery'
0.0981186	'3'	'Recovery'
-0.196082	'3'	'Recovery'
-0.841502	'3'	'Recovery'
-0.232365	'3'	'Recovery'
0.0320147	'3'	'Recovery'
-0.218074	'3'	'Recovery'
-1.13733	'3'	'Recovery'
-1.54011	'3'	'Recovery'
-1.08611	'3'	'Recovery'
-1.1724	'3'	'Recovery'
-1.0822	'3'	'Recovery'
-1.2501	'3'	'Recovery'
-1.59107	'3'	'Recovery'
-1.2171	'3'	'Recovery'
-1.27605	'3'	'Recovery'
-0.79303	'3'	'Recovery'
-0.539453	'3'	'Recovery'
-0.753614	'3'	'Recovery'
-0.0803005	'3'	'Recovery'
0.395674	'3'	'Recovery'
-0.669401	'4'	'Recovery'
-1.20693	'4'	'Recovery'
-0.696446	'4'	'Recovery'
-0.678259	'4'	'Recovery'
-0.545259	'4'	'Recovery'
-0.0533934	'4'	'Recovery'
0.000795429	'4'	'Recovery'
-0.124855	'4'	'Recovery'
-0.096818	'4'	'Recovery'
-0.0600519	'4'	'Recovery'
-0.0764973	'4'	'Recovery'
0.0259801	'4'	'Recovery'
0.0230816	'4'	'Recovery'
0.0246638	'4'	'Recovery'
0.127311	'4'	'Recovery'
0.154546	'4'	'Recovery'
0.0841709	'4'	'Recovery'
-0.0446646	'4'	'Recovery'
-0.0232607	'4'	'Recovery'
0.0350489	'4'	'Recovery'
-5.04126e-05	'4'	'Recovery'
-0.00420049	'4'	'Recovery'
0.0939703	'4'	'Recovery'
0.0852043	'4'	'Recovery'
0.0768416	'4'	'Recovery'
0.0600372	'4'	'Recovery'
0.0340722	'4'	'Recovery'
0.0507591	'4'	'Recovery'
0.0199491	'4'	'Recovery'
0.00113141	'4'	'Recovery'
0.00430122	'4'	'Recovery'
0.000305044	'4'	'Recovery'
-0.10118	'4'	'Recovery'
-0.0678664	'4'	'Recovery'
0.0381407	'4'	'Recovery'
0.0846667	'4'	'Recovery'
0.0825308	'4'	'Recovery'
0.0355331	'4'	'Recovery'
0.0558336	'4'	'Recovery'
0.0950073	'4'	'Recovery'
0.0508799	'4'	'Recovery'
0.0121312	'4'	'Recovery'
-0.00898514	'4'	'Recovery'
-0.0420969	'4'	'Recovery'
0.035919	'4'	'Recovery'
0.0916058	'4'	'Recovery'
0.0692936	'4'	'Recovery'
0.0528174	'4'	'Recovery'
0.00290184	'4'	'Recovery'
0.0204732	'4'	'Recovery'
0.037458	'4'	'Recovery'
0.053917	'4'	'Recovery'
0.0192959	'4'	'Recovery'
0.00435817	'4'	'Recovery'
0.0730651	'4'	'Recovery'
0.0823705	'4'	'Recovery'
0.0671037	'4'	'Recovery'
0.0647459	'4'	'Recovery'
0.0398142	'4'	'Recovery'
0.0306415	'4'	'Recovery'
0.0506934	'4'	'Recovery'
0.0713437	'4'	'Recovery'
0.0577103	'4'	'Recovery'
0.0490434	'4'	'Recovery'
0.0198065	'4'	'Recovery'
0.0544341	'4'	'Recovery'
0.107018	'4'	'Recovery'
0.11989	'4'	'Recovery'
0.129714	'4'	'Recovery'
0.132754	'4'	'Recovery'
0.137852	'4'	'Recovery'
0.111991	'4'	'Recovery'
0.0419174	'4'	'Recovery'
-0.00239325	'4'	'Recovery'
0.0991817	'4'	'Recovery'
0.192274	'4'	'Recovery'
0.242774	'4'	'Recovery'
0.286146	'4'	'Recovery'
0.25631	'4'	'Recovery'
0.178114	'4'	'Recovery'
0.0971495	'4'	'Recovery'
0.071337	'4'	'Recovery'
0.0734084	'4'	'Recovery'
0.108896	'4'	'Recovery'
0.0753986	'4'	'Recovery'
0.0545413	'4'	'Recovery'
0.0340101	'4'	'Recovery'
0.00246436	'4'	'Recovery'
-0.00531328	'4'	'Recovery'
0.00739047	'4'	'Recovery'
-0.0496329	'4'	'Recovery'
-0.0649774	'4'	'Recovery'
-0.0484722	'4'	'Recovery'
-0.0214447	'4'	'Recovery'
0.0384109	'4'	'Recovery'
0.0366861	'4'	'Recovery'
-0.0154463	'4'	'Recovery'
0.0104871	'4'	'Recovery'
0.0991063	'4'	'Recovery'
0.147052	'4'	'Recovery'
0.0833833	'4'	'Recovery'
0.011112	'4'	'Recovery'
0.00845221	'4'	'Recovery'
0.01876	'4'	'Recovery'
-0.0246847	'4'	'Recovery'
0.0179458	'4'	'Recovery'
0.0243675	'4'	'Recovery'
-0.0277185	'4'	'Recovery'
-0.0652708	'4'	'Recovery'
-0.0145647	'4'	'Recovery'
0.0984319	'4'	'Recovery'
0.0841571	'4'	'Recovery'
0.047828	'4'	'Recovery'
0.0411739	'4'	'Recovery'
0.0724807	'4'	'Recovery'
0.0133346	'4'	'Recovery'
-0.0094632	'4'	'Recovery'
0.0204081	'4'	'Recovery'
0.0736267	'4'	'Recovery'
0.100148	'4'	'Recovery'
0.0820352	'4'	'Recovery'
0.130591	'4'	'Recovery'
0.114651	'4'	'Recovery'
0.0624731	'4'	'Recovery'
0.0285163	'4'	'Recovery'
-0.0241328	'4'	'Recovery'
-0.0476858	'4'	'Recovery'
0.00701446	'4'	'Recovery'
0.0720008	'4'	'Recovery'
0.0945043	'4'	'Recovery'
0.0219143	'4'	'Recovery'
-0.0522691	'4'	'Recovery'
-0.0138014	'4'	'Recovery'
0.0477371	'4'	'Recovery'
0.0113225	'4'	'Recovery'
0.05632	'4'	'Recovery'
0.0724673	'4'	'Recovery'
-0.0012053	'4'	'Recovery'
-0.0468869	'4'	'Recovery'
-0.105788	'4'	'Recovery'
-0.133713	'4'	'Recovery'
-0.106404	'4'	'Recovery'
-0.306799	'4'	'Recovery'
-0.0412011	'4'	'Recovery'
0.43075	'4'	'Recovery'
-0.49431	'5'	'Recovery'
-0.941752	'5'	'Recovery'
-0.773076	'5'	'Recovery'
-0.891186	'5'	'Recovery'
-0.635341	'5'	'Recovery'
-0.117632	'5'	'Recovery'
-0.061188	'5'	'Recovery'
-0.138045	'5'	'Recovery'
-0.0163859	'5'	'Recovery'
-0.000316735	'5'	'Recovery'
-0.0227824	'5'	'Recovery'
-0.00745765	'5'	'Recovery'
-0.0574886	'5'	'Recovery'
-0.0460108	'5'	'Recovery'
-0.00718042	'5'	'Recovery'
-0.0568776	'5'	'Recovery'
-0.0839655	'5'	'Recovery'
-0.0788044	'5'	'Recovery'
-0.0671656	'5'	'Recovery'
-0.0242212	'5'	'Recovery'
-0.0359227	'5'	'Recovery'
-0.0479	'5'	'Recovery'
-0.0367068	'5'	'Recovery'
-0.0245447	'5'	'Recovery'
-0.0460945	'5'	'Recovery'
0.0110394	'5'	'Recovery'
0.0226891	'5'	'Recovery'
0.0545324	'5'	'Recovery'
0.0435584	'5'	'Recovery'
0.0193288	'5'	'Recovery'
0.0394319	'5'	'Recovery'
0.05593	'5'	'Recovery'
0.0545909	'5'	'Recovery'
0.0544404	'5'	'Recovery'
0.0382852	'5'	'Recovery'
0.0350829	'5'	'Recovery'
0.0342082	'5'	'Recovery'
0.0397847	'5'	'Recovery'
0.0783985	'5'	'Recovery'
0.0460332	'5'	'Recovery'
-0.0182629	'5'	'Recovery'
-0.000733449	'5'	'Recovery'
0.0457354	'5'	'Recovery'
0.0583749	'5'	'Recovery'
0.079001	'5'	'Recovery'
0.0460508	'5'	'Recovery'
0.07756	'5'	'Recovery'
0.118979	'5'	'Recovery'
0.0558648	'5'	'Recovery'
-0.0814335	'5'	'Recovery'
-0.0629895	'5'	'Recovery'
0.0891872	'5'	'Recovery'
0.115068	'5'	'Recovery'
0.0641775	'5'	'Recovery'
0.00207432	'5'	'Recovery'
0.0453648	'5'	'Recovery'
0.00396968	'5'	'Recovery'
-0.0351128	'5'	'Recovery'
0.00217296	'5'	'Recovery'
-0.0213892	'5'	'Recovery'
-0.0599579	'5'	'Recovery'
-0.00224667	'5'	'Recovery'
0.109477	'5'	'Recovery'
0.11872	'5'	'Recovery'
0.0866292	'5'	'Recovery'
0.0597179	'5'	'Recovery'
0.0717208	'5'	'Recovery'
0.0805822	'5'	'Recovery'
0.0364738	'5'	'Recovery'
0.0041586	'5'	'Recovery'
-0.0331761	'5'	'Recovery'
0.0359445	'5'	'Recovery'
0.0655434	'5'	'Recovery'
0.046995	'5'	'Recovery'
0.0262063	'5'	'Recovery'
0.03327	'5'	'Recovery'
0.0873473	'5'	'Recovery'
0.0230613	'5'	'Recovery'
-0.0510443	'5'	'Recovery'
-0.00269833	'5'	'Recovery'
0.0965842	'5'	'Recovery'
0.109813	'5'	'Recovery'
0.0884225	'5'	'Recovery'
0.0997539	'5'	'Recovery'
0.0871876	'5'	'Recovery'
0.0703576	'5'	'Recovery'
0.0577911	'5'	'Recovery'
0.11315	'5'	'Recovery'
0.165778	'5'	'Recovery'
0.16669	'5'	'Recovery'
0.149554	'5'	'Recovery'
0.150145	'5'	'Recovery'
0.136946	'5'	'Recovery'
0.101162	'5'	'Recovery'
0.0731939	'5'	'Recovery'
0.047007	'5'	'Recovery'
0.0247522	'5'	'Recovery'
-0.00400671	'5'	'Recovery'
-0.014543	'5'	'Recovery'
0.0411633	'5'	'Recovery'
0.0673328	'5'	'Recovery'
0.0193794	'5'	'Recovery'
-0.0364336	'5'	'Recovery'
-0.0193913	'5'	'Recovery'
-0.0394781	'5'	'Recovery'
-0.0899805	'5'	'Recovery'
-0.0722611	'5'	'Recovery'
-0.0800034	'5'	'Recovery'
-0.0944005	'5'	'Recovery'
-0.0498549	'5'	'Recovery'
0.0609828	'5'	'Recovery'
0.068183	'5'	'Recovery'
0.000612895	'5'	'Recovery'
0.00788446	'5'	'Recovery'
0.029514	'5'	'Recovery'
0.0312075	'5'	'Recovery'
0.0233073	'5'	'Recovery'
0.0211464	'5'	'Recovery'
0.0717812	'5'	'Recovery'
0.115698	'5'	'Recovery'
0.0999869	'5'	'Recovery'
0.0681562	'5'	'Recovery'
-0.00346875	'5'	'Recovery'
-0.0204136	'5'	'Recovery'
0.00566793	'5'	'Recovery'
0.00193881	'5'	'Recovery'
-0.0239511	'5'	'Recovery'
-0.00116781	'5'	'Recovery'
0.0264237	'5'	'Recovery'
0.0200455	'5'	'Recovery'
-0.0189638	'5'	'Recovery'
-0.00928023	'5'	'Recovery'
0.0182965	'5'	'Recovery'
-0.00402548	'5'	'Recovery'
-0.0529102	'5'	'Recovery'
0.0140284	'5'	'Recovery'
0.0382019	'5'	'Recovery'
-0.00601885	'5'	'Recovery'
-0.0395738	'5'	'Recovery'
-0.100741	'5'	'Recovery'
-0.10307	'5'	'Recovery'
0.0118396	'5'	'Recovery'
-0.180819	'5'	'Recovery'
-0.142958	'5'	'Recovery'
0.273206	'5'	'Recovery'
-0.59653	'6'	'Recovery'
-1.63652	'6'	'Recovery'
-0.861169	'6'	'Recovery'
-0.853755	'6'	'Recovery'
-0.714651	'6'	'Recovery'
-0.192519	'6'	'Recovery'
-0.314946	'6'	'Recovery'
-0.713456	'6'	'Recovery'
-0.233951	'6'	'Recovery'
-0.153065	'6'	'Recovery'
-0.463145	'6'	'Recovery'
-0.754302	'6'	'Recovery'
-0.731879	'6'	'Recovery'
-0.266984	'6'	'Recovery'
0.0318511	'6'	'Recovery'
0.0806048	'6'	'Recovery'
0.0873103	'6'	'Recovery'
0.125737	'6'	'Recovery'
0.0562017	'6'	'Recovery'
-0.029191	'6'	'Recovery'
-0.0689326	'6'	'Recovery'
0.0338474	'6'	'Recovery'
0.104634	'6'	'Recovery'
0.100976	'6'	'Recovery'
0.0688985	'6'	'Recovery'
0.101721	'6'	'Recovery'
0.154427	'6'	'Recovery'
0.154149	'6'	'Recovery'
0.0332918	'6'	'Recovery'
-0.0320533	'6'	'Recovery'
0.0456768	'6'	'Recovery'
0.0683964	'6'	'Recovery'
0.0284145	'6'	'Recovery'
0.0367945	'6'	'Recovery'
-0.0454209	'6'	'Recovery'
-0.278067	'6'	'Recovery'
-0.333596	'6'	'Recovery'
-0.265476	'6'	'Recovery'
-0.260397	'6'	'Recovery'
-0.36839	'6'	'Recovery'
-0.41144	'6'	'Recovery'
-0.492787	'6'	'Recovery'
-0.369393	'6'	'Recovery'
-0.0791085	'6'	'Recovery'
0.0431402	'6'	'Recovery'
-0.0379685	'6'	'Recovery'
-0.0198392	'6'	'Recovery'
0.0928196	'6'	'Recovery'
0.104734	'6'	'Recovery'
0.110197	'6'	'Recovery'
0.0813217	'6'	'Recovery'
-0.0119469	'6'	'Recovery'
-0.0106007	'6'	'Recovery'
0.0165112	'6'	'Recovery'
0.0364856	'6'	'Recovery'
0.00798689	'6'	'Recovery'
0.0160175	'6'	'Recovery'
0.0331601	'6'	'Recovery'
0.0441392	'6'	'Recovery'
-0.14579	'6'	'Recovery'
-0.49472	'6'	'Recovery'
-0.813893	'6'	'Recovery'
-0.529846	'6'	'Recovery'
-0.118703	'6'	'Recovery'
0.0476445	'6'	'Recovery'
0.00474566	'6'	'Recovery'
-0.0371634	'6'	'Recovery'
-0.020508	'6'	'Recovery'
-0.0343923	'6'	'Recovery'
-0.0235834	'6'	'Recovery'
-0.0516843	'6'	'Recovery'
-0.00351197	'6'	'Recovery'
0.0874888	'6'	'Recovery'
0.0470036	'6'	'Recovery'
0.0241988	'6'	'Recovery'
-0.00865632	'6'	'Recovery'
-0.0191373	'6'	'Recovery'
0.0208606	'6'	'Recovery'
0.119247	'6'	'Recovery'
0.150823	'6'	'Recovery'
0.113897	'6'	'Recovery'
0.0663536	'6'	'Recovery'
0.0358773	'6'	'Recovery'
-0.0114495	'6'	'Recovery'
-0.0344733	'6'	'Recovery'
-0.0369765	'6'	'Recovery'
-0.0260954	'6'	'Recovery'
-0.0535675	'6'	'Recovery'
-0.0461318	'6'	'Recovery'
0.00246899	'6'	'Recovery'
-0.0497354	'6'	'Recovery'
-0.142856	'6'	'Recovery'
-0.151504	'6'	'Recovery'
-0.0473028	'6'	'Recovery'
0.0241078	'6'	'Recovery'
0.0425522	'6'	'Recovery'
0.0210645	'6'	'Recovery'
0.0494515	'6'	'Recovery'
0.0239614	'6'	'Recovery'
0.0498408	'6'	'Recovery'
0.072714	'6'	'Recovery'
0.0380973	'6'	'Recovery'
0.0279505	'6'	'Recovery'
0.0307821	'6'	'Recovery'
0.0548292	'6'	'Recovery'
0.0586267	'6'	'Recovery'
0.0171106	'6'	'Recovery'
-0.0476358	'6'	'Recovery'
-0.0457634	'6'	'Recovery'
0.0488898	'6'	'Recovery'
0.0474088	'6'	'Recovery'
0.0412419	'6'	'Recovery'
0.0261113	'6'	'Recovery'
0.0794032	'6'	'Recovery'
0.124466	'6'	'Recovery'
0.0135487	'6'	'Recovery'
-0.283432	'6'	'Recovery'
-0.848545	'6'	'Recovery'
-0.457671	'6'	'Recovery'
-0.137103	'6'	'Recovery'
-0.127341	'6'	'Recovery'
-0.0941488	'6'	'Recovery'
0.0278531	'6'	'Recovery'
0.0300229	'6'	'Recovery'
0.0224806	'6'	'Recovery'
0.0309754	'6'	'Recovery'
0.0201594	'6'	'Recovery'
0.0480277	'6'	'Recovery'
0.0494574	'6'	'Recovery'
0.0408034	'6'	'Recovery'
0.0558212	'6'	'Recovery'
0.00084334	'6'	'Recovery'
-0.0102222	'6'	'Recovery'
0.0712312	'6'	'Recovery'
0.073742	'6'	'Recovery'
-0.0493202	'6'	'Recovery'
-0.324358	'6'	'Recovery'
-0.331497	'6'	'Recovery'
-0.00919362	'6'	'Recovery'
-0.0374676	'6'	'Recovery'
-0.131824	'6'	'Recovery'
0.0379457	'6'	'Recovery'
-0.0437249	'6'	'Recovery'
-0.0309955	'6'	'Recovery'
0.298989	'6'	'Recovery'
-1.04279	'7'	'Recovery'
-1.52568	'7'	'Recovery'
-0.636631	'7'	'Recovery'
-0.732405	'7'	'Recovery'
-0.847063	'7'	'Recovery'
-0.178936	'7'	'Recovery'
-0.00589105	'7'	'Recovery'
-0.15693	'7'	'Recovery'
-0.216362	'7'	'Recovery'
-0.205585	'7'	'Recovery'
-0.155791	'7'	'Recovery'
-0.066773	'7'	'Recovery'
-0.034078	'7'	'Recovery'
-0.0197475	'7'	'Recovery'
0.00548549	'7'	'Recovery'
-0.0834851	'7'	'Recovery'
-0.00779914	'7'	'Recovery'
0.0862088	'7'	'Recovery'
0.0997449	'7'	'Recovery'
0.102175	'7'	'Recovery'
0.0237329	'7'	'Recovery'
0.0341314	'7'	'Recovery'
0.0682227	'7'	'Recovery'
0.0319314	'7'	'Recovery'
0.00173084	'7'	'Recovery'
-0.0441594	'7'	'Recovery'
-0.0308503	'7'	'Recovery'
-0.0203961	'7'	'Recovery'
0.028659	'7'	'Recovery'
0.0781654	'7'	'Recovery'
0.131503	'7'	'Recovery'
0.128956	'7'	'Recovery'
0.0986213	'7'	'Recovery'
0.107245	'7'	'Recovery'
0.0713664	'7'	'Recovery'
0.0238884	'7'	'Recovery'
0.0317771	'7'	'Recovery'
-0.00834823	'7'	'Recovery'
-0.0167823	'7'	'Recovery'
0.0334925	'7'	'Recovery'
0.0650927	'7'	'Recovery'
0.0546359	'7'	'Recovery'
0.0404037	'7'	'Recovery'
-0.006211	'7'	'Recovery'
-0.0304381	'7'	'Recovery'
0.0168576	'7'	'Recovery'
0.0682602	'7'	'Recovery'
0.101843	'7'	'Recovery'
0.0924024	'7'	'Recovery'
0.0342155	'7'	'Recovery'
-0.00380189	'7'	'Recovery'
-0.0306865	'7'	'Recovery'
-0.0383761	'7'	'Recovery'
0.0279256	'7'	'Recovery'
0.0564852	'7'	'Recovery'
0.047859	'7'	'Recovery'
0.0626924	'7'	'Recovery'
0.0929983	'7'	'Recovery'
0.128957	'7'	'Recovery'
0.134982	'7'	'Recovery'
0.0956875	'7'	'Recovery'
0.0702158	'7'	'Recovery'
0.0584076	'7'	'Recovery'
0.01725	'7'	'Recovery'
0.0651846	'7'	'Recovery'
0.0490212	'7'	'Recovery'
0.0622977	'7'	'Recovery'
0.0454536	'7'	'Recovery'
0.0136247	'7'	'Recovery'
0.0410485	'7'	'Recovery'
0.0365411	'7'	'Recovery'
0.0500936	'7'	'Recovery'
0.058674	'7'	'Recovery'
0.0289554	'7'	'Recovery'
0.0439202	'7'	'Recovery'
0.113904	'7'	'Recovery'
0.0543113	'7'	'Recovery'
0.0314637	'7'	'Recovery'
0.0117171	'7'	'Recovery'
0.0345461	'7'	'Recovery'
0.0177103	'7'	'Recovery'
0.0449416	'7'	'Recovery'
0.0430827	'7'	'Recovery'
0.0230946	'7'	'Recovery'
-0.00497415	'7'	'Recovery'
0.00962692	'7'	'Recovery'
0.0248158	'7'	'Recovery'
0.0633145	'7'	'Recovery'
0.121771	'7'	'Recovery'
0.130633	'7'	'Recovery'
0.0569425	'7'	'Recovery'
0.059255	'7'	'Recovery'
0.0172948	'7'	'Recovery'
-0.00173812	'7'	'Recovery'
0.0102488	'7'	'Recovery'
0.0399433	'7'	'Recovery'
0.0280963	'7'	'Recovery'
0.0159574	'7'	'Recovery'
0.00646211	'7'	'Recovery'
0.0706277	'7'	'Recovery'
0.0931327	'7'	'Recovery'
0.00713355	'7'	'Recovery'
-0.0310134	'7'	'Recovery'
0.0257117	'7'	'Recovery'
0.0727517	'7'	'Recovery'
0.146285	'7'	'Recovery'
0.172436	'7'	'Recovery'
0.12075	'7'	'Recovery'
0.0756127	'7'	'Recovery'
0.050245	'7'	'Recovery'
0.0555055	'7'	'Recovery'
0.0692082	'7'	'Recovery'
0.0659955	'7'	'Recovery'
0.0362484	'7'	'Recovery'
0.00611954	'7'	'Recovery'
0.0257277	'7'	'Recovery'
0.0508609	'7'	'Recovery'
0.0284037	'7'	'Recovery'
0.0157963	'7'	'Recovery'
0.0240509	'7'	'Recovery'
0.108273	'7'	'Recovery'
0.118176	'7'	'Recovery'
0.0941348	'7'	'Recovery'
0.0733095	'7'	'Recovery'
0.141801	'7'	'Recovery'
0.138277	'7'	'Recovery'
0.0870233	'7'	'Recovery'
0.0943381	'7'	'Recovery'
0.0775415	'7'	'Recovery'
0.0518507	'7'	'Recovery'
0.0291884	'7'	'Recovery'
-0.0225736	'7'	'Recovery'
0.020331	'7'	'Recovery'
0.0765578	'7'	'Recovery'
0.0424313	'7'	'Recovery'
0.079639	'7'	'Recovery'
0.0767067	'7'	'Recovery'
0.0325691	'7'	'Recovery'
0.0805672	'7'	'Recovery'
0.0316857	'7'	'Recovery'
-0.0386507	'7'	'Recovery'
0.0682886	'7'	'Recovery'
-0.123739	'7'	'Recovery'
-0.00578311	'7'	'Recovery'
0.372173	'7'	'Recovery'
-0.730845	'8'	'Recovery'
-1.31927	'8'	'Recovery'
-0.829306	'8'	'Recovery'
-0.87832	'8'	'Recovery'
-0.673208	'8'	'Recovery'
-0.132385	'8'	'Recovery'
-0.0419305	'8'	'Recovery'
-0.0829795	'8'	'Recovery'
0.0308945	'8'	'Recovery'
0.0408412	'8'	'Recovery'
-0.00186315	'8'	'Recovery'
0.0659623	'8'	'Recovery'
0.00754314	'8'	'Recovery'
-0.0233848	'8'	'Recovery'
0.000344576	'8'	'Recovery'
-0.0431139	'8'	'Recovery'
0.00641843	'8'	'Recovery'
0.0183294	'8'	'Recovery'
-0.0348461	'8'	'Recovery'
-0.0403625	'8'	'Recovery'
0.0341147	'8'	'Recovery'
0.084961	'8'	'Recovery'
0.127506	'8'	'Recovery'
0.12777	'8'	'Recovery'
0.0556311	'8'	'Recovery'
0.0241052	'8'	'Recovery'
0.0267411	'8'	'Recovery'
0.0968295	'8'	'Recovery'
0.0831335	'8'	'Recovery'
0.0311078	'8'	'Recovery'
0.0188784	'8'	'Recovery'
-0.0457553	'8'	'Recovery'
0.000555361	'8'	'Recovery'
0.0294268	'8'	'Recovery'
-0.00636219	'8'	'Recovery'
-0.0518221	'8'	'Recovery'
0.0445749	'8'	'Recovery'
0.0747021	'8'	'Recovery'
0.0282061	'8'	'Recovery'
-0.0185576	'8'	'Recovery'
0.0354748	'8'	'Recovery'
0.0582177	'8'	'Recovery'
0.0821194	'8'	'Recovery'
0.0819127	'8'	'Recovery'
0.0580693	'8'	'Recovery'
-0.000138126	'8'	'Recovery'
0.0211976	'8'	'Recovery'
0.0205915	'8'	'Recovery'
0.027672	'8'	'Recovery'
0.0727518	'8'	'Recovery'
0.00314844	'8'	'Recovery'
-0.0966741	'8'	'Recovery'
-0.0413298	'8'	'Recovery'
0.0464961	'8'	'Recovery'
0.0393976	'8'	'Recovery'
-0.0112549	'8'	'Recovery'
-0.0369924	'8'	'Recovery'
-0.00939245	'8'	'Recovery'
0.058908	'8'	'Recovery'
0.00979852	'8'	'Recovery'
-0.0130335	'8'	'Recovery'
-0.0670179	'8'	'Recovery'
-0.158597	'8'	'Recovery'
-0.183093	'8'	'Recovery'
-0.201449	'8'	'Recovery'
-0.21227	'8'	'Recovery'
-0.160812	'8'	'Recovery'
-0.0798601	'8'	'Recovery'
-0.0125655	'8'	'Recovery'
0.0710847	'8'	'Recovery'
0.0150571	'8'	'Recovery'
-0.00587203	'8'	'Recovery'
0.0367309	'8'	'Recovery'
0.00516271	'8'	'Recovery'
-0.0088994	'8'	'Recovery'
0.0251371	'8'	'Recovery'
0.0468104	'8'	'Recovery'
-0.0300056	'8'	'Recovery'
-0.0917887	'8'	'Recovery'
-0.121726	'8'	'Recovery'
-0.0911244	'8'	'Recovery'
-0.0168921	'8'	'Recovery'
0.024212	'8'	'Recovery'
0.0430063	'8'	'Recovery'
-0.00783072	'8'	'Recovery'
0.0368596	'8'	'Recovery'
0.0764155	'8'	'Recovery'
0.0254082	'8'	'Recovery'
0.022887	'8'	'Recovery'
0.0783439	'8'	'Recovery'
0.0781796	'8'	'Recovery'
0.11204	'8'	'Recovery'
0.123874	'8'	'Recovery'
0.0679456	'8'	'Recovery'
0.101815	'8'	'Recovery'
0.057856	'8'	'Recovery'
0.00695871	'8'	'Recovery'
0.0505393	'8'	'Recovery'
0.0647015	'8'	'Recovery'
0.0415281	'8'	'Recovery'
0.00718657	'8'	'Recovery'
-0.0261031	'8'	'Recovery'
0.0296651	'8'	'Recovery'
0.0728803	'8'	'Recovery'
-0.0208192	'8'	'Recovery'
-0.06437	'8'	'Recovery'
-0.0176868	'8'	'Recovery'
0.0599381	'8'	'Recovery'
0.0497441	'8'	'Recovery'
-0.0116594	'8'	'Recovery'
0.0959541	'8'	'Recovery'
0.0902453	'8'	'Recovery'
-0.00175578	'8'	'Recovery'
0.00459125	'8'	'Recovery'
0.0262718	'8'	'Recovery'
0.0460068	'8'	'Recovery'
0.0700709	'8'	'Recovery'
0.102496	'8'	'Recovery'
0.129749	'8'	'Recovery'
0.0562598	'8'	'Recovery'
-0.0423876	'8'	'Recovery'
-0.0319707	'8'	'Recovery'
0.0186052	'8'	'Recovery'
-0.00979004	'8'	'Recovery'
0.0314247	'8'	'Recovery'
0.00741173	'8'	'Recovery'
-0.01711	'8'	'Recovery'
0.0136403	'8'	'Recovery'
-0.0476644	'8'	'Recovery'
-0.0484335	'8'	'Recovery'
0.0201172	'8'	'Recovery'
0.000777167	'8'	'Recovery'
-0.0197401	'8'	'Recovery'
0.000814645	'8'	'Recovery'
-0.0273236	'8'	'Recovery'
0.00166148	'8'	'Recovery'
-0.0137783	'8'	'Recovery'
-0.0695112	'8'	'Recovery'
-0.00111354	'8'	'Recovery'
-0.0146047	'8'	'Recovery'
-0.074837	'8'	'Recovery'
0.0549336	'8'	'Recovery'
-0.0651202	'8'	'Recovery'
-0.00508076	'8'	'Recovery'
0.347348	'8'	'Recovery'
-0.595102	'9'	'Recovery'
-1.42959	'9'	'Recovery'
-0.849445	'9'	'Recovery'
-0.858821	'9'	'Recovery'
-0.486049	'9'	'Recovery'
0.0281448	'9'	'Recovery'
0.00658046	'9'	'Recovery'
-0.20735	'9'	'Recovery'
-0.0598687	'9'	'Recovery'
0.0472977	'9'	'Recovery'
-0.0241715	'9'	'Recovery'
-0.0492508	'9'	'Recovery'
-0.0442128	'9'	'Recovery'
-0.00224364	'9'	'Recovery'
0.0785618	'9'	'Recovery'
0.0344135	'9'	'Recovery'
0.0478352	'9'	'Recovery'
0.0577463	'9'	'Recovery'
0.0372197	'9'	'Recovery'
0.0782486	'9'	'Recovery'
0.0648846	'9'	'Recovery'
-0.0039274	'9'	'Recovery'
0.00562946	'9'	'Recovery'
0.0174776	'9'	'Recovery'
-0.0124495	'9'	'Recovery'
0.0165023	'9'	'Recovery'
0.00333254	'9'	'Recovery'
0.0109119	'9'	'Recovery'
0.0730228	'9'	'Recovery'
0.0602348	'9'	'Recovery'
0.0647755	'9'	'Recovery'
0.0909164	'9'	'Recovery'
0.0240372	'9'	'Recovery'
0.0170568	'9'	'Recovery'
0.067054	'9'	'Recovery'
0.128251	'9'	'Recovery'
0.136031	'9'	'Recovery'
0.0895375	'9'	'Recovery'
0.0397129	'9'	'Recovery'
0.0547624	'9'	'Recovery'
0.059739	'9'	'Recovery'
0.0557431	'9'	'Recovery'
0.0530306	'9'	'Recovery'
0.0490193	'9'	'Recovery'
0.110785	'9'	'Recovery'
0.148941	'9'	'Recovery'
0.111595	'9'	'Recovery'
0.118881	'9'	'Recovery'
0.128565	'9'	'Recovery'
0.0738063	'9'	'Recovery'
0.0666865	'9'	'Recovery'
0.0620686	'9'	'Recovery'
0.0526432	'9'	'Recovery'
-0.0478851	'9'	'Recovery'
-0.0592077	'9'	'Recovery'
-0.0822555	'9'	'Recovery'
-0.0729631	'9'	'Recovery'
-0.00875939	'9'	'Recovery'
0.0378402	'9'	'Recovery'
-0.00306525	'9'	'Recovery'
0.0159892	'9'	'Recovery'
0.0711277	'9'	'Recovery'
0.100135	'9'	'Recovery'
0.0592729	'9'	'Recovery'
0.0523841	'9'	'Recovery'
-0.00218406	'9'	'Recovery'
0.0256436	'9'	'Recovery'
0.00979021	'9'	'Recovery'
-0.00149945	'9'	'Recovery'
0.0550534	'9'	'Recovery'
0.044962	'9'	'Recovery'
0.0383924	'9'	'Recovery'
0.0709186	'9'	'Recovery'
0.143872	'9'	'Recovery'
0.190905	'9'	'Recovery'
0.172996	'9'	'Recovery'
0.109234	'9'	'Recovery'
0.0713598	'9'	'Recovery'
0.0494901	'9'	'Recovery'
0.0437308	'9'	'Recovery'
0.0600193	'9'	'Recovery'
0.0705273	'9'	'Recovery'
0.0455603	'9'	'Recovery'
0.0150355	'9'	'Recovery'
-0.0858013	'9'	'Recovery'
-0.216582	'9'	'Recovery'
-0.209501	'9'	'Recovery'
-0.12022	'9'	'Recovery'
-0.0544122	'9'	'Recovery'
-0.0324612	'9'	'Recovery'
-0.0266796	'9'	'Recovery'
0.000460638	'9'	'Recovery'
0.0197359	'9'	'Recovery'
0.0248571	'9'	'Recovery'
-0.0157554	'9'	'Recovery'
-0.0545516	'9'	'Recovery'
-0.0353759	'9'	'Recovery'
0.0805045	'9'	'Recovery'
0.143584	'9'	'Recovery'
0.172956	'9'	'Recovery'
0.143595	'9'	'Recovery'
0.0970602	'9'	'Recovery'
0.119059	'9'	'Recovery'
0.101435	'9'	'Recovery'
0.0657398	'9'	'Recovery'
0.0691618	'9'	'Recovery'
0.137238	'9'	'Recovery'
0.151398	'9'	'Recovery'
0.165192	'9'	'Recovery'
0.157963	'9'	'Recovery'
0.118498	'9'	'Recovery'
0.0495162	'9'	'Recovery'
0.0383938	'9'	'Recovery'
0.033886	'9'	'Recovery'
0.081563	'9'	'Recovery'
0.13013	'9'	'Recovery'
0.131059	'9'	'Recovery'
0.052264	'9'	'Recovery'
0.0389477	'9'	'Recovery'
0.115467	'9'	'Recovery'
0.0853652	'9'	'Recovery'
0.100455	'9'	'Recovery'
0.0763777	'9'	'Recovery'
0.0103012	'9'	'Recovery'
0.102883	'9'	'Recovery'
0.140137	'9'	'Recovery'
0.103789	'9'	'Recovery'
0.0688891	'9'	'Recovery'
0.0203783	'9'	'Recovery'
0.0249384	'9'	'Recovery'
0.0978675	'9'	'Recovery'
0.0892391	'9'	'Recovery'
0.090664	'9'	'Recovery'
0.0703924	'9'	'Recovery'
-0.0360816	'9'	'Recovery'
0.0271455	'9'	'Recovery'
0.049565	'9'	'Recovery'
0.0289383	'9'	'Recovery'
0.099584	'9'	'Recovery'
0.0259408	'9'	'Recovery'
-0.0120769	'9'	'Recovery'
0.0774966	'9'	'Recovery'
-0.0871787	'9'	'Recovery'
-0.0750563	'9'	'Recovery'
0.396043	'9'	'Recovery'
-0.202371	'10'	'Recovery'
-0.686348	'10'	'Recovery'
-0.581094	'10'	'Recovery'
-0.522729	'10'	'Recovery'
-0.427255	'10'	'Recovery'
-0.0328411	'10'	'Recovery'
-0.0611536	'10'	'Recovery'
-0.244839	'10'	'Recovery'
-0.058627	'10'	'Recovery'
0.118055	'10'	'Recovery'
0.095661	'10'	'Recovery'
0.0974819	'10'	'Recovery'
0.0101662	'10'	'Recovery'
-0.0169729	'10'	'Recovery'
0.0563125	'10'	'Recovery'
-0.0042953	'10'	'Recovery'
0.0395302	'10'	'Recovery'
0.0767701	'10'	'Recovery'
0.115878	'10'	'Recovery'
0.149161	'10'	'Recovery'
0.172054	'10'	'Recovery'
0.148486	'10'	'Recovery'
0.157004	'10'	'Recovery'
0.142251	'10'	'Recovery'
0.080155	'10'	'Recovery'
0.0806947	'10'	'Recovery'
0.0834232	'10'	'Recovery'
0.0782476	'10'	'Recovery'
0.0744719	'10'	'Recovery'
0.063943	'10'	'Recovery'
0.0857556	'10'	'Recovery'
0.128885	'10'	'Recovery'
0.0772638	'10'	'Recovery'
0.0343588	'10'	'Recovery'
0.0236083	'10'	'Recovery'
0.120784	'10'	'Recovery'
0.132577	'10'	'Recovery'
0.118923	'10'	'Recovery'
0.10505	'10'	'Recovery'
0.102251	'10'	'Recovery'
0.125239	'10'	'Recovery'
0.11938	'10'	'Recovery'
0.104939	'10'	'Recovery'
0.0506364	'10'	'Recovery'
0.0969747	'10'	'Recovery'
0.166536	'10'	'Recovery'
0.198184	'10'	'Recovery'
0.183057	'10'	'Recovery'
0.120868	'10'	'Recovery'
0.0775831	'10'	'Recovery'
0.108701	'10'	'Recovery'
0.0713546	'10'	'Recovery'
0.0683091	'10'	'Recovery'
0.0301443	'10'	'Recovery'
-0.00707343	'10'	'Recovery'
0.0396814	'10'	'Recovery'
0.0844368	'10'	'Recovery'
0.0893477	'10'	'Recovery'
0.0685735	'10'	'Recovery'
0.0914603	'10'	'Recovery'
0.0836582	'10'	'Recovery'
0.0871129	'10'	'Recovery'
0.0742655	'10'	'Recovery'
0.119606	'10'	'Recovery'
0.0991874	'10'	'Recovery'
0.055469	'10'	'Recovery'
0.0621327	'10'	'Recovery'
0.108226	'10'	'Recovery'
0.101773	'10'	'Recovery'
0.152481	'10'	'Recovery'
0.0994415	'10'	'Recovery'
0.0311533	'10'	'Recovery'
0.0326926	'10'	'Recovery'
0.107762	'10'	'Recovery'
0.14928	'10'	'Recovery'
0.158581	'10'	'Recovery'
0.101427	'10'	'Recovery'
0.0848213	'10'	'Recovery'
0.116375	'10'	'Recovery'
0.146431	'10'	'Recovery'
0.115054	'10'	'Recovery'
0.113555	'10'	'Recovery'
0.129834	'10'	'Recovery'
0.107416	'10'	'Recovery'
0.0794812	'10'	'Recovery'
0.102726	'10'	'Recovery'
0.150883	'10'	'Recovery'
0.179577	'10'	'Recovery'
0.13726	'10'	'Recovery'
0.085628	'10'	'Recovery'
0.110284	'10'	'Recovery'
0.173053	'10'	'Recovery'
0.149015	'10'	'Recovery'
0.130839	'10'	'Recovery'
0.169978	'10'	'Recovery'
0.183381	'10'	'Recovery'
0.050421	'10'	'Recovery'
0.00858856	'10'	'Recovery'
0.0489815	'10'	'Recovery'
0.0873762	'10'	'Recovery'
0.0770122	'10'	'Recovery'
0.0972776	'10'	'Recovery'
0.127869	'10'	'Recovery'
0.099524	'10'	'Recovery'
0.0815685	'10'	'Recovery'
0.153763	'10'	'Recovery'
0.146925	'10'	'Recovery'
0.115072	'10'	'Recovery'
0.0891564	'10'	'Recovery'
0.0517322	'10'	'Recovery'
0.0649698	'10'	'Recovery'
0.0399155	'10'	'Recovery'
0.054958	'10'	'Recovery'
0.0716195	'10'	'Recovery'
0.0951644	'10'	'Recovery'
0.0704458	'10'	'Recovery'
0.0407798	'10'	'Recovery'
0.0169221	'10'	'Recovery'
0.0097904	'10'	'Recovery'
0.0581371	'10'	'Recovery'
0.0818885	'10'	'Recovery'
0.1268	'10'	'Recovery'
0.0680074	'10'	'Recovery'
0.0704926	'10'	'Recovery'
0.0830536	'10'	'Recovery'
-0.00464353	'10'	'Recovery'
0.0104849	'10'	'Recovery'
0.0594691	'10'	'Recovery'
0.0345347	'10'	'Recovery'
0.00934674	'10'	'Recovery'
0.0507081	'10'	'Recovery'
0.0394313	'10'	'Recovery'
0.0510162	'10'	'Recovery'
0.0848814	'10'	'Recovery'
0.0179941	'10'	'Recovery'
0.0368171	'10'	'Recovery'
0.0300947	'10'	'Recovery'
0.023282	'10'	'Recovery'
0.133239	'10'	'Recovery'
0.114348	'10'	'Recovery'
0.0308508	'10'	'Recovery'
0.10937	'10'	'Recovery'
-0.0153971	'10'	'Recovery'
0.00176829	'10'	'Recovery'
0.363164	'10'	'Recovery'
-0.712508	'11'	'Recovery'
-1.09687	'11'	'Recovery'
-0.706709	'11'	'Recovery'
-0.871837	'11'	'Recovery'
-0.65323	'11'	'Recovery'
-0.0880747	'11'	'Recovery'
-0.0899573	'11'	'Recovery'
-0.331045	'11'	'Recovery'
-0.231211	'11'	'Recovery'
-0.161535	'11'	'Recovery'
-0.119831	'11'	'Recovery'
-0.0687932	'11'	'Recovery'
-0.125252	'11'	'Recovery'
-0.137015	'11'	'Recovery'
-0.0395766	'11'	'Recovery'
-0.03732	'11'	'Recovery'
-0.0880126	'11'	'Recovery'
-0.0832126	'11'	'Recovery'
-0.108953	'11'	'Recovery'
-0.0942793	'11'	'Recovery'
-0.110295	'11'	'Recovery'
-0.112332	'11'	'Recovery'
-0.079304	'11'	'Recovery'
-0.0698743	'11'	'Recovery'
-0.0714647	'11'	'Recovery'
-0.0684854	'11'	'Recovery'
-0.0575808	'11'	'Recovery'
-0.0402683	'11'	'Recovery'
0.0695747	'11'	'Recovery'
0.124959	'11'	'Recovery'
0.112377	'11'	'Recovery'
0.0726413	'11'	'Recovery'
-0.00877246	'11'	'Recovery'
0.0176543	'11'	'Recovery'
-0.0256501	'11'	'Recovery'
-0.0498329	'11'	'Recovery'
0.00312485	'11'	'Recovery'
0.0195215	'11'	'Recovery'
0.0130193	'11'	'Recovery'
0.0231371	'11'	'Recovery'
0.02035	'11'	'Recovery'
0.0204303	'11'	'Recovery'
-0.00206091	'11'	'Recovery'
0.00532636	'11'	'Recovery'
0.0315262	'11'	'Recovery'
0.00178609	'11'	'Recovery'
-0.0100118	'11'	'Recovery'
-0.0380611	'11'	'Recovery'
-0.0444681	'11'	'Recovery'
-0.0228548	'11'	'Recovery'
-0.015084	'11'	'Recovery'
-0.0312468	'11'	'Recovery'
0.0139675	'11'	'Recovery'
0.0189128	'11'	'Recovery'
-0.0388441	'11'	'Recovery'
-0.06388	'11'	'Recovery'
-0.103588	'11'	'Recovery'
-0.0625173	'11'	'Recovery'
0.0388962	'11'	'Recovery'
0.052223	'11'	'Recovery'
0.0093915	'11'	'Recovery'
-0.00542499	'11'	'Recovery'
0.0177498	'11'	'Recovery'
-0.00518165	'11'	'Recovery'
-0.00928953	'11'	'Recovery'
-0.054219	'11'	'Recovery'
-0.0423326	'11'	'Recovery'
-0.0142871	'11'	'Recovery'
0.0106016	'11'	'Recovery'
0.0494152	'11'	'Recovery'
0.0361462	'11'	'Recovery'
0.0141504	'11'	'Recovery'
0.0303568	'11'	'Recovery'
0.0256135	'11'	'Recovery'
-1.65453e-05	'11'	'Recovery'
-0.0448483	'11'	'Recovery'
-0.0772194	'11'	'Recovery'
-0.00933245	'11'	'Recovery'
0.0236096	'11'	'Recovery'
0.0535706	'11'	'Recovery'
0.0863613	'11'	'Recovery'
0.0581645	'11'	'Recovery'
0.0207818	'11'	'Recovery'
0.0107826	'11'	'Recovery'
-0.0224725	'11'	'Recovery'
-0.0650942	'11'	'Recovery'
-0.0264762	'11'	'Recovery'
0.0185188	'11'	'Recovery'
-0.0393125	'11'	'Recovery'
-0.0646971	'11'	'Recovery'
-0.126265	'11'	'Recovery'
-0.157173	'11'	'Recovery'
-0.219659	'11'	'Recovery'
-0.220337	'11'	'Recovery'
-0.0989842	'11'	'Recovery'
-0.0245763	'11'	'Recovery'
0.0259785	'11'	'Recovery'
-0.0656578	'11'	'Recovery'
-0.143118	'11'	'Recovery'
-0.106152	'11'	'Recovery'
-0.0741755	'11'	'Recovery'
-0.0884808	'11'	'Recovery'
-0.108881	'11'	'Recovery'
-0.136698	'11'	'Recovery'
-0.154873	'11'	'Recovery'
-0.178846	'11'	'Recovery'
-0.201887	'11'	'Recovery'
-0.121492	'11'	'Recovery'
-0.0187875	'11'	'Recovery'
-0.0261183	'11'	'Recovery'
-0.0146112	'11'	'Recovery'
-0.0157937	'11'	'Recovery'
-0.0234157	'11'	'Recovery'
-0.0310536	'11'	'Recovery'
-0.0531027	'11'	'Recovery'
-0.0995639	'11'	'Recovery'
-0.0452714	'11'	'Recovery'
0.00464676	'11'	'Recovery'
0.105114	'11'	'Recovery'
0.126306	'11'	'Recovery'
0.118031	'11'	'Recovery'
0.122386	'11'	'Recovery'
0.0465059	'11'	'Recovery'
-0.0220081	'11'	'Recovery'
-0.0427347	'11'	'Recovery'
-0.0677548	'11'	'Recovery'
-0.0462962	'11'	'Recovery'
-0.00952686	'11'	'Recovery'
0.00457434	'11'	'Recovery'
-0.00169072	'11'	'Recovery'
0.0208109	'11'	'Recovery'
-0.0184573	'11'	'Recovery'
-0.0382735	'11'	'Recovery'
0.0145536	'11'	'Recovery'
-0.0837857	'11'	'Recovery'
-0.0774794	'11'	'Recovery'
-0.0625541	'11'	'Recovery'
-0.0848607	'11'	'Recovery'
-0.07667	'11'	'Recovery'
-0.126658	'11'	'Recovery'
-0.128603	'11'	'Recovery'
0.0158958	'11'	'Recovery'
-0.131006	'11'	'Recovery'
-0.094522	'11'	'Recovery'
0.24379	'11'	'Recovery'
-0.528653	'12'	'Recovery'
-1.08727	'12'	'Recovery'
-0.970141	'12'	'Recovery'
-1.03522	'12'	'Recovery'
-0.741985	'12'	'Recovery'
-0.149896	'12'	'Recovery'
-0.0247216	'12'	'Recovery'
-0.126894	'12'	'Recovery'
-0.182288	'12'	'Recovery'
-0.0783179	'12'	'Recovery'
0.00729127	'12'	'Recovery'
0.0134765	'12'	'Recovery'
-0.0716283	'12'	'Recovery'
-0.109199	'12'	'Recovery'
-0.0635601	'12'	'Recovery'
-0.0650289	'12'	'Recovery'
-0.0202282	'12'	'Recovery'
-0.0247329	'12'	'Recovery'
-0.127157	'12'	'Recovery'
-0.145944	'12'	'Recovery'
-0.155468	'12'	'Recovery'
-0.119784	'12'	'Recovery'
-0.109953	'12'	'Recovery'
-0.130911	'12'	'Recovery'
-0.155186	'12'	'Recovery'
-0.0598408	'12'	'Recovery'
-0.0220915	'12'	'Recovery'
-0.0348035	'12'	'Recovery'
-0.0361139	'12'	'Recovery'
-0.0413357	'12'	'Recovery'
-0.0141337	'12'	'Recovery'
-0.0434493	'12'	'Recovery'
-0.0778968	'12'	'Recovery'
-0.0977957	'12'	'Recovery'
-0.0689943	'12'	'Recovery'
-0.0463236	'12'	'Recovery'
-0.0335764	'12'	'Recovery'
-0.102615	'12'	'Recovery'
-0.12833	'12'	'Recovery'
-0.0669338	'12'	'Recovery'
-0.0732205	'12'	'Recovery'
-0.0797953	'12'	'Recovery'
-0.0935698	'12'	'Recovery'
-0.11826	'12'	'Recovery'
-0.131062	'12'	'Recovery'
-0.0883622	'12'	'Recovery'
-0.0597346	'12'	'Recovery'
-0.00916131	'12'	'Recovery'
-0.0523852	'12'	'Recovery'
-0.0622948	'12'	'Recovery'
-0.0189332	'12'	'Recovery'
-0.0673282	'12'	'Recovery'
-0.124518	'12'	'Recovery'
-0.14298	'12'	'Recovery'
-0.12973	'12'	'Recovery'
-0.111289	'12'	'Recovery'
-0.104437	'12'	'Recovery'
-0.0882413	'12'	'Recovery'
-0.0885178	'12'	'Recovery'
-0.0525053	'12'	'Recovery'
-0.0955393	'12'	'Recovery'
-0.256782	'12'	'Recovery'
-0.549281	'12'	'Recovery'
-0.82674	'12'	'Recovery'
-0.643875	'12'	'Recovery'
-0.409286	'12'	'Recovery'
-0.265914	'12'	'Recovery'
-0.188339	'12'	'Recovery'
-0.128816	'12'	'Recovery'
-0.118045	'12'	'Recovery'
-0.0965572	'12'	'Recovery'
-0.0821902	'12'	'Recovery'
-0.0283692	'12'	'Recovery'
0.0107117	'12'	'Recovery'
-0.0370416	'12'	'Recovery'
-0.0729404	'12'	'Recovery'
-0.0991341	'12'	'Recovery'
-0.0893655	'12'	'Recovery'
-0.0451314	'12'	'Recovery'
-0.00420505	'12'	'Recovery'
0.00543873	'12'	'Recovery'
-0.0599043	'12'	'Recovery'
-0.131317	'12'	'Recovery'
-0.101911	'12'	'Recovery'
-0.0191653	'12'	'Recovery'
-0.00293627	'12'	'Recovery'
-0.0684846	'12'	'Recovery'
-0.0854948	'12'	'Recovery'
-0.108749	'12'	'Recovery'
-0.0393625	'12'	'Recovery'
0.0276168	'12'	'Recovery'
0.00848509	'12'	'Recovery'
-0.0611353	'12'	'Recovery'
-0.0990545	'12'	'Recovery'
-0.274291	'12'	'Recovery'
-0.459761	'12'	'Recovery'
-0.407012	'12'	'Recovery'
-0.205542	'12'	'Recovery'
-0.0420996	'12'	'Recovery'
0.0199328	'12'	'Recovery'
0.0616933	'12'	'Recovery'
0.0117112	'12'	'Recovery'
-0.0539781	'12'	'Recovery'
-0.0983982	'12'	'Recovery'
-0.058342	'12'	'Recovery'
-0.0742442	'12'	'Recovery'
-0.101104	'12'	'Recovery'
-0.131683	'12'	'Recovery'
-0.113245	'12'	'Recovery'
-0.0798593	'12'	'Recovery'
-0.129001	'12'	'Recovery'
-0.174594	'12'	'Recovery'
-0.112837	'12'	'Recovery'
-0.0635645	'12'	'Recovery'
-0.0609621	'12'	'Recovery'
-0.0401774	'12'	'Recovery'
-0.00924998	'12'	'Recovery'
-0.0737103	'12'	'Recovery'
-0.063101	'12'	'Recovery'
-0.0897652	'12'	'Recovery'
-0.0722179	'12'	'Recovery'
-0.0364965	'12'	'Recovery'
-0.0579581	'12'	'Recovery'
-0.0860615	'12'	'Recovery'
-0.056974	'12'	'Recovery'
-0.041718	'12'	'Recovery'
-0.0509765	'12'	'Recovery'
-0.0392185	'12'	'Recovery'
-0.0949343	'12'	'Recovery'
-0.126776	'12'	'Recovery'
-0.0936968	'12'	'Recovery'
-0.0963158	'12'	'Recovery'
-0.115071	'12'	'Recovery'
-0.128774	'12'	'Recovery'
-0.156705	'12'	'Recovery'
-0.165649	'12'	'Recovery'
-0.118458	'12'	'Recovery'
-0.149347	'12'	'Recovery'
-0.140844	'12'	'Recovery'
-0.148738	'12'	'Recovery'
-0.152982	'12'	'Recovery'
-0.0433373	'12'	'Recovery'
-0.204995	'12'	'Recovery'
-0.145024	'12'	'Recovery'
0.235204	'12'	'Recovery'
-0.584832	'13'	'Recovery'
-0.991903	'13'	'Recovery'
-0.641027	'13'	'Recovery'
-0.684954	'13'	'Recovery'
-0.572999	'13'	'Recovery'
-0.140162	'13'	'Recovery'
-0.0771265	'13'	'Recovery'
-0.139743	'13'	'Recovery'
-0.0358023	'13'	'Recovery'
0.021895	'13'	'Recovery'
0.0377952	'13'	'Recovery'
0.0543548	'13'	'Recovery'
-0.00179033	'13'	'Recovery'
-0.06121	'13'	'Recovery'
-0.0271338	'13'	'Recovery'
-0.0221122	'13'	'Recovery'
0.0438147	'13'	'Recovery'
0.0507087	'13'	'Recovery'
0.0505275	'13'	'Recovery'
0.1241	'13'	'Recovery'
0.0716645	'13'	'Recovery'
0.023982	'13'	'Recovery'
0.0242836	'13'	'Recovery'
0.0875749	'13'	'Recovery'
0.132086	'13'	'Recovery'
0.0897225	'13'	'Recovery'
0.0109836	'13'	'Recovery'
-0.0540693	'13'	'Recovery'
-0.0263181	'13'	'Recovery'
-0.0341002	'13'	'Recovery'
-0.0780692	'13'	'Recovery'
-0.0765376	'13'	'Recovery'
-0.00362079	'13'	'Recovery'
0.0765092	'13'	'Recovery'
0.0581135	'13'	'Recovery'
0.0219133	'13'	'Recovery'
-0.0097487	'13'	'Recovery'
-0.112105	'13'	'Recovery'
-0.0944378	'13'	'Recovery'
0.0123676	'13'	'Recovery'
0.0357899	'13'	'Recovery'
0.0705191	'13'	'Recovery'
0.0940267	'13'	'Recovery'
0.0887211	'13'	'Recovery'
0.0210774	'13'	'Recovery'
-0.0246425	'13'	'Recovery'
-0.0165073	'13'	'Recovery'
0.0478726	'13'	'Recovery'
0.0543735	'13'	'Recovery'
0.0488477	'13'	'Recovery'
0.0594986	'13'	'Recovery'
0.0199251	'13'	'Recovery'
0.0345657	'13'	'Recovery'
0.0244602	'13'	'Recovery'
-0.0291919	'13'	'Recovery'
-0.0356641	'13'	'Recovery'
-0.00260902	'13'	'Recovery'
0.0255623	'13'	'Recovery'
0.0780504	'13'	'Recovery'
0.110492	'13'	'Recovery'
0.0645134	'13'	'Recovery'
0.0718341	'13'	'Recovery'
0.0700048	'13'	'Recovery'
0.0429101	'13'	'Recovery'
0.0537074	'13'	'Recovery'
0.0671079	'13'	'Recovery'
0.035703	'13'	'Recovery'
-0.0196909	'13'	'Recovery'
0.00111828	'13'	'Recovery'
0.0474945	'13'	'Recovery'
0.038913	'13'	'Recovery'
0.0124443	'13'	'Recovery'
-0.0186425	'13'	'Recovery'
0.0335615	'13'	'Recovery'
0.103571	'13'	'Recovery'
0.0835286	'13'	'Recovery'
0.00396309	'13'	'Recovery'
0.0019992	'13'	'Recovery'
-0.00409581	'13'	'Recovery'
-0.00797302	'13'	'Recovery'
0.0414348	'13'	'Recovery'
0.0178242	'13'	'Recovery'
-0.0287924	'13'	'Recovery'
0.0123042	'13'	'Recovery'
0.0164386	'13'	'Recovery'
0.0226322	'13'	'Recovery'
0.00467711	'13'	'Recovery'
0.0116464	'13'	'Recovery'
-0.00166984	'13'	'Recovery'
0.018468	'13'	'Recovery'
0.0230064	'13'	'Recovery'
0.0761044	'13'	'Recovery'
0.0199435	'13'	'Recovery'
-0.00833528	'13'	'Recovery'
0.0398846	'13'	'Recovery'
0.0405137	'13'	'Recovery'
0.0516978	'13'	'Recovery'
0.0404073	'13'	'Recovery'
-0.0477441	'13'	'Recovery'
-0.120219	'13'	'Recovery'
-0.031364	'13'	'Recovery'
0.0454134	'13'	'Recovery'
0.0565733	'13'	'Recovery'
0.0100579	'13'	'Recovery'
-0.0153394	'13'	'Recovery'
-0.018855	'13'	'Recovery'
-0.02578	'13'	'Recovery'
-0.00790612	'13'	'Recovery'
-0.014406	'13'	'Recovery'
-0.00312373	'13'	'Recovery'
0.0091928	'13'	'Recovery'
0.0282911	'13'	'Recovery'
-0.0195058	'13'	'Recovery'
-0.0917959	'13'	'Recovery'
-0.120887	'13'	'Recovery'
-0.0586263	'13'	'Recovery'
0.0252012	'13'	'Recovery'
0.0479984	'13'	'Recovery'
-0.0269819	'13'	'Recovery'
-0.0795937	'13'	'Recovery'
-0.128093	'13'	'Recovery'
-0.167183	'13'	'Recovery'
-0.107467	'13'	'Recovery'
-0.0759863	'13'	'Recovery'
-0.0629896	'13'	'Recovery'
-0.0913241	'13'	'Recovery'
-0.073754	'13'	'Recovery'
-0.0541835	'13'	'Recovery'
-0.0877669	'13'	'Recovery'
-0.0364363	'13'	'Recovery'
0.0503602	'13'	'Recovery'
0.00685168	'13'	'Recovery'
0.0470176	'13'	'Recovery'
0.0914437	'13'	'Recovery'
0.0493354	'13'	'Recovery'
0.0292845	'13'	'Recovery'
0.01437	'13'	'Recovery'
-0.109366	'13'	'Recovery'
-0.077153	'13'	'Recovery'
-0.0629474	'13'	'Recovery'
-0.0703851	'13'	'Recovery'
0.00221597	'13'	'Recovery'
-0.105318	'13'	'Recovery'
0.00119369	'13'	'Recovery'
0.345485	'13'	'Recovery'
-1.07975	'14'	'Recovery'
-1.62097	'14'	'Recovery'
-1.09172	'14'	'Recovery'
-1.12653	'14'	'Recovery'
-0.973773	'14'	'Recovery'
-0.586406	'14'	'Recovery'
-0.702806	'14'	'Recovery'
-0.629731	'14'	'Recovery'
-0.311813	'14'	'Recovery'
-0.333892	'14'	'Recovery'
-0.338173	'14'	'Recovery'
-0.170006	'14'	'Recovery'
-0.151042	'14'	'Recovery'
-0.111031	'14'	'Recovery'
-0.0395508	'14'	'Recovery'
-0.0565058	'14'	'Recovery'
-0.119759	'14'	'Recovery'
-0.204641	'14'	'Recovery'
-0.284559	'14'	'Recovery'
-0.207835	'14'	'Recovery'
-0.185637	'14'	'Recovery'
-0.136222	'14'	'Recovery'
-0.0378182	'14'	'Recovery'
0.0164651	'14'	'Recovery'
0.0207465	'14'	'Recovery'
-0.0428602	'14'	'Recovery'
-0.093813	'14'	'Recovery'
-0.0520596	'14'	'Recovery'
-0.0821088	'14'	'Recovery'
-0.115572	'14'	'Recovery'
-0.176182	'14'	'Recovery'
-0.233411	'14'	'Recovery'
-0.245694	'14'	'Recovery'
-0.136112	'14'	'Recovery'
-0.0694078	'14'	'Recovery'
-0.0892033	'14'	'Recovery'
-0.141095	'14'	'Recovery'
-0.186994	'14'	'Recovery'
-0.170396	'14'	'Recovery'
-0.238879	'14'	'Recovery'
-0.243852	'14'	'Recovery'
-0.1807	'14'	'Recovery'
-0.172831	'14'	'Recovery'
-0.167612	'14'	'Recovery'
-0.109178	'14'	'Recovery'
-0.158355	'14'	'Recovery'
-0.191328	'14'	'Recovery'
-0.171539	'14'	'Recovery'
-0.13806	'14'	'Recovery'
-0.13365	'14'	'Recovery'
-0.11147	'14'	'Recovery'
-0.120814	'14'	'Recovery'
-0.0983509	'14'	'Recovery'
-0.0539673	'14'	'Recovery'
-0.0790499	'14'	'Recovery'
-0.0576454	'14'	'Recovery'
-0.138857	'14'	'Recovery'
-0.177474	'14'	'Recovery'
-0.187215	'14'	'Recovery'
-0.169835	'14'	'Recovery'
-0.124764	'14'	'Recovery'
-0.0649164	'14'	'Recovery'
-0.0543232	'14'	'Recovery'
-0.0657412	'14'	'Recovery'
0.0128419	'14'	'Recovery'
0.0141039	'14'	'Recovery'
-0.0657899	'14'	'Recovery'
-0.170282	'14'	'Recovery'
-0.120555	'14'	'Recovery'
-0.0577436	'14'	'Recovery'
-0.0370845	'14'	'Recovery'
-0.0701987	'14'	'Recovery'
-0.0667405	'14'	'Recovery'
-0.0587056	'14'	'Recovery'
-0.0279964	'14'	'Recovery'
-0.0245711	'14'	'Recovery'
-0.0703149	'14'	'Recovery'
-0.0739915	'14'	'Recovery'
-0.0829118	'14'	'Recovery'
-0.0254041	'14'	'Recovery'
-0.0543361	'14'	'Recovery'
-0.0921313	'14'	'Recovery'
-0.102373	'14'	'Recovery'
-0.0688776	'14'	'Recovery'
-0.0920219	'14'	'Recovery'
-0.0539663	'14'	'Recovery'
-0.00104824	'14'	'Recovery'
0.0331043	'14'	'Recovery'
0.00743696	'14'	'Recovery'
-0.0117634	'14'	'Recovery'
-0.0199198	'14'	'Recovery'
-0.0436719	'14'	'Recovery'
-0.0112496	'14'	'Recovery'
-0.0442701	'14'	'Recovery'
-0.0223735	'14'	'Recovery'
-0.0520303	'14'	'Recovery'
-0.0223224	'14'	'Recovery'
0.0544759	'14'	'Recovery'
0.0834562	'14'	'Recovery'
0.0127461	'14'	'Recovery'
-0.0446017	'14'	'Recovery'
-0.035539	'14'	'Recovery'
0.0193194	'14'	'Recovery'
-0.0248486	'14'	'Recovery'
-0.0762321	'14'	'Recovery'
-0.0629926	'14'	'Recovery'
-0.105566	'14'	'Recovery'
-0.117047	'14'	'Recovery'
-0.0269846	'14'	'Recovery'
0.0320619	'14'	'Recovery'
0.0397313	'14'	'Recovery'
0.017065	'14'	'Recovery'
-0.0271767	'14'	'Recovery'
-0.0491123	'14'	'Recovery'
[truncated: 176 more rows]

## Sheet: DOC_fMRIpos
Repertoire_entropy	SUB_number	Condition
-0.69584	'1'	fMRIpos'
-1.01947	'1'	fMRIpos'
-0.502535	'1'	fMRIpos'
-0.610271	'1'	fMRIpos'
-0.607376	'1'	fMRIpos'
0.0326761	'1'	fMRIpos'
0.17389	'1'	fMRIpos'
0.00882291	'1'	fMRIpos'
-0.115	'1'	fMRIpos'
-0.103524	'1'	fMRIpos'
-0.151018	'1'	fMRIpos'
-0.120455	'1'	fMRIpos'
-0.129557	'1'	fMRIpos'
-0.0309025	'1'	fMRIpos'
0.0784805	'1'	fMRIpos'
0.0121727	'1'	fMRIpos'
-0.063077	'1'	fMRIpos'
0.0294839	'1'	fMRIpos'
0.00637518	'1'	fMRIpos'
-0.039119	'1'	fMRIpos'
-0.061196	'1'	fMRIpos'
-0.168689	'1'	fMRIpos'
-0.211629	'1'	fMRIpos'
-0.130601	'1'	fMRIpos'
-0.110568	'1'	fMRIpos'
-0.188671	'1'	fMRIpos'
-0.242123	'1'	fMRIpos'
-0.220206	'1'	fMRIpos'
-0.221581	'1'	fMRIpos'
-0.214465	'1'	fMRIpos'
-0.144314	'1'	fMRIpos'
-0.172355	'1'	fMRIpos'
-0.222174	'1'	fMRIpos'
-0.223368	'1'	fMRIpos'
-0.122086	'1'	fMRIpos'
-0.090502	'1'	fMRIpos'
-0.100423	'1'	fMRIpos'
-0.0959973	'1'	fMRIpos'
-0.0929776	'1'	fMRIpos'
-0.217477	'1'	fMRIpos'
-0.476044	'1'	fMRIpos'
-0.578174	'1'	fMRIpos'
-0.587412	'1'	fMRIpos'
-0.658803	'1'	fMRIpos'
-0.345835	'1'	fMRIpos'
-0.0675611	'1'	fMRIpos'
0.0491938	'1'	fMRIpos'
0.132959	'1'	fMRIpos'
0.114857	'1'	fMRIpos'
0.0669031	'1'	fMRIpos'
0.123997	'1'	fMRIpos'
0.25256	'1'	fMRIpos'
0.209599	'1'	fMRIpos'
-0.07975	'1'	fMRIpos'
-0.402312	'1'	fMRIpos'
-0.197669	'1'	fMRIpos'
-0.0111402	'1'	fMRIpos'
0.0184117	'1'	fMRIpos'
0.0424091	'1'	fMRIpos'
0.065905	'1'	fMRIpos'
0.109903	'1'	fMRIpos'
0.192551	'1'	fMRIpos'
0.136601	'1'	fMRIpos'
-0.0565358	'1'	fMRIpos'
-0.0208209	'1'	fMRIpos'
0.164001	'1'	fMRIpos'
0.140632	'1'	fMRIpos'
0.027959	'1'	fMRIpos'
0.0296089	'1'	fMRIpos'
0.0380852	'1'	fMRIpos'
0.0613944	'1'	fMRIpos'
0.119609	'1'	fMRIpos'
0.0541723	'1'	fMRIpos'
-0.0981732	'1'	fMRIpos'
-0.184468	'1'	fMRIpos'
-0.118837	'1'	fMRIpos'
-0.0687826	'1'	fMRIpos'
-0.103303	'1'	fMRIpos'
-0.334983	'1'	fMRIpos'
-0.514478	'1'	fMRIpos'
-0.280662	'1'	fMRIpos'
-0.0535263	'1'	fMRIpos'
0.163483	'1'	fMRIpos'
0.251692	'1'	fMRIpos'
0.263704	'1'	fMRIpos'
0.15174	'1'	fMRIpos'
0.115545	'1'	fMRIpos'
0.0711377	'1'	fMRIpos'
-0.0428914	'1'	fMRIpos'
-0.0916823	'1'	fMRIpos'
-0.0185877	'1'	fMRIpos'
-0.0160828	'1'	fMRIpos'
-0.0593828	'1'	fMRIpos'
0.00269035	'1'	fMRIpos'
0.0748179	'1'	fMRIpos'
0.00880163	'1'	fMRIpos'
-0.0708196	'1'	fMRIpos'
-0.0215406	'1'	fMRIpos'
0.0214459	'1'	fMRIpos'
-0.0263596	'1'	fMRIpos'
-0.110558	'1'	fMRIpos'
-0.258586	'1'	fMRIpos'
-0.183819	'1'	fMRIpos'
-0.0342035	'1'	fMRIpos'
0.071526	'1'	fMRIpos'
0.140725	'1'	fMRIpos'
0.0966077	'1'	fMRIpos'
-0.0390516	'1'	fMRIpos'
0.00753602	'1'	fMRIpos'
0.106335	'1'	fMRIpos'
0.122282	'1'	fMRIpos'
0.191949	'1'	fMRIpos'
0.2992	'1'	fMRIpos'
0.299505	'1'	fMRIpos'
0.119084	'1'	fMRIpos'
-0.0627798	'1'	fMRIpos'
-0.0895481	'1'	fMRIpos'
-0.0946795	'1'	fMRIpos'
-0.154897	'1'	fMRIpos'
-0.0686492	'1'	fMRIpos'
0.11263	'1'	fMRIpos'
0.196428	'1'	fMRIpos'
0.170114	'1'	fMRIpos'
0.0865713	'1'	fMRIpos'
-0.000541081	'1'	fMRIpos'
-0.0126558	'1'	fMRIpos'
-0.00663009	'1'	fMRIpos'
-0.0317584	'1'	fMRIpos'
-0.0383302	'1'	fMRIpos'
0.037082	'1'	fMRIpos'
0.0901129	'1'	fMRIpos'
0.0360635	'1'	fMRIpos'
-0.164639	'1'	fMRIpos'
-0.429657	'1'	fMRIpos'
-0.346777	'1'	fMRIpos'
-0.118321	'1'	fMRIpos'
-0.0401847	'1'	fMRIpos'
-0.058384	'1'	fMRIpos'
-0.0660934	'1'	fMRIpos'
-0.0580548	'1'	fMRIpos'
-0.11368	'1'	fMRIpos'
-0.112401	'1'	fMRIpos'
-0.0853715	'1'	fMRIpos'
-0.0716231	'1'	fMRIpos'
-0.09278	'1'	fMRIpos'
-0.0040752	'1'	fMRIpos'
0.0809175	'1'	fMRIpos'
0.0374823	'1'	fMRIpos'
-0.104761	'1'	fMRIpos'
-0.097757	'1'	fMRIpos'
-0.0165292	'1'	fMRIpos'
-0.0164476	'1'	fMRIpos'
-0.0637013	'1'	fMRIpos'
-0.063302	'1'	fMRIpos'
-0.026157	'1'	fMRIpos'
0.0149574	'1'	fMRIpos'
-0.0280841	'1'	fMRIpos'
-0.117175	'1'	fMRIpos'
-0.157334	'1'	fMRIpos'
-0.0759504	'1'	fMRIpos'
0.0461809	'1'	fMRIpos'
-0.000238493	'1'	fMRIpos'
-0.123944	'1'	fMRIpos'
-0.0111118	'1'	fMRIpos'
0.122692	'1'	fMRIpos'
0.0793381	'1'	fMRIpos'
-0.02784	'1'	fMRIpos'
-0.0153661	'1'	fMRIpos'
0.045525	'1'	fMRIpos'
0.146685	'1'	fMRIpos'
0.132076	'1'	fMRIpos'
0.0319578	'1'	fMRIpos'
-0.0492537	'1'	fMRIpos'
0.0720437	'1'	fMRIpos'
0.192036	'1'	fMRIpos'
0.175531	'1'	fMRIpos'
0.115506	'1'	fMRIpos'
0.0386835	'1'	fMRIpos'
-0.0392578	'1'	fMRIpos'
-0.0668727	'1'	fMRIpos'
-0.0450287	'1'	fMRIpos'
-0.0627125	'1'	fMRIpos'
-0.127881	'1'	fMRIpos'
-0.116397	'1'	fMRIpos'
0.018666	'1'	fMRIpos'
0.0204618	'1'	fMRIpos'
-0.0325882	'1'	fMRIpos'
-0.0527314	'1'	fMRIpos'
-0.0688705	'1'	fMRIpos'
-0.296734	'1'	fMRIpos'
-0.637209	'1'	fMRIpos'
-0.66558	'1'	fMRIpos'
-0.581064	'1'	fMRIpos'
-0.494528	'1'	fMRIpos'
-0.243871	'1'	fMRIpos'
-0.0573937	'1'	fMRIpos'
0.0168434	'1'	fMRIpos'
0.0355696	'1'	fMRIpos'
0.00613933	'1'	fMRIpos'
-0.0804902	'1'	fMRIpos'
-0.136527	'1'	fMRIpos'
-0.104336	'1'	fMRIpos'
-0.00897327	'1'	fMRIpos'
-0.0404698	'1'	fMRIpos'
-0.152624	'1'	fMRIpos'
-0.259386	'1'	fMRIpos'
-0.433277	'1'	fMRIpos'
-0.590312	'1'	fMRIpos'
-0.776713	'1'	fMRIpos'
-0.797582	'1'	fMRIpos'
-0.776174	'1'	fMRIpos'
-0.577967	'1'	fMRIpos'
-0.316986	'1'	fMRIpos'
-0.17246	'1'	fMRIpos'
-0.148299	'1'	fMRIpos'
-0.126141	'1'	fMRIpos'
-0.0918894	'1'	fMRIpos'
-0.0762708	'1'	fMRIpos'
-0.144231	'1'	fMRIpos'
-0.252904	'1'	fMRIpos'
-0.189143	'1'	fMRIpos'
-0.0549466	'1'	fMRIpos'
0.0245236	'1'	fMRIpos'
-0.0454229	'1'	fMRIpos'
-0.142156	'1'	fMRIpos'
-0.137575	'1'	fMRIpos'
-0.111371	'1'	fMRIpos'
-0.106179	'1'	fMRIpos'
-0.136027	'1'	fMRIpos'
-0.126888	'1'	fMRIpos'
-0.153743	'1'	fMRIpos'
-0.165433	'1'	fMRIpos'
-0.101754	'1'	fMRIpos'
0.000826513	'1'	fMRIpos'
-0.00629582	'1'	fMRIpos'
-0.0233118	'1'	fMRIpos'
-0.0133648	'1'	fMRIpos'
-0.0632979	'1'	fMRIpos'
-0.163886	'1'	fMRIpos'
-0.145124	'1'	fMRIpos'
-0.105926	'1'	fMRIpos'
-0.181954	'1'	fMRIpos'
-0.22824	'1'	fMRIpos'
-0.120577	'1'	fMRIpos'
-0.0860302	'1'	fMRIpos'
-0.0984097	'1'	fMRIpos'
-0.0628384	'1'	fMRIpos'
0.0983786	'1'	fMRIpos'
0.130613	'1'	fMRIpos'
-0.0605448	'1'	fMRIpos'
-0.225955	'1'	fMRIpos'
-0.0580088	'1'	fMRIpos'
0.0739659	'1'	fMRIpos'
0.0648367	'1'	fMRIpos'
0.0137213	'1'	fMRIpos'
-0.0403075	'1'	fMRIpos'
-0.0610841	'1'	fMRIpos'
-0.0323561	'1'	fMRIpos'
-0.0853216	'1'	fMRIpos'
-0.157711	'1'	fMRIpos'
-0.143297	'1'	fMRIpos'
-0.135781	'1'	fMRIpos'
-0.172327	'1'	fMRIpos'
-0.0873401	'1'	fMRIpos'
-0.0480454	'1'	fMRIpos'
-0.0705298	'1'	fMRIpos'
-0.116883	'1'	fMRIpos'
-0.289573	'1'	fMRIpos'
-0.620045	'1'	fMRIpos'
-0.909524	'1'	fMRIpos'
-1.06813	'1'	fMRIpos'
-0.864644	'1'	fMRIpos'
-0.406589	'1'	fMRIpos'
-0.101198	'1'	fMRIpos'
0.0149437	'1'	fMRIpos'
0.00942859	'1'	fMRIpos'
0.0315831	'1'	fMRIpos'
0.0335255	'1'	fMRIpos'
-0.022638	'1'	fMRIpos'
-0.0304844	'1'	fMRIpos'
0.0802806	'1'	fMRIpos'
0.100932	'1'	fMRIpos'
0.0977868	'1'	fMRIpos'
-0.00730501	'1'	fMRIpos'
-0.312596	'1'	fMRIpos'
-0.657624	'1'	fMRIpos'
-0.694976	'1'	fMRIpos'
-0.75918	'1'	fMRIpos'
-0.737837	'1'	fMRIpos'
-0.54317	'1'	fMRIpos'
-0.229034	'1'	fMRIpos'
-0.0819567	'1'	fMRIpos'
-0.233173	'1'	fMRIpos'
-0.144528	'1'	fMRIpos'
0.204211	'1'	fMRIpos'
-0.770479	'2'	fMRIpos'
-1.39354	'2'	fMRIpos'
-0.692784	'2'	fMRIpos'
-0.835947	'2'	fMRIpos'
-0.613035	'2'	fMRIpos'
0.0278961	'2'	fMRIpos'
0.0996931	'2'	fMRIpos'
-0.0590599	'2'	fMRIpos'
-0.00789641	'2'	fMRIpos'
0.00451051	'2'	fMRIpos'
-0.0316688	'2'	fMRIpos'
0.0121419	'2'	fMRIpos'
0.0215975	'2'	fMRIpos'
0.0326697	'2'	fMRIpos'
0.0917369	'2'	fMRIpos'
0.079126	'2'	fMRIpos'
0.0560302	'2'	fMRIpos'
0.025093	'2'	fMRIpos'
0.00151959	'2'	fMRIpos'
0.0151432	'2'	fMRIpos'
-0.0069864	'2'	fMRIpos'
-0.0154288	'2'	fMRIpos'
0.000806269	'2'	fMRIpos'
-0.0410465	'2'	fMRIpos'
-0.149495	'2'	fMRIpos'
-0.154398	'2'	fMRIpos'
-0.0991478	'2'	fMRIpos'
0.0140294	'2'	fMRIpos'
0.125348	'2'	fMRIpos'
0.100008	'2'	fMRIpos'
0.102752	'2'	fMRIpos'
0.126975	'2'	fMRIpos'
0.0679145	'2'	fMRIpos'
0.0424568	'2'	fMRIpos'
0.0214488	'2'	fMRIpos'
0.0415515	'2'	fMRIpos'
0.062931	'2'	fMRIpos'
0.0447028	'2'	fMRIpos'
0.0171622	'2'	fMRIpos'
0.0339288	'2'	fMRIpos'
0.0411335	'2'	fMRIpos'
0.0716101	'2'	fMRIpos'
0.0740805	'2'	fMRIpos'
0.0581756	'2'	fMRIpos'
0.0416054	'2'	fMRIpos'
0.0375055	'2'	fMRIpos'
0.0372646	'2'	fMRIpos'
0.0847315	'2'	fMRIpos'
0.0558683	'2'	fMRIpos'
0.0446101	'2'	fMRIpos'
0.0176946	'2'	fMRIpos'
0.00538407	'2'	fMRIpos'
0.0377332	'2'	fMRIpos'
0.0684719	'2'	fMRIpos'
0.130194	'2'	fMRIpos'
0.134746	'2'	fMRIpos'
0.0141672	'2'	fMRIpos'
-0.0111766	'2'	fMRIpos'
0.051509	'2'	fMRIpos'
0.0900132	'2'	fMRIpos'
0.0910553	'2'	fMRIpos'
0.0545057	'2'	fMRIpos'
0.0326587	'2'	fMRIpos'
0.0333947	'2'	fMRIpos'
0.0617742	'2'	fMRIpos'
0.0354499	'2'	fMRIpos'
0.0402578	'2'	fMRIpos'
0.0770649	'2'	fMRIpos'
0.0893068	'2'	fMRIpos'
0.10675	'2'	fMRIpos'
0.0610841	'2'	fMRIpos'
0.0708207	'2'	fMRIpos'
0.0922484	'2'	fMRIpos'
0.0418957	'2'	fMRIpos'
0.0574433	'2'	fMRIpos'
0.0528214	'2'	fMRIpos'
0.027216	'2'	fMRIpos'
0.0660773	'2'	fMRIpos'
0.097317	'2'	fMRIpos'
0.0702911	'2'	fMRIpos'
0.0725862	'2'	fMRIpos'
0.0902632	'2'	fMRIpos'
0.0722582	'2'	fMRIpos'
0.0406761	'2'	fMRIpos'
0.0636584	'2'	fMRIpos'
0.0676801	'2'	fMRIpos'
-0.000856123	'2'	fMRIpos'
-0.0200922	'2'	fMRIpos'
0.0710979	'2'	fMRIpos'
0.110125	'2'	fMRIpos'
0.0713542	'2'	fMRIpos'
0.0355618	'2'	fMRIpos'
0.0448389	'2'	fMRIpos'
0.0745312	'2'	fMRIpos'
0.0785682	'2'	fMRIpos'
0.0850983	'2'	fMRIpos'
0.101301	'2'	fMRIpos'
0.0972576	'2'	fMRIpos'
0.0435814	'2'	fMRIpos'
0.0912585	'2'	fMRIpos'
0.122001	'2'	fMRIpos'
0.0998649	'2'	fMRIpos'
0.0663507	'2'	fMRIpos'
0.0849394	'2'	fMRIpos'
0.116157	'2'	fMRIpos'
0.180764	'2'	fMRIpos'
0.139661	'2'	fMRIpos'
0.0662153	'2'	fMRIpos'
0.080805	'2'	fMRIpos'
0.124806	'2'	fMRIpos'
0.12209	'2'	fMRIpos'
0.0744594	'2'	fMRIpos'
0.00587373	'2'	fMRIpos'
0.0222366	'2'	fMRIpos'
0.0812925	'2'	fMRIpos'
0.0951161	'2'	fMRIpos'
0.161673	'2'	fMRIpos'
0.146051	'2'	fMRIpos'
0.119498	'2'	fMRIpos'
0.0643084	'2'	fMRIpos'
0.0528677	'2'	fMRIpos'
0.0570116	'2'	fMRIpos'
0.0955116	'2'	fMRIpos'
0.0794879	'2'	fMRIpos'
0.069898	'2'	fMRIpos'
0.0802232	'2'	fMRIpos'
0.0352227	'2'	fMRIpos'
0.0119248	'2'	fMRIpos'
0.0457222	'2'	fMRIpos'
0.0849709	'2'	fMRIpos'
0.13411	'2'	fMRIpos'
0.123782	'2'	fMRIpos'
0.115413	'2'	fMRIpos'
0.14199	'2'	fMRIpos'
0.127642	'2'	fMRIpos'
0.0989533	'2'	fMRIpos'
0.0640867	'2'	fMRIpos'
0.0309857	'2'	fMRIpos'
0.0874401	'2'	fMRIpos'
0.107351	'2'	fMRIpos'
0.0712414	'2'	fMRIpos'
0.0855578	'2'	fMRIpos'
0.076494	'2'	fMRIpos'
0.0253495	'2'	fMRIpos'
0.0266987	'2'	fMRIpos'
0.0399892	'2'	fMRIpos'
0.0491741	'2'	fMRIpos'
0.0497982	'2'	fMRIpos'
0.0713726	'2'	fMRIpos'
0.0507151	'2'	fMRIpos'
0.00705322	'2'	fMRIpos'
0.0620096	'2'	fMRIpos'
0.122336	'2'	fMRIpos'
0.145927	'2'	fMRIpos'
0.121073	'2'	fMRIpos'
0.113555	'2'	fMRIpos'
0.107539	'2'	fMRIpos'
0.0427852	'2'	fMRIpos'
0.0446915	'2'	fMRIpos'
0.0403284	'2'	fMRIpos'
0.0345747	'2'	fMRIpos'
0.0625552	'2'	fMRIpos'
0.0139993	'2'	fMRIpos'
0.0188241	'2'	fMRIpos'
0.0527716	'2'	fMRIpos'
0.0331965	'2'	fMRIpos'
0.0229386	'2'	fMRIpos'
0.0439063	'2'	fMRIpos'
0.0653242	'2'	fMRIpos'
0.0666939	'2'	fMRIpos'
0.0581415	'2'	fMRIpos'
0.0523771	'2'	fMRIpos'
0.0801373	'2'	fMRIpos'
0.0709577	'2'	fMRIpos'
0.137633	'2'	fMRIpos'
0.140486	'2'	fMRIpos'
0.116556	'2'	fMRIpos'
0.036265	'2'	fMRIpos'
0.0216354	'2'	fMRIpos'
0.0239394	'2'	fMRIpos'
0.00111776	'2'	fMRIpos'
-0.0174112	'2'	fMRIpos'
0.0430485	'2'	fMRIpos'
0.0538528	'2'	fMRIpos'
0.0316414	'2'	fMRIpos'
0.0205228	'2'	fMRIpos'
0.0185949	'2'	fMRIpos'
0.00336334	'2'	fMRIpos'
0.0133604	'2'	fMRIpos'
0.0412856	'2'	fMRIpos'
0.0551824	'2'	fMRIpos'
-0.00263274	'2'	fMRIpos'
0.011063	'2'	fMRIpos'
0.0213993	'2'	fMRIpos'
0.0728065	'2'	fMRIpos'
0.0738207	'2'	fMRIpos'
0.0650917	'2'	fMRIpos'
0.0286078	'2'	fMRIpos'
0.0513848	'2'	fMRIpos'
0.101813	'2'	fMRIpos'
0.146333	'2'	fMRIpos'
0.0963963	'2'	fMRIpos'
0.082236	'2'	fMRIpos'
0.0840194	'2'	fMRIpos'
0.074227	'2'	fMRIpos'
0.0673945	'2'	fMRIpos'
0.0567457	'2'	fMRIpos'
0.0788205	'2'	fMRIpos'
0.0850236	'2'	fMRIpos'
0.065692	'2'	fMRIpos'
0.0296952	'2'	fMRIpos'
0.0338692	'2'	fMRIpos'
0.0620706	'2'	fMRIpos'
0.112957	'2'	fMRIpos'
0.0530177	'2'	fMRIpos'
0.0144724	'2'	fMRIpos'
0.020412	'2'	fMRIpos'
0.00332997	'2'	fMRIpos'
-0.0152444	'2'	fMRIpos'
0.0455122	'2'	fMRIpos'
0.0795012	'2'	fMRIpos'
0.121246	'2'	fMRIpos'
0.154745	'2'	fMRIpos'
0.113391	'2'	fMRIpos'
0.0280151	'2'	fMRIpos'
0.00941516	'2'	fMRIpos'
0.0122889	'2'	fMRIpos'
0.0298202	'2'	fMRIpos'
0.0603192	'2'	fMRIpos'
0.0651544	'2'	fMRIpos'
0.0656627	'2'	fMRIpos'
0.0353184	'2'	fMRIpos'
0.011084	'2'	fMRIpos'
0.0215654	'2'	fMRIpos'
0.0308484	'2'	fMRIpos'
0.0285187	'2'	fMRIpos'
0.0458052	'2'	fMRIpos'
0.0726231	'2'	fMRIpos'
0.111812	'2'	fMRIpos'
0.0744543	'2'	fMRIpos'
0.0236366	'2'	fMRIpos'
0.0400333	'2'	fMRIpos'
0.071013	'2'	fMRIpos'
0.059053	'2'	fMRIpos'
0.0360522	'2'	fMRIpos'
0.0185283	'2'	fMRIpos'
0.00119357	'2'	fMRIpos'
0.00480852	'2'	fMRIpos'
0.085953	'2'	fMRIpos'
0.0643842	'2'	fMRIpos'
0.0667937	'2'	fMRIpos'
0.132886	'2'	fMRIpos'
0.10531	'2'	fMRIpos'
0.0993123	'2'	fMRIpos'
0.0835636	'2'	fMRIpos'
0.0488576	'2'	fMRIpos'
0.0165386	'2'	fMRIpos'
0.0510588	'2'	fMRIpos'
0.0653586	'2'	fMRIpos'
0.0191191	'2'	fMRIpos'
0.0254909	'2'	fMRIpos'
0.0131607	'2'	fMRIpos'
-0.00240534	'2'	fMRIpos'
0.0441238	'2'	fMRIpos'
0.0424131	'2'	fMRIpos'
0.0490206	'2'	fMRIpos'
0.0695103	'2'	fMRIpos'
0.0644109	'2'	fMRIpos'
0.0626318	'2'	fMRIpos'
0.0839028	'2'	fMRIpos'
0.0578209	'2'	fMRIpos'
0.084402	'2'	fMRIpos'
0.072751	'2'	fMRIpos'
0.160424	'2'	fMRIpos'
0.23979	'2'	fMRIpos'
0.24108	'2'	fMRIpos'
0.116479	'2'	fMRIpos'
0.0368796	'2'	fMRIpos'
-0.00814962	'2'	fMRIpos'
0.0141879	'2'	fMRIpos'
0.0554612	'2'	fMRIpos'
-0.00176749	'2'	fMRIpos'
-0.0710886	'2'	fMRIpos'
-0.0350431	'2'	fMRIpos'
-0.146417	'2'	fMRIpos'
-0.538369	'2'	fMRIpos'
-0.7586	'2'	fMRIpos'
-0.888741	'2'	fMRIpos'
-0.842983	'2'	fMRIpos'
-0.763192	'2'	fMRIpos'
-0.980107	'2'	fMRIpos'
-0.902263	'2'	fMRIpos'
-0.757091	'2'	fMRIpos'
-0.815153	'2'	fMRIpos'
-0.648577	'2'	fMRIpos'
-0.87087	'3'	fMRIpos'
-1.12692	'3'	fMRIpos'
-0.630406	'3'	fMRIpos'
-0.724125	'3'	fMRIpos'
-0.86345	'3'	fMRIpos'
-0.236479	'3'	fMRIpos'
-0.08192	'3'	fMRIpos'
-0.151114	'3'	fMRIpos'
-0.122225	'3'	fMRIpos'
-0.000553137	'3'	fMRIpos'
0.0132677	'3'	fMRIpos'
-0.0469887	'3'	fMRIpos'
-0.0357845	'3'	fMRIpos'
0.0546345	'3'	fMRIpos'
0.0946554	'3'	fMRIpos'
-0.000431839	'3'	fMRIpos'
-0.0605083	'3'	fMRIpos'
-0.110911	'3'	fMRIpos'
-0.155375	'3'	fMRIpos'
-0.111677	'3'	fMRIpos'
-0.0960379	'3'	fMRIpos'
-0.140758	'3'	fMRIpos'
-0.0621621	'3'	fMRIpos'
-0.118157	'3'	fMRIpos'
-0.209065	'3'	fMRIpos'
-0.105639	'3'	fMRIpos'
-0.117823	'3'	fMRIpos'
-0.234703	'3'	fMRIpos'
-0.19257	'3'	fMRIpos'
-0.161843	'3'	fMRIpos'
-0.201489	'3'	fMRIpos'
-0.209312	'3'	fMRIpos'
-0.190682	'3'	fMRIpos'
-0.172041	'3'	fMRIpos'
-0.185875	'3'	fMRIpos'
-0.204424	'3'	fMRIpos'
-0.206478	'3'	fMRIpos'
-0.218057	'3'	fMRIpos'
-0.240503	'3'	fMRIpos'
-0.176931	'3'	fMRIpos'
-0.175772	'3'	fMRIpos'
-0.205976	'3'	fMRIpos'
-0.200912	'3'	fMRIpos'
-0.209311	'3'	fMRIpos'
-0.225794	'3'	fMRIpos'
-0.216251	'3'	fMRIpos'
-0.2175	'3'	fMRIpos'
-0.173589	'3'	fMRIpos'
-0.200066	'3'	fMRIpos'
-0.192144	'3'	fMRIpos'
-0.127795	'3'	fMRIpos'
-0.181933	'3'	fMRIpos'
-0.21812	'3'	fMRIpos'
-0.155983	'3'	fMRIpos'
-0.127575	'3'	fMRIpos'
-0.143279	'3'	fMRIpos'
-0.197237	'3'	fMRIpos'
-0.236973	'3'	fMRIpos'
-0.230999	'3'	fMRIpos'
-0.239236	'3'	fMRIpos'
-0.238206	'3'	fMRIpos'
-0.262778	'3'	fMRIpos'
-0.240249	'3'	fMRIpos'
-0.207492	'3'	fMRIpos'
-0.214427	'3'	fMRIpos'
-0.218441	'3'	fMRIpos'
-0.110081	'3'	fMRIpos'
-0.0124396	'3'	fMRIpos'
-0.054864	'3'	fMRIpos'
-0.151271	'3'	fMRIpos'
-0.149999	'3'	fMRIpos'
-0.174963	'3'	fMRIpos'
-0.172939	'3'	fMRIpos'
-0.201108	'3'	fMRIpos'
-0.221775	'3'	fMRIpos'
-0.139637	'3'	fMRIpos'
-0.0347783	'3'	fMRIpos'
-0.089405	'3'	fMRIpos'
-0.178889	'3'	fMRIpos'
-0.143411	'3'	fMRIpos'
-0.0868748	'3'	fMRIpos'
-0.166788	'3'	fMRIpos'
-0.172404	'3'	fMRIpos'
-0.0799426	'3'	fMRIpos'
-0.0283708	'3'	fMRIpos'
-0.0593838	'3'	fMRIpos'
-0.0794338	'3'	fMRIpos'
0.0565743	'3'	fMRIpos'
0.117674	'3'	fMRIpos'
0.103787	'3'	fMRIpos'
0.0350274	'3'	fMRIpos'
0.0379421	'3'	fMRIpos'
0.0320289	'3'	fMRIpos'
-0.0819102	'3'	fMRIpos'
-0.141741	'3'	fMRIpos'
-0.0259949	'3'	fMRIpos'
-0.0931243	'3'	fMRIpos'
-0.165687	'3'	fMRIpos'
-0.193885	'3'	fMRIpos'
-0.117951	'3'	fMRIpos'
-0.139796	'3'	fMRIpos'
-0.145868	'3'	fMRIpos'
-0.177331	'3'	fMRIpos'
-0.148843	'3'	fMRIpos'
-0.103714	'3'	fMRIpos'
-0.181466	'3'	fMRIpos'
-0.196282	'3'	fMRIpos'
-0.195988	'3'	fMRIpos'
-0.255163	'3'	fMRIpos'
-0.261283	'3'	fMRIpos'
-0.173554	'3'	fMRIpos'
-0.164579	'3'	fMRIpos'
-0.259699	'3'	fMRIpos'
-0.2765	'3'	fMRIpos'
-0.230171	'3'	fMRIpos'
-0.196783	'3'	fMRIpos'
-0.1877	'3'	fMRIpos'
-0.193284	'3'	fMRIpos'
-0.17036	'3'	fMRIpos'
-0.148917	'3'	fMRIpos'
-0.156132	'3'	fMRIpos'
-0.171828	'3'	fMRIpos'
-0.157222	'3'	fMRIpos'
-0.184083	'3'	fMRIpos'
-0.229852	'3'	fMRIpos'
-0.221545	'3'	fMRIpos'
-0.17827	'3'	fMRIpos'
-0.19502	'3'	fMRIpos'
-0.227824	'3'	fMRIpos'
-0.214523	'3'	fMRIpos'
-0.193527	'3'	fMRIpos'
-0.215093	'3'	fMRIpos'
-0.187345	'3'	fMRIpos'
-0.155398	'3'	fMRIpos'
-0.158076	'3'	fMRIpos'
-0.212685	'3'	fMRIpos'
-0.195744	'3'	fMRIpos'
-0.241139	'3'	fMRIpos'
-0.271867	'3'	fMRIpos'
-0.230235	'3'	fMRIpos'
-0.184212	'3'	fMRIpos'
-0.167528	'3'	fMRIpos'
-0.138853	'3'	fMRIpos'
-0.101262	'3'	fMRIpos'
-0.108307	'3'	fMRIpos'
-0.128447	'3'	fMRIpos'
-0.12795	'3'	fMRIpos'
-0.142376	'3'	fMRIpos'
-0.140064	'3'	fMRIpos'
-0.180417	'3'	fMRIpos'
-0.0838247	'3'	fMRIpos'
0.0303676	'3'	fMRIpos'
0.0144996	'3'	fMRIpos'
-0.0387017	'3'	fMRIpos'
-0.0021129	'3'	fMRIpos'
0.0161355	'3'	fMRIpos'
-0.0650354	'3'	fMRIpos'
-0.0621768	'3'	fMRIpos'
0.0110905	'3'	fMRIpos'
-0.0224698	'3'	fMRIpos'
0.0132364	'3'	fMRIpos'
0.0418572	'3'	fMRIpos'
-0.0403093	'3'	fMRIpos'
-0.17437	'3'	fMRIpos'
-0.179617	'3'	fMRIpos'
-0.184173	'3'	fMRIpos'
-0.229331	'3'	fMRIpos'
-0.229103	'3'	fMRIpos'
-0.235582	'3'	fMRIpos'
-0.215126	'3'	fMRIpos'
-0.229617	'3'	fMRIpos'
-0.244169	'3'	fMRIpos'
-0.240041	'3'	fMRIpos'
-0.175478	'3'	fMRIpos'
-0.146175	'3'	fMRIpos'
-0.122254	'3'	fMRIpos'
-0.0913174	'3'	fMRIpos'
-0.0700791	'3'	fMRIpos'
-0.114569	'3'	fMRIpos'
-0.128039	'3'	fMRIpos'
-0.0967255	'3'	fMRIpos'
-0.179523	'3'	fMRIpos'
-0.291398	'3'	fMRIpos'
-0.27441	'3'	fMRIpos'
-0.259899	'3'	fMRIpos'
-0.291022	'3'	fMRIpos'
-0.25764	'3'	fMRIpos'
-0.244509	'3'	fMRIpos'
-0.332068	'3'	fMRIpos'
-0.407759	'3'	fMRIpos'
-0.325541	'3'	fMRIpos'
-0.238873	'3'	fMRIpos'
-0.202564	'3'	fMRIpos'
-0.164276	'3'	fMRIpos'
-0.198843	'3'	fMRIpos'
-0.224816	'3'	fMRIpos'
-0.188071	'3'	fMRIpos'
-0.18367	'3'	fMRIpos'
-0.292988	'3'	fMRIpos'
-0.278873	'3'	fMRIpos'
-0.245036	'3'	fMRIpos'
-0.218048	'3'	fMRIpos'
-0.204054	'3'	fMRIpos'
-0.224588	'3'	fMRIpos'
-0.261489	'3'	fMRIpos'
-0.304495	'3'	fMRIpos'
-0.282853	'3'	fMRIpos'
-0.272034	'3'	fMRIpos'
-0.264502	'3'	fMRIpos'
-0.239039	'3'	fMRIpos'
-0.203368	'3'	fMRIpos'
-0.176448	'3'	fMRIpos'
-0.248479	'3'	fMRIpos'
-0.231748	'3'	fMRIpos'
-0.225805	'3'	fMRIpos'
-0.229323	'3'	fMRIpos'
-0.256778	'3'	fMRIpos'
-0.279638	'3'	fMRIpos'
-0.283752	'3'	fMRIpos'
-0.302594	'3'	fMRIpos'
-0.299851	'3'	fMRIpos'
-0.23664	'3'	fMRIpos'
-0.162251	'3'	fMRIpos'
-0.164531	'3'	fMRIpos'
-0.204296	'3'	fMRIpos'
-0.150426	'3'	fMRIpos'
-0.168199	'3'	fMRIpos'
-0.199794	'3'	fMRIpos'
-0.201613	'3'	fMRIpos'
-0.251337	'3'	fMRIpos'
-0.267734	'3'	fMRIpos'
-0.169645	'3'	fMRIpos'
-0.120355	'3'	fMRIpos'
-0.111209	'3'	fMRIpos'
-0.180257	'3'	fMRIpos'
-0.23713	'3'	fMRIpos'
-0.231808	'3'	fMRIpos'
-0.268608	'3'	fMRIpos'
-0.286492	'3'	fMRIpos'
-0.240482	'3'	fMRIpos'
-0.224157	'3'	fMRIpos'
-0.213525	'3'	fMRIpos'
-0.213309	'3'	fMRIpos'
-0.144372	'3'	fMRIpos'
-0.0796487	'3'	fMRIpos'
-0.11895	'3'	fMRIpos'
-0.130443	'3'	fMRIpos'
-0.148575	'3'	fMRIpos'
-0.199868	'3'	fMRIpos'
-0.202797	'3'	fMRIpos'
-0.118164	'3'	fMRIpos'
-0.00464238	'3'	fMRIpos'
0.0579094	'3'	fMRIpos'
-0.0220547	'3'	fMRIpos'
-0.158153	'3'	fMRIpos'
-0.11333	'3'	fMRIpos'
-0.124608	'3'	fMRIpos'
-0.151787	'3'	fMRIpos'
-0.145808	'3'	fMRIpos'
-0.124716	'3'	fMRIpos'
-0.104752	'3'	fMRIpos'
-0.0849805	'3'	fMRIpos'
-0.0651931	'3'	fMRIpos'
-0.0459972	'3'	fMRIpos'
-0.114648	'3'	fMRIpos'
-0.0979653	'3'	fMRIpos'
-0.00768203	'3'	fMRIpos'
-0.0129812	'3'	fMRIpos'
-0.0570186	'3'	fMRIpos'
-0.0563647	'3'	fMRIpos'
-0.062877	'3'	fMRIpos'
-0.0613902	'3'	fMRIpos'
-0.108211	'3'	fMRIpos'
-0.156777	'3'	fMRIpos'
-0.120836	'3'	fMRIpos'
-0.0453561	'3'	fMRIpos'
-0.0734675	'3'	fMRIpos'
-0.137188	'3'	fMRIpos'
-0.168273	'3'	fMRIpos'
-0.138282	'3'	fMRIpos'
-0.16437	'3'	fMRIpos'
-0.241179	'3'	fMRIpos'
-0.246886	'3'	fMRIpos'
-0.238149	'3'	fMRIpos'
-0.208273	'3'	fMRIpos'
-0.148016	'3'	fMRIpos'
-0.171535	'3'	fMRIpos'
-0.210941	'3'	fMRIpos'
-0.0761739	'3'	fMRIpos'
0.00389857	'3'	fMRIpos'
0.0322801	'3'	fMRIpos'
0.0278227	'3'	fMRIpos'
-0.165358	'3'	fMRIpos'
-0.213575	'3'	fMRIpos'
0.160798	'3'	fMRIpos'
-0.776291	'4'	fMRIpos'
-1.09374	'4'	fMRIpos'
-0.581578	'4'	fMRIpos'
-0.630711	'4'	fMRIpos'
-0.67628	'4'	fMRIpos'
-0.0988372	'4'	fMRIpos'
0.0563964	'4'	fMRIpos'
-0.0490133	'4'	fMRIpos'
-0.0631728	'4'	fMRIpos'
-0.00907368	'4'	fMRIpos'
0.0697026	'4'	fMRIpos'
0.094853	'4'	fMRIpos'
-0.0349003	'4'	fMRIpos'
-0.0979125	'4'	fMRIpos'
-0.0216873	'4'	fMRIpos'
-0.0202334	'4'	fMRIpos'
-0.0337347	'4'	fMRIpos'
-0.00949259	'4'	fMRIpos'
0.0177505	'4'	fMRIpos'
0.0557218	'4'	fMRIpos'
0.104855	'4'	fMRIpos'
0.0859018	'4'	fMRIpos'
-0.0732932	'4'	fMRIpos'
-0.23092	'4'	fMRIpos'
0.0152797	'4'	fMRIpos'
0.143709	'4'	fMRIpos'
0.0711121	'4'	fMRIpos'
0.053668	'4'	fMRIpos'
0.171509	'4'	fMRIpos'
0.228111	'4'	fMRIpos'
0.330144	'4'	fMRIpos'
0.306783	'4'	fMRIpos'
0.141403	'4'	fMRIpos'
0.0739937	'4'	fMRIpos'
0.0492762	'4'	fMRIpos'
-0.0501285	'4'	fMRIpos'
-0.0911515	'4'	fMRIpos'
-0.0520256	'4'	fMRIpos'
0.0260259	'4'	fMRIpos'
0.0575609	'4'	fMRIpos'
0.0845558	'4'	fMRIpos'
0.0232963	'4'	fMRIpos'
0.00563806	'4'	fMRIpos'
0.00806983	'4'	fMRIpos'
0.0102785	'4'	fMRIpos'
0.00371274	'4'	fMRIpos'
-0.164175	'4'	fMRIpos'
-0.506395	'4'	fMRIpos'
-0.746686	'4'	fMRIpos'
-0.733069	'4'	fMRIpos'
-0.701019	'4'	fMRIpos'
-0.373336	'4'	fMRIpos'
-0.0599577	'4'	fMRIpos'
0.07686	'4'	fMRIpos'
0.106116	'4'	fMRIpos'
0.167312	'4'	fMRIpos'
0.167334	'4'	fMRIpos'
0.0992943	'4'	fMRIpos'
0.12561	'4'	fMRIpos'
0.22427	'4'	fMRIpos'
0.318433	'4'	fMRIpos'
0.162421	'4'	fMRIpos'
-0.239038	'4'	fMRIpos'
-0.353922	'4'	fMRIpos'
0.0477746	'4'	fMRIpos'
0.261892	'4'	fMRIpos'
0.339723	'4'	fMRIpos'
0.318239	'4'	fMRIpos'
0.205779	'4'	fMRIpos'
0.196741	'4'	fMRIpos'
0.326486	'4'	fMRIpos'
0.375563	'4'	fMRIpos'
0.15252	'4'	fMRIpos'
-0.202605	'4'	fMRIpos'
-0.116432	'4'	fMRIpos'
0.0660476	'4'	fMRIpos'
0.141701	'4'	fMRIpos'
0.202641	'4'	fMRIpos'
0.246658	'4'	fMRIpos'
0.207135	'4'	fMRIpos'
0.223434	'4'	fMRIpos'
0.267284	'4'	fMRIpos'
0.307443	'4'	fMRIpos'
0.371555	'4'	fMRIpos'
0.292214	'4'	fMRIpos'
0.0613416	'4'	fMRIpos'
0.00788947	'4'	fMRIpos'
0.126976	'4'	fMRIpos'
0.140054	'4'	fMRIpos'
0.0963708	'4'	fMRIpos'
0.187787	'4'	fMRIpos'
0.273156	'4'	fMRIpos'
0.268673	'4'	fMRIpos'
0.325001	'4'	fMRIpos'
0.303282	'4'	fMRIpos'
0.185761	'4'	fMRIpos'
0.0962492	'4'	fMRIpos'
0.0422769	'4'	fMRIpos'
-0.0767495	'4'	fMRIpos'
-0.120378	'4'	fMRIpos'
-0.0811295	'4'	fMRIpos'
-0.0754504	'4'	fMRIpos'
0.00298588	'4'	fMRIpos'
0.082315	'4'	fMRIpos'
0.143061	'4'	fMRIpos'
0.202305	'4'	fMRIpos'
0.214553	'4'	fMRIpos'
0.193675	'4'	fMRIpos'
0.116562	'4'	fMRIpos'
0.0941929	'4'	fMRIpos'
0.0750302	'4'	fMRIpos'
0.0341957	'4'	fMRIpos'
0.0711055	'4'	fMRIpos'
0.0830338	'4'	fMRIpos'
0.0813961	'4'	fMRIpos'
0.0618608	'4'	fMRIpos'
0.0119695	'4'	fMRIpos'
-0.00266314	'4'	fMRIpos'
-0.0298458	'4'	fMRIpos'
0.0176176	'4'	fMRIpos'
-0.0398944	'4'	fMRIpos'
-0.0815662	'4'	fMRIpos'
-0.0583164	'4'	fMRIpos'
-0.0725375	'4'	fMRIpos'
-0.114865	'4'	fMRIpos'
-0.0739027	'4'	fMRIpos'
-0.0836082	'4'	fMRIpos'
-0.121863	'4'	fMRIpos'
-0.0566546	'4'	fMRIpos'
-0.0198211	'4'	fMRIpos'
-0.0352917	'4'	fMRIpos'
-0.00268906	'4'	fMRIpos'
0.0721268	'4'	fMRIpos'
0.0917605	'4'	fMRIpos'
0.0218975	'4'	fMRIpos'
-0.0261201	'4'	fMRIpos'
-0.100262	'4'	fMRIpos'
-0.0798102	'4'	fMRIpos'
0.0140038	'4'	fMRIpos'
-0.042609	'4'	fMRIpos'
-0.0785593	'4'	fMRIpos'
-0.0200744	'4'	fMRIpos'
0.132807	'4'	fMRIpos'
0.183775	'4'	fMRIpos'
0.0934921	'4'	fMRIpos'
-0.0252921	'4'	fMRIpos'
0.0330508	'4'	fMRIpos'
0.117966	'4'	fMRIpos'
0.0678054	'4'	fMRIpos'
-0.0571852	'4'	fMRIpos'
-0.00272439	'4'	fMRIpos'
0.0387247	'4'	fMRIpos'
0.035115	'4'	fMRIpos'
-0.000198603	'4'	fMRIpos'
-0.040953	'4'	fMRIpos'
-0.133344	'4'	fMRIpos'
-0.146263	'4'	fMRIpos'
-0.073241	'4'	fMRIpos'
-0.0714699	'4'	fMRIpos'
-0.148906	'4'	fMRIpos'
-0.220103	'4'	fMRIpos'
-0.0925634	'4'	fMRIpos'
0.0117176	'4'	fMRIpos'
-0.0277578	'4'	fMRIpos'
-0.0680641	'4'	fMRIpos'
0.0906107	'4'	fMRIpos'
0.231482	'4'	fMRIpos'
0.225179	'4'	fMRIpos'
0.103997	'4'	fMRIpos'
0.0671399	'4'	fMRIpos'
0.00990871	'4'	fMRIpos'
-0.048108	'4'	fMRIpos'
-0.0518492	'4'	fMRIpos'
-0.0840526	'4'	fMRIpos'
-0.120358	'4'	fMRIpos'
-0.0846074	'4'	fMRIpos'
-0.147888	'4'	fMRIpos'
-0.128381	'4'	fMRIpos'
-0.00468695	'4'	fMRIpos'
0.105342	'4'	fMRIpos'
0.125408	'4'	fMRIpos'
0.11659	'4'	fMRIpos'
0.0713921	'4'	fMRIpos'
0.0153985	'4'	fMRIpos'
-0.0738233	'4'	fMRIpos'
-0.0119186	'4'	fMRIpos'
0.0864582	'4'	fMRIpos'
0.0171134	'4'	fMRIpos'
-0.110002	'4'	fMRIpos'
-0.140372	'4'	fMRIpos'
-0.104492	'4'	fMRIpos'
-0.126479	'4'	fMRIpos'
-0.177118	'4'	fMRIpos'
-0.219345	'4'	fMRIpos'
-0.198051	'4'	fMRIpos'
-0.213213	'4'	fMRIpos'
-0.253239	'4'	fMRIpos'
-0.207131	'4'	fMRIpos'
-0.179417	'4'	fMRIpos'
-0.151787	'4'	fMRIpos'
-0.0608388	'4'	fMRIpos'
-0.0391358	'4'	fMRIpos'
-0.0526783	'4'	fMRIpos'
0.0375973	'4'	fMRIpos'
0.162364	'4'	fMRIpos'
0.218021	'4'	fMRIpos'
0.282648	'4'	fMRIpos'
0.300874	'4'	fMRIpos'
0.210128	'4'	fMRIpos'
0.136208	'4'	fMRIpos'
0.132534	'4'	fMRIpos'
0.0904318	'4'	fMRIpos'
0.00850038	'4'	fMRIpos'
-0.0163621	'4'	fMRIpos'
-0.00144864	'4'	fMRIpos'
-0.00923273	'4'	fMRIpos'
0.0218132	'4'	fMRIpos'
0.0266262	'4'	fMRIpos'
0.0329278	'4'	fMRIpos'
0.0493081	'4'	fMRIpos'
0.0489812	'4'	fMRIpos'
-0.034159	'4'	fMRIpos'
-0.15385	'4'	fMRIpos'
-0.172527	'4'	fMRIpos'
-0.118915	'4'	fMRIpos'
-0.0480374	'4'	fMRIpos'
-0.119148	'4'	fMRIpos'
-0.113534	'4'	fMRIpos'
-0.0829953	'4'	fMRIpos'
-0.0418947	'4'	fMRIpos'
-0.0994317	'4'	fMRIpos'
-0.173938	'4'	fMRIpos'
-0.163232	'4'	fMRIpos'
-0.0863648	'4'	fMRIpos'
-0.0826137	'4'	fMRIpos'
-0.0429676	'4'	fMRIpos'
-0.0496263	'4'	fMRIpos'
-0.373143	'4'	fMRIpos'
-0.506175	'4'	fMRIpos'
-0.0574077	'4'	fMRIpos'
0.095984	'4'	fMRIpos'
-0.0937765	'4'	fMRIpos'
-0.391862	'4'	fMRIpos'
-0.234398	'4'	fMRIpos'
-0.0401595	'4'	fMRIpos'
0.0457317	'4'	fMRIpos'
0.0529178	'4'	fMRIpos'
-0.0177194	'4'	fMRIpos'
0.0342217	'4'	fMRIpos'
0.209214	'4'	fMRIpos'
0.19147	'4'	fMRIpos'
-0.0224087	'4'	fMRIpos'
-0.0214311	'4'	fMRIpos'
0.0747631	'4'	fMRIpos'
0.0894121	'4'	fMRIpos'
0.152671	'4'	fMRIpos'
0.19624	'4'	fMRIpos'
0.229553	'4'	fMRIpos'
0.274148	'4'	fMRIpos'
0.257835	'4'	fMRIpos'
0.140416	'4'	fMRIpos'
0.1535	'4'	fMRIpos'
0.207258	'4'	fMRIpos'
0.265886	'4'	fMRIpos'
0.257602	'4'	fMRIpos'
0.327427	'4'	fMRIpos'
0.351018	'4'	fMRIpos'
0.31585	'4'	fMRIpos'
0.1861	'4'	fMRIpos'
0.0691804	'4'	fMRIpos'
0.00561765	'4'	fMRIpos'
-0.115634	'4'	fMRIpos'
-0.350098	'4'	fMRIpos'
-0.175123	'4'	fMRIpos'
0.111887	'4'	fMRIpos'
0.203036	'4'	fMRIpos'
0.084499	'4'	fMRIpos'
-0.0589369	'4'	fMRIpos'
-0.0862173	'4'	fMRIpos'
-0.0381387	'4'	fMRIpos'
-0.0261951	'4'	fMRIpos'
-0.0456399	'4'	fMRIpos'
-0.0851577	'4'	fMRIpos'
-0.138882	'4'	fMRIpos'
-0.191718	'4'	fMRIpos'
-0.0535816	'4'	fMRIpos'
-0.0221152	'4'	fMRIpos'
-0.146937	'4'	fMRIpos'
-0.121661	'4'	fMRIpos'
-0.153648	'4'	fMRIpos'
-0.227738	'4'	fMRIpos'
-0.113314	'4'	fMRIpos'
-0.259825	'4'	fMRIpos'
-0.611888	'4'	fMRIpos'
-0.301348	'4'	fMRIpos'
-0.884506	'5'	fMRIpos'
-1.34195	'5'	fMRIpos'
-0.649975	'5'	fMRIpos'
-0.754311	'5'	fMRIpos'
-0.591349	'5'	fMRIpos'
0.0158683	'5'	fMRIpos'
0.17218	'5'	fMRIpos'
0.12693	'5'	fMRIpos'
0.11328	'5'	fMRIpos'
0.0278738	'5'	fMRIpos'
-0.0841161	'5'	fMRIpos'
-0.0118352	'5'	fMRIpos'
0.162757	'5'	fMRIpos'
0.320655	'5'	fMRIpos'
0.238497	'5'	fMRIpos'
-0.194198	'5'	fMRIpos'
-0.902321	'5'	fMRIpos'
-0.949572	'5'	fMRIpos'
-0.731732	'5'	fMRIpos'
-0.446432	'5'	fMRIpos'
-0.138743	'5'	fMRIpos'
0.102927	'5'	fMRIpos'
0.170953	'5'	fMRIpos'
0.120584	'5'	fMRIpos'
0.346839	'5'	fMRIpos'
0.562187	'5'	fMRIpos'
0.538285	'5'	fMRIpos'
0.365731	'5'	fMRIpos'
0.307413	'5'	fMRIpos'
0.365995	'5'	fMRIpos'
0.345998	'5'	fMRIpos'
0.255508	'5'	fMRIpos'
0.164932	'5'	fMRIpos'
0.161152	'5'	fMRIpos'
0.197879	'5'	fMRIpos'
0.167544	'5'	fMRIpos'
0.0370252	'5'	fMRIpos'
-0.0991398	'5'	fMRIpos'
-0.167932	'5'	fMRIpos'
-0.119265	'5'	fMRIpos'
-0.0537708	'5'	fMRIpos'
-0.0148536	'5'	fMRIpos'
0.0810474	'5'	fMRIpos'
0.200337	'5'	fMRIpos'
0.274459	'5'	fMRIpos'
0.152245	'5'	fMRIpos'
-0.275069	'5'	fMRIpos'
-0.602743	'5'	fMRIpos'
0.0161685	'5'	fMRIpos'
0.35342	'5'	fMRIpos'
0.366587	'5'	fMRIpos'
0.211606	'5'	fMRIpos'
0.140072	'5'	fMRIpos'
0.237929	'5'	fMRIpos'
0.242308	'5'	fMRIpos'
0.186286	'5'	fMRIpos'
0.154043	'5'	fMRIpos'
-0.0145253	'5'	fMRIpos'
-0.107678	'5'	fMRIpos'
-0.0143876	'5'	fMRIpos'
0.0698804	'5'	fMRIpos'
0.130671	'5'	fMRIpos'
0.109326	'5'	fMRIpos'
0.107061	'5'	fMRIpos'
0.141261	'5'	fMRIpos'
0.0246054	'5'	fMRIpos'
-0.338391	'5'	fMRIpos'
-0.797345	'5'	fMRIpos'
-0.262834	'5'	fMRIpos'
0.160854	'5'	fMRIpos'
0.279745	'5'	fMRIpos'
0.0966792	'5'	fMRIpos'
-0.0223597	'5'	fMRIpos'
0.171869	'5'	fMRIpos'
0.376108	'5'	fMRIpos'
0.413984	'5'	fMRIpos'
0.349241	'5'	fMRIpos'
0.359667	'5'	fMRIpos'
0.419691	'5'	fMRIpos'
0.461785	'5'	fMRIpos'
0.484685	'5'	fMRIpos'
0.423442	'5'	fMRIpos'
0.371862	'5'	fMRIpos'
0.283866	'5'	fMRIpos'
0.12437	'5'	fMRIpos'
0.0347115	'5'	fMRIpos'
0.0727891	'5'	fMRIpos'
0.0589457	'5'	fMRIpos'
0.0761214	'5'	fMRIpos'
0.115523	'5'	fMRIpos'
0.0743167	'5'	fMRIpos'
0.0311692	'5'	fMRIpos'
0.135658	'5'	fMRIpos'
0.189623	'5'	fMRIpos'
0.153126	'5'	fMRIpos'
0.0639599	'5'	fMRIpos'
0.0213704	'5'	fMRIpos'
0.0266687	'5'	fMRIpos'
0.0970016	'5'	fMRIpos'
0.063451	'5'	fMRIpos'
-0.0106532	'5'	fMRIpos'
-0.0222117	'5'	fMRIpos'
0.116112	'5'	fMRIpos'
0.208949	'5'	fMRIpos'
0.279226	'5'	fMRIpos'
0.286481	'5'	fMRIpos'
0.247036	'5'	fMRIpos'
0.127872	'5'	fMRIpos'
0.108874	'5'	fMRIpos'
0.204468	'5'	fMRIpos'
0.299755	'5'	fMRIpos'
0.308783	'5'	fMRIpos'
0.322752	'5'	fMRIpos'
0.411966	'5'	fMRIpos'
0.417059	'5'	fMRIpos'
0.330358	'5'	fMRIpos'
0.22536	'5'	fMRIpos'
0.176035	'5'	fMRIpos'
0.166353	'5'	fMRIpos'
0.231822	'5'	fMRIpos'
0.243342	'5'	fMRIpos'
0.202587	'5'	fMRIpos'
0.105625	'5'	fMRIpos'
0.0910409	'5'	fMRIpos'
0.0966142	'5'	fMRIpos'
0.115339	'5'	fMRIpos'
0.0635558	'5'	fMRIpos'
0.00490694	'5'	fMRIpos'
-0.0806067	'5'	fMRIpos'
-0.152508	'5'	fMRIpos'
-0.197556	'5'	fMRIpos'
-0.165318	'5'	fMRIpos'
-0.208013	'5'	fMRIpos'
-0.210883	'5'	fMRIpos'
-0.236996	'5'	fMRIpos'
-0.293483	'5'	fMRIpos'
-0.277858	'5'	fMRIpos'
-0.260582	'5'	fMRIpos'
-0.259917	'5'	fMRIpos'
-0.234804	'5'	fMRIpos'
-0.174696	'5'	fMRIpos'
-0.156625	'5'	fMRIpos'
-0.166517	'5'	fMRIpos'
-0.14736	'5'	fMRIpos'
-0.172929	'5'	fMRIpos'
-0.138217	'5'	fMRIpos'
-0.0894013	'5'	fMRIpos'
-0.0195894	'5'	fMRIpos'
0.0393762	'5'	fMRIpos'
-0.0176283	'5'	fMRIpos'
-0.143872	'5'	fMRIpos'
-0.271437	'5'	fMRIpos'
-0.234426	'5'	fMRIpos'
-0.242822	'5'	fMRIpos'
-0.191236	'5'	fMRIpos'
-0.165305	'5'	fMRIpos'
-0.140984	'5'	fMRIpos'
-0.0510537	'5'	fMRIpos'
0.0543518	'5'	fMRIpos'
0.0416802	'5'	fMRIpos'
-0.114463	'5'	fMRIpos'
-0.428557	'5'	fMRIpos'
-0.393075	'5'	fMRIpos'
-0.0540128	'5'	fMRIpos'
0.206234	'5'	fMRIpos'
0.293582	'5'	fMRIpos'
0.213934	'5'	fMRIpos'
0.122664	'5'	fMRIpos'
0.180307	'5'	fMRIpos'
0.268329	'5'	fMRIpos'
0.277651	'5'	fMRIpos'
0.237931	'5'	fMRIpos'
0.148802	'5'	fMRIpos'
0.156683	'5'	fMRIpos'
0.240082	'5'	fMRIpos'
0.272236	'5'	fMRIpos'
0.211893	'5'	fMRIpos'
0.155894	'5'	fMRIpos'
0.156284	'5'	fMRIpos'
0.18311	'5'	fMRIpos'
0.205646	'5'	fMRIpos'
0.155258	'5'	fMRIpos'
0.0606987	'5'	fMRIpos'
0.0262408	'5'	fMRIpos'
0.0929951	'5'	fMRIpos'
0.0750286	'5'	fMRIpos'
0.0318834	'5'	fMRIpos'
0.0512388	'5'	fMRIpos'
0.113897	'5'	fMRIpos'
0.148709	'5'	fMRIpos'
0.164355	'5'	fMRIpos'
0.153362	'5'	fMRIpos'
0.113381	'5'	fMRIpos'
-0.00174072	'5'	fMRIpos'
-0.00209645	'5'	fMRIpos'
0.00379604	'5'	fMRIpos'
-0.00806398	'5'	fMRIpos'
-0.0660679	'5'	fMRIpos'
-0.072908	'5'	fMRIpos'
-0.0594678	'5'	fMRIpos'
-0.0554599	'5'	fMRIpos'
-0.0462561	'5'	fMRIpos'
-0.0500641	'5'	fMRIpos'
-0.0536499	'5'	fMRIpos'
-0.0466215	'5'	fMRIpos'
-0.0440255	'5'	fMRIpos'
-0.0218096	'5'	fMRIpos'
-0.050606	'5'	fMRIpos'
-0.102488	'5'	fMRIpos'
-0.0604741	'5'	fMRIpos'
-0.00546246	'5'	fMRIpos'
0.0101442	'5'	fMRIpos'
-0.0164205	'5'	fMRIpos'
-0.0725251	'5'	fMRIpos'
-0.111134	'5'	fMRIpos'
-0.113976	'5'	fMRIpos'
-0.149903	'5'	fMRIpos'
-0.145489	'5'	fMRIpos'
-0.0854049	'5'	fMRIpos'
-0.0121153	'5'	fMRIpos'
-0.026684	'5'	fMRIpos'
-0.0335881	'5'	fMRIpos'
0.00494042	'5'	fMRIpos'
0.0957622	'5'	fMRIpos'
0.203614	'5'	fMRIpos'
0.243713	'5'	fMRIpos'
0.257187	'5'	fMRIpos'
0.245042	'5'	fMRIpos'
0.124882	'5'	fMRIpos'
0.0454941	'5'	fMRIpos'
0.157865	'5'	fMRIpos'
0.23793	'5'	fMRIpos'
0.227768	'5'	fMRIpos'
0.134582	'5'	fMRIpos'
0.0669157	'5'	fMRIpos'
0.00902779	'5'	fMRIpos'
-0.0208642	'5'	fMRIpos'
-0.0532702	'5'	fMRIpos'
-0.0773381	'5'	fMRIpos'
-0.102646	'5'	fMRIpos'
-0.142467	'5'	fMRIpos'
-0.139959	'5'	fMRIpos'
-0.117461	'5'	fMRIpos'
-0.148302	'5'	fMRIpos'
-0.210209	'5'	fMRIpos'
-0.201415	'5'	fMRIpos'
-0.16036	'5'	fMRIpos'
-0.157694	'5'	fMRIpos'
-0.155115	'5'	fMRIpos'
-0.198758	'5'	fMRIpos'
-0.252595	'5'	fMRIpos'
-0.259519	'5'	fMRIpos'
-0.233773	'5'	fMRIpos'
-0.219488	'5'	fMRIpos'
-0.238714	'5'	fMRIpos'
-0.214498	'5'	fMRIpos'
-0.185438	'5'	fMRIpos'
-0.196224	'5'	fMRIpos'
-0.185274	'5'	fMRIpos'
-0.248514	'5'	fMRIpos'
-0.245958	'5'	fMRIpos'
-0.229756	'5'	fMRIpos'
-0.204102	'5'	fMRIpos'
-0.222244	'5'	fMRIpos'
-0.187644	'5'	fMRIpos'
-0.211059	'5'	fMRIpos'
-0.253256	'5'	fMRIpos'
-0.250283	'5'	fMRIpos'
-0.24762	'5'	fMRIpos'
-0.217118	'5'	fMRIpos'
-0.2609	'5'	fMRIpos'
-0.228121	'5'	fMRIpos'
-0.207817	'5'	fMRIpos'
-0.262844	'5'	fMRIpos'
-0.205464	'5'	fMRIpos'
-0.177612	'5'	fMRIpos'
-0.181558	'5'	fMRIpos'
-0.197768	'5'	fMRIpos'
-0.261023	'5'	fMRIpos'
-0.312566	'5'	fMRIpos'
-0.296813	'5'	fMRIpos'
-0.369948	'5'	fMRIpos'
-0.349882	'5'	fMRIpos'
-0.293691	'5'	fMRIpos'
-0.270561	'5'	fMRIpos'
-0.241795	'5'	fMRIpos'
-0.268985	'5'	fMRIpos'
-0.332011	'5'	fMRIpos'
-0.205826	'5'	fMRIpos'
-0.180585	'5'	fMRIpos'
-0.16771	'5'	fMRIpos'
-0.124747	'5'	fMRIpos'
-0.254122	'5'	fMRIpos'
-0.111004	'5'	fMRIpos'
0.211695	'5'	fMRIpos'
-1.04633	'6'	fMRIpos'
-1.27979	'6'	fMRIpos'
-0.767695	'6'	fMRIpos'
-0.832075	'6'	fMRIpos'
-0.86719	'6'	fMRIpos'
-0.39616	'6'	fMRIpos'
-0.297683	'6'	fMRIpos'
-0.333442	'6'	fMRIpos'
-0.208298	'6'	fMRIpos'
-0.218751	'6'	fMRIpos'
-0.219102	'6'	fMRIpos'
-0.156785	'6'	fMRIpos'
-0.23397	'6'	fMRIpos'
-0.249231	'6'	fMRIpos'
-0.202521	'6'	fMRIpos'
-0.211788	'6'	fMRIpos'
-0.254493	'6'	fMRIpos'
-0.261944	'6'	fMRIpos'
-0.349221	'6'	fMRIpos'
-0.314907	'6'	fMRIpos'
-0.272392	'6'	fMRIpos'
-0.308994	'6'	fMRIpos'
-0.329328	'6'	fMRIpos'
-0.251764	'6'	fMRIpos'
-0.24596	'6'	fMRIpos'
-0.273054	'6'	fMRIpos'
-0.314254	'6'	fMRIpos'
-0.234348	'6'	fMRIpos'
-0.242389	'6'	fMRIpos'
-0.312981	'6'	fMRIpos'
-0.241061	'6'	fMRIpos'
-0.152658	'6'	fMRIpos'
-0.197974	'6'	fMRIpos'
-0.257885	'6'	fMRIpos'
-0.241178	'6'	fMRIpos'
-0.230609	'6'	fMRIpos'
-0.233784	'6'	fMRIpos'
-0.199488	'6'	fMRIpos'
-0.190047	'6'	fMRIpos'
-0.200464	'6'	fMRIpos'
-0.267716	'6'	fMRIpos'
-0.264821	'6'	fMRIpos'
-0.356334	'6'	fMRIpos'
-0.345946	'6'	fMRIpos'
-0.274684	'6'	fMRIpos'
-0.288394	'6'	fMRIpos'
-0.336379	'6'	fMRIpos'
-0.263989	'6'	fMRIpos'
-0.209215	'6'	fMRIpos'
-0.14973	'6'	fMRIpos'
-0.142253	'6'	fMRIpos'
-0.1737	'6'	fMRIpos'
-0.196124	'6'	fMRIpos'
-0.140063	'6'	fMRIpos'
-0.161375	'6'	fMRIpos'
-0.228353	'6'	fMRIpos'
-0.221474	'6'	fMRIpos'
-0.221209	'6'	fMRIpos'
-0.211162	'6'	fMRIpos'
-0.203081	'6'	fMRIpos'
-0.189352	'6'	fMRIpos'
-0.178543	'6'	fMRIpos'
-0.187282	'6'	fMRIpos'
-0.204369	'6'	fMRIpos'
-0.192531	'6'	fMRIpos'
-0.0899272	'6'	fMRIpos'
-0.0012608	'6'	fMRIpos'
-0.0367663	'6'	fMRIpos'
-0.110441	'6'	fMRIpos'
-0.118551	'6'	fMRIpos'
-0.110161	'6'	fMRIpos'
-0.0564258	'6'	fMRIpos'
0.0498203	'6'	fMRIpos'
0.117814	'6'	fMRIpos'
0.0777701	'6'	fMRIpos'
0.0550644	'6'	fMRIpos'
-0.038249	'6'	fMRIpos'
-0.101217	'6'	fMRIpos'
-0.0486245	'6'	fMRIpos'
0.0478543	'6'	fMRIpos'
0.0727378	'6'	fMRIpos'
-0.0217715	'6'	fMRIpos'
-0.121258	'6'	fMRIpos'
-0.171589	'6'	fMRIpos'
-0.126883	'6'	fMRIpos'
-0.0916005	'6'	fMRIpos'
-0.137175	'6'	fMRIpos'
-0.156853	'6'	fMRIpos'
-0.117347	'6'	fMRIpos'
-0.14773	'6'	fMRIpos'
-0.225947	'6'	fMRIpos'
-0.11216	'6'	fMRIpos'
-0.0924725	'6'	fMRIpos'
-0.11312	'6'	fMRIpos'
-0.206624	'6'	fMRIpos'
-0.250189	'6'	fMRIpos'
-0.245157	'6'	fMRIpos'
-0.181129	'6'	fMRIpos'
-0.145489	'6'	fMRIpos'
-0.0366346	'6'	fMRIpos'
0.0499993	'6'	fMRIpos'
0.0172008	'6'	fMRIpos'
0.121611	'6'	fMRIpos'
0.203808	'6'	fMRIpos'
0.126966	'6'	fMRIpos'
-0.033582	'6'	fMRIpos'
0.129733	'6'	fMRIpos'
0.198401	'6'	fMRIpos'
0.0666403	'6'	fMRIpos'
-0.0650821	'6'	fMRIpos'
-0.119723	'6'	fMRIpos'
-0.0978373	'6'	fMRIpos'
-0.0121402	'6'	fMRIpos'
0.043993	'6'	fMRIpos'
-0.00540459	'6'	fMRIpos'
-0.0793595	'6'	fMRIpos'
-0.11411	'6'	fMRIpos'
-0.0737279	'6'	fMRIpos'
-0.145311	'6'	fMRIpos'
-0.146359	'6'	fMRIpos'
-0.175112	'6'	fMRIpos'
-0.201811	'6'	fMRIpos'
-0.259667	'6'	fMRIpos'
-0.219943	'6'	fMRIpos'
-0.126575	'6'	fMRIpos'
-0.173858	'6'	fMRIpos'
-0.262069	'6'	fMRIpos'
-0.248278	'6'	fMRIpos'
-0.213054	'6'	fMRIpos'
-0.199174	'6'	fMRIpos'
-0.197048	'6'	fMRIpos'
-0.149045	'6'	fMRIpos'
-0.14804	'6'	fMRIpos'
-0.183436	'6'	fMRIpos'
-0.156501	'6'	fMRIpos'
-0.145616	'6'	fMRIpos'
-0.17905	'6'	fMRIpos'
-0.240597	'6'	fMRIpos'
-0.237224	'6'	fMRIpos'
-0.165046	'6'	fMRIpos'
-0.130198	'6'	fMRIpos'
-0.192505	'6'	fMRIpos'
-0.225494	'6'	fMRIpos'
-0.118763	'6'	fMRIpos'
-0.0975512	'6'	fMRIpos'
-0.220553	'6'	fMRIpos'
-0.269051	'6'	fMRIpos'
-0.223755	'6'	fMRIpos'
-0.263368	'6'	fMRIpos'
-0.289818	'6'	fMRIpos'
-0.294547	'6'	fMRIpos'
-0.177506	'6'	fMRIpos'
-0.089411	'6'	fMRIpos'
-0.137267	'6'	fMRIpos'
-0.143814	'6'	fMRIpos'
-0.124771	'6'	fMRIpos'
-0.146287	'6'	fMRIpos'
-0.153708	'6'	fMRIpos'
-0.0670478	'6'	fMRIpos'
-0.0328212	'6'	fMRIpos'
0.0838624	'6'	fMRIpos'
0.300557	'6'	fMRIpos'
0.308895	'6'	fMRIpos'
0.00575973	'6'	fMRIpos'
-0.336369	'6'	fMRIpos'
-0.251912	'6'	fMRIpos'
-0.113635	'6'	fMRIpos'
-0.0122785	'6'	fMRIpos'
0.185282	'6'	fMRIpos'
0.295304	'6'	fMRIpos'
0.297219	'6'	fMRIpos'
0.231119	'6'	fMRIpos'
0.113913	'6'	fMRIpos'
0.16992	'6'	fMRIpos'
0.236838	'6'	fMRIpos'
0.233276	'6'	fMRIpos'
0.180647	'6'	fMRIpos'
0.0914783	'6'	fMRIpos'
0.059841	'6'	fMRIpos'
0.180639	'6'	fMRIpos'
0.202871	'6'	fMRIpos'
0.146716	'6'	fMRIpos'
0.130169	'6'	fMRIpos'
0.161059	'6'	fMRIpos'
0.117452	'6'	fMRIpos'
0.03565	'6'	fMRIpos'
-0.064368	'6'	fMRIpos'
-0.0459753	'6'	fMRIpos'
0.067275	'6'	fMRIpos'
0.100235	'6'	fMRIpos'
0.0368271	'6'	fMRIpos'
-0.047775	'6'	fMRIpos'
-0.049162	'6'	fMRIpos'
-0.00272756	'6'	fMRIpos'
-0.00905411	'6'	fMRIpos'
-0.0913255	'6'	fMRIpos'
-0.112483	'6'	fMRIpos'
-0.114874	'6'	fMRIpos'
-0.11903	'6'	fMRIpos'
-0.116395	'6'	fMRIpos'
-0.121273	'6'	fMRIpos'
-0.114525	'6'	fMRIpos'
-0.0835674	'6'	fMRIpos'
-0.0663192	'6'	fMRIpos'
0.00270647	'6'	fMRIpos'
0.0821022	'6'	fMRIpos'
0.098916	'6'	fMRIpos'
0.0476597	'6'	fMRIpos'
0.0119315	'6'	fMRIpos'
-0.0665356	'6'	fMRIpos'
-0.0972764	'6'	fMRIpos'
-0.0758909	'6'	fMRIpos'
-0.160411	'6'	fMRIpos'
-0.171172	'6'	fMRIpos'
-0.0813446	'6'	fMRIpos'
-0.0375583	'6'	fMRIpos'
-0.112496	'6'	fMRIpos'
-0.163431	'6'	fMRIpos'
-0.177278	'6'	fMRIpos'
-0.110503	'6'	fMRIpos'
0.0039818	'6'	fMRIpos'
0.0524167	'6'	fMRIpos'
0.0304657	'6'	fMRIpos'
0.010695	'6'	fMRIpos'
0.0563711	'6'	fMRIpos'
0.056603	'6'	fMRIpos'
0.00592213	'6'	fMRIpos'
-0.0705087	'6'	fMRIpos'
-0.0804275	'6'	fMRIpos'
-0.0926768	'6'	fMRIpos'
-0.107135	'6'	fMRIpos'
-0.182874	'6'	fMRIpos'
-0.237495	'6'	fMRIpos'
-0.264938	'6'	fMRIpos'
-0.249544	'6'	fMRIpos'
-0.220303	'6'	fMRIpos'
-0.188483	'6'	fMRIpos'
-0.212836	'6'	fMRIpos'
-0.193228	'6'	fMRIpos'
-0.142702	'6'	fMRIpos'
-0.0859062	'6'	fMRIpos'
-0.0956132	'6'	fMRIpos'
-0.123427	'6'	fMRIpos'
-0.0885068	'6'	fMRIpos'
-0.0693995	'6'	fMRIpos'
-0.121214	'6'	fMRIpos'
-0.0425062	'6'	fMRIpos'
-0.0678528	'6'	fMRIpos'
-0.177151	'6'	fMRIpos'
-0.152844	'6'	fMRIpos'
-0.0939292	'6'	fMRIpos'
-0.140779	'6'	fMRIpos'
-0.146027	'6'	fMRIpos'
-0.163877	'6'	fMRIpos'
-0.10182	'6'	fMRIpos'
-0.0400709	'6'	fMRIpos'
-0.111296	'6'	fMRIpos'
-0.142706	'6'	fMRIpos'
-0.180175	'6'	fMRIpos'
-0.200039	'6'	fMRIpos'
-0.0800973	'6'	fMRIpos'
-0.0117919	'6'	fMRIpos'
-0.109201	'6'	fMRIpos'
-0.176862	'6'	fMRIpos'
-0.0600961	'6'	fMRIpos'
0.300036	'6'	fMRIpos'
0.566876	'6'	fMRIpos'
0.597915	'6'	fMRIpos'
0.422901	'6'	fMRIpos'
0.191425	'6'	fMRIpos'
0.168067	'6'	fMRIpos'
0.110565	'6'	fMRIpos'
-0.0522326	'6'	fMRIpos'
-0.150754	'6'	fMRIpos'
-0.102181	'6'	fMRIpos'
-0.0689152	'6'	fMRIpos'
-0.0334775	'6'	fMRIpos'
0.025411	'6'	fMRIpos'
-0.079841	'6'	fMRIpos'
-0.100517	'6'	fMRIpos'
-0.105327	'6'	fMRIpos'
-0.111141	'6'	fMRIpos'
-0.0576115	'6'	fMRIpos'
-0.0650479	'6'	fMRIpos'
-0.172834	'6'	fMRIpos'
0.00531728	'6'	fMRIpos'
0.120614	'6'	fMRIpos'
-0.0382462	'6'	fMRIpos'
-0.0564713	'6'	fMRIpos'
-0.033434	'6'	fMRIpos'
-0.150935	'6'	fMRIpos'
-0.128398	'6'	fMRIpos'
-0.25961	'6'	fMRIpos'
-0.166369	'6'	fMRIpos'
0.208521	'6'	fMRIpos'
-1.01197	'7'	fMRIpos'
-1.44396	'7'	fMRIpos'
-0.956447	'7'	fMRIpos'
-0.989253	'7'	fMRIpos'
-0.90013	'7'	fMRIpos'
-0.390627	'7'	fMRIpos'
-0.319633	'7'	fMRIpos'
-0.454316	'7'	fMRIpos'
-0.334823	'7'	fMRIpos'
-0.269026	'7'	fMRIpos'
-0.271942	'7'	fMRIpos'
-0.245762	'7'	fMRIpos'
-0.245653	'7'	fMRIpos'
-0.241054	'7'	fMRIpos'
-0.237456	'7'	fMRIpos'
-0.202936	'7'	fMRIpos'
-0.170643	'7'	fMRIpos'
-0.142411	'7'	fMRIpos'
-0.15675	'7'	fMRIpos'
-0.154684	'7'	fMRIpos'
-0.0229331	'7'	fMRIpos'
0.0207139	'7'	fMRIpos'
-0.168349	'7'	fMRIpos'
-0.252606	'7'	fMRIpos'
0.124016	'7'	fMRIpos'
0.2359	'7'	fMRIpos'
0.099543	'7'	fMRIpos'
0.00938991	'7'	fMRIpos'
0.0385994	'7'	fMRIpos'
-0.0531961	'7'	fMRIpos'
-0.210453	'7'	fMRIpos'
-0.196948	'7'	fMRIpos'
-0.201406	'7'	fMRIpos'
-0.195248	'7'	fMRIpos'
-0.237095	'7'	fMRIpos'
-0.289369	'7'	fMRIpos'
-0.198791	'7'	fMRIpos'
-0.127388	'7'	fMRIpos'
-0.187406	'7'	fMRIpos'
-0.185826	'7'	fMRIpos'
0.0292837	'7'	fMRIpos'
0.213741	'7'	fMRIpos'
0.124695	'7'	fMRIpos'
-0.0743105	'7'	fMRIpos'
-0.0926791	'7'	fMRIpos'
-0.103832	'7'	fMRIpos'
-0.223674	'7'	fMRIpos'
-0.214262	'7'	fMRIpos'
-0.191651	'7'	fMRIpos'
-0.237548	'7'	fMRIpos'
-0.22391	'7'	fMRIpos'
-0.192701	'7'	fMRIpos'
-0.162504	'7'	fMRIpos'
-0.145601	'7'	fMRIpos'
-0.130976	'7'	fMRIpos'
0.00851629	'7'	fMRIpos'
0.111451	'7'	fMRIpos'
0.156324	'7'	fMRIpos'
0.129186	'7'	fMRIpos'
0.0487298	'7'	fMRIpos'
-0.0143795	'7'	fMRIpos'
-0.0961158	'7'	fMRIpos'
-0.154774	'7'	fMRIpos'
-0.168304	'7'	fMRIpos'
-0.185461	'7'	fMRIpos'
-0.181092	'7'	fMRIpos'
-0.0716704	'7'	fMRIpos'
0.0927486	'7'	fMRIpos'
-0.00333522	'7'	fMRIpos'
-0.175079	'7'	fMRIpos'
-0.110164	'7'	fMRIpos'
-0.0608083	'7'	fMRIpos'
-0.150406	'7'	fMRIpos'
-0.226006	'7'	fMRIpos'
-0.265586	'7'	fMRIpos'
-0.233055	'7'	fMRIpos'
-0.123482	'7'	fMRIpos'
-0.0705801	'7'	fMRIpos'
-0.125058	'7'	fMRIpos'
-0.105439	'7'	fMRIpos'
0.000746752	'7'	fMRIpos'
-0.0464512	'7'	fMRIpos'
-0.105396	'7'	fMRIpos'
-0.095593	'7'	fMRIpos'
-0.1423	'7'	fMRIpos'
-0.188704	'7'	fMRIpos'
-0.163086	'7'	fMRIpos'
-0.157619	'7'	fMRIpos'
-0.0455169	'7'	fMRIpos'
0.0793123	'7'	fMRIpos'
0.0690602	'7'	fMRIpos'
-0.0936377	'7'	fMRIpos'
-0.221762	'7'	fMRIpos'
-0.177856	'7'	fMRIpos'
-0.130304	'7'	fMRIpos'
-0.172063	'7'	fMRIpos'
-0.257006	'7'	fMRIpos'
-0.200439	'7'	fMRIpos'
-0.194342	'7'	fMRIpos'
-0.280079	'7'	fMRIpos'
-0.41513	'7'	fMRIpos'
-0.262027	'7'	fMRIpos'
-0.118044	'7'	fMRIpos'
-0.191342	'7'	fMRIpos'
-0.168116	'7'	fMRIpos'
0.0326851	'7'	fMRIpos'
0.0711509	'7'	fMRIpos'
-0.00904375	'7'	fMRIpos'
-0.0850246	'7'	fMRIpos'
-0.119357	'7'	fMRIpos'
-0.144444	'7'	fMRIpos'
-0.172628	'7'	fMRIpos'
-0.195106	'7'	fMRIpos'
-0.22134	'7'	fMRIpos'
-0.258656	'7'	fMRIpos'
-0.236849	'7'	fMRIpos'
-0.213464	'7'	fMRIpos'
-0.17919	'7'	fMRIpos'
-0.176686	'7'	fMRIpos'
-0.121871	'7'	fMRIpos'
-0.117583	'7'	fMRIpos'
-0.0941765	'7'	fMRIpos'
-0.0603749	'7'	fMRIpos'
-0.095513	'7'	fMRIpos'
-0.166717	'7'	fMRIpos'
-0.202859	'7'	fMRIpos'
-0.279149	'7'	fMRIpos'
-0.306092	'7'	fMRIpos'
-0.283934	'7'	fMRIpos'
-0.177266	'7'	fMRIpos'
-0.108577	'7'	fMRIpos'
-0.0967993	'7'	fMRIpos'
-0.139861	'7'	fMRIpos'
-0.0914777	'7'	fMRIpos'
-0.103544	'7'	fMRIpos'
-0.154586	'7'	fMRIpos'
-0.147502	'7'	fMRIpos'
-0.0965832	'7'	fMRIpos'
-0.0637735	'7'	fMRIpos'
-0.0408541	'7'	fMRIpos'
-0.0681705	'7'	fMRIpos'
0.0188048	'7'	fMRIpos'
0.139386	'7'	fMRIpos'
0.140515	'7'	fMRIpos'
0.0285959	'7'	fMRIpos'
-0.0863262	'7'	fMRIpos'
-0.167068	'7'	fMRIpos'
-0.260542	'7'	fMRIpos'
-0.251145	'7'	fMRIpos'
-0.275923	'7'	fMRIpos'
-0.275461	'7'	fMRIpos'
-0.211647	'7'	fMRIpos'
-0.200091	'7'	fMRIpos'
-0.193487	'7'	fMRIpos'
-0.235472	'7'	fMRIpos'
-0.271575	'7'	fMRIpos'
-0.2825	'7'	fMRIpos'
-0.246358	'7'	fMRIpos'
-0.228174	'7'	fMRIpos'
-0.144923	'7'	fMRIpos'
-0.0463621	'7'	fMRIpos'
-0.0630509	'7'	fMRIpos'
-0.191904	'7'	fMRIpos'
-0.199998	'7'	fMRIpos'
-0.178876	'7'	fMRIpos'
-0.190723	'7'	fMRIpos'
-0.257451	'7'	fMRIpos'
-0.223406	'7'	fMRIpos'
-0.189992	'7'	fMRIpos'
-0.136308	'7'	fMRIpos'
-0.1744	'7'	fMRIpos'
-0.185745	'7'	fMRIpos'
-0.0390756	'7'	fMRIpos'
0.079111	'7'	fMRIpos'
0.0701193	'7'	fMRIpos'
-0.0311952	'7'	fMRIpos'
-0.0827973	'7'	fMRIpos'
-0.16129	'7'	fMRIpos'
-0.102752	'7'	fMRIpos'
-0.0263798	'7'	fMRIpos'
-0.0956673	'7'	fMRIpos'
-0.251747	'7'	fMRIpos'
-0.311301	'7'	fMRIpos'
-0.322603	'7'	fMRIpos'
-0.349738	'7'	fMRIpos'
-0.336629	'7'	fMRIpos'
-0.286026	'7'	fMRIpos'
-0.225117	'7'	fMRIpos'
-0.209162	'7'	fMRIpos'
-0.260909	'7'	fMRIpos'
-0.246718	'7'	fMRIpos'
-0.186458	'7'	fMRIpos'
-0.209805	'7'	fMRIpos'
-0.233741	'7'	fMRIpos'
-0.0012913	'7'	fMRIpos'
0.150935	'7'	fMRIpos'
0.157873	'7'	fMRIpos'
0.105845	'7'	fMRIpos'
0.147756	'7'	fMRIpos'
0.192287	'7'	fMRIpos'
0.136484	'7'	fMRIpos'
0.0601485	'7'	fMRIpos'
0.0215364	'7'	fMRIpos'
-0.0517761	'7'	fMRIpos'
-0.160736	'7'	fMRIpos'
-0.172919	'7'	fMRIpos'
-0.209607	'7'	fMRIpos'
-0.193192	'7'	fMRIpos'
-0.188453	'7'	fMRIpos'
-0.131387	'7'	fMRIpos'
-0.0859019	'7'	fMRIpos'
-0.12159	'7'	fMRIpos'
-0.236683	'7'	fMRIpos'
-0.237983	'7'	fMRIpos'
-0.203924	'7'	fMRIpos'
-0.249832	'7'	fMRIpos'
-0.223197	'7'	fMRIpos'
-0.198727	'7'	fMRIpos'
-0.192281	'7'	fMRIpos'
-0.183009	'7'	fMRIpos'
-0.119487	'7'	fMRIpos'
-0.0664192	'7'	fMRIpos'
-0.121668	'7'	fMRIpos'
-0.124431	'7'	fMRIpos'
-0.0808213	'7'	fMRIpos'
0.056366	'7'	fMRIpos'
0.116464	'7'	fMRIpos'
0.051492	'7'	fMRIpos'
-0.0136793	'7'	fMRIpos'
[truncated: 361 more rows]

## Sheet: DOC_fMRIneg
Repertoire_entropy	SUB_number	Condition
-0.651493	'9'	fMRIneg'
-1.30961	'9'	fMRIneg'
-0.871024	'9'	fMRIneg'
-0.926506	'9'	fMRIneg'
-0.557792	'9'	fMRIneg'
0.103992	'9'	fMRIneg'
0.256697	'9'	fMRIneg'
0.192912	'9'	fMRIneg'
0.0645736	'9'	fMRIneg'
-0.0858856	'9'	fMRIneg'
-0.0154867	'9'	fMRIneg'
0.184427	'9'	fMRIneg'
0.208768	'9'	fMRIneg'
0.132587	'9'	fMRIneg'
0.0962055	'9'	fMRIneg'
0.153875	'9'	fMRIneg'
0.155984	'9'	fMRIneg'
0.0103514	'9'	fMRIneg'
-0.360981	'9'	fMRIneg'
-0.298218	'9'	fMRIneg'
0.0438957	'9'	fMRIneg'
0.179797	'9'	fMRIneg'
0.197015	'9'	fMRIneg'
0.0505512	'9'	fMRIneg'
-0.137988	'9'	fMRIneg'
-0.402724	'9'	fMRIneg'
-0.822906	'9'	fMRIneg'
-1.21083	'9'	fMRIneg'
-1.1423	'9'	fMRIneg'
-1.31251	'9'	fMRIneg'
-1.45797	'9'	fMRIneg'
-1.18579	'9'	fMRIneg'
-1.14425	'9'	fMRIneg'
-1.17616	'9'	fMRIneg'
-1.28705	'9'	fMRIneg'
-1.37049	'9'	fMRIneg'
-1.01094	'9'	fMRIneg'
-0.888971	'9'	fMRIneg'
-0.851981	'9'	fMRIneg'
-0.37534	'9'	fMRIneg'
0.113137	'9'	fMRIneg'
0.369135	'9'	fMRIneg'
0.376763	'9'	fMRIneg'
0.124394	'9'	fMRIneg'
-0.399746	'9'	fMRIneg'
-0.351294	'9'	fMRIneg'
-0.0515829	'9'	fMRIneg'
-0.0186945	'9'	fMRIneg'
-0.041689	'9'	fMRIneg'
-0.0108498	'9'	fMRIneg'
-0.0149188	'9'	fMRIneg'
-0.0423374	'9'	fMRIneg'
-0.00768254	'9'	fMRIneg'
0.00184042	'9'	fMRIneg'
0.000828529	'9'	fMRIneg'
0.0397864	'9'	fMRIneg'
0.135961	'9'	fMRIneg'
0.135808	'9'	fMRIneg'
0.0467957	'9'	fMRIneg'
-0.068346	'9'	fMRIneg'
-0.0691536	'9'	fMRIneg'
0.0379627	'9'	fMRIneg'
0.0797209	'9'	fMRIneg'
0.0809149	'9'	fMRIneg'
0.116997	'9'	fMRIneg'
0.179905	'9'	fMRIneg'
0.107186	'9'	fMRIneg'
-0.0192881	'9'	fMRIneg'
-0.0139745	'9'	fMRIneg'
0.0259055	'9'	fMRIneg'
0.0393312	'9'	fMRIneg'
0.00662258	'9'	fMRIneg'
-0.0278534	'9'	fMRIneg'
-0.0753593	'9'	fMRIneg'
-0.057716	'9'	fMRIneg'
0.0219153	'9'	fMRIneg'
0.0438849	'9'	fMRIneg'
0.0463167	'9'	fMRIneg'
-0.0221755	'9'	fMRIneg'
-0.0814942	'9'	fMRIneg'
-0.0265281	'9'	fMRIneg'
0.0440039	'9'	fMRIneg'
0.0630952	'9'	fMRIneg'
0.0138323	'9'	fMRIneg'
-0.017509	'9'	fMRIneg'
-0.0551502	'9'	fMRIneg'
-0.0229116	'9'	fMRIneg'
-0.003389	'9'	fMRIneg'
0.0606584	'9'	fMRIneg'
0.132938	'9'	fMRIneg'
0.159583	'9'	fMRIneg'
0.181081	'9'	fMRIneg'
0.119269	'9'	fMRIneg'
-0.124203	'9'	fMRIneg'
-0.414597	'9'	fMRIneg'
-0.276684	'9'	fMRIneg'
0.012325	'9'	fMRIneg'
0.139066	'9'	fMRIneg'
0.0869488	'9'	fMRIneg'
0.0993849	'9'	fMRIneg'
0.119515	'9'	fMRIneg'
0.0292264	'9'	fMRIneg'
-0.102632	'9'	fMRIneg'
-0.206774	'9'	fMRIneg'
-0.109259	'9'	fMRIneg'
-0.014983	'9'	fMRIneg'
-0.100443	'9'	fMRIneg'
-0.238948	'9'	fMRIneg'
-0.261187	'9'	fMRIneg'
-0.182889	'9'	fMRIneg'
-0.0987475	'9'	fMRIneg'
-0.0652398	'9'	fMRIneg'
-0.094622	'9'	fMRIneg'
-0.167543	'9'	fMRIneg'
-0.121246	'9'	fMRIneg'
-0.0832017	'9'	fMRIneg'
-0.159002	'9'	fMRIneg'
-0.11328	'9'	fMRIneg'
-0.0145484	'9'	fMRIneg'
-0.0232971	'9'	fMRIneg'
0.0456507	'9'	fMRIneg'
0.14313	'9'	fMRIneg'
0.07112	'9'	fMRIneg'
-0.316814	'9'	fMRIneg'
-0.854814	'9'	fMRIneg'
-0.482963	'9'	fMRIneg'
-0.124243	'9'	fMRIneg'
-0.0984269	'9'	fMRIneg'
-0.122125	'9'	fMRIneg'
0.00629478	'9'	fMRIneg'
0.00500321	'9'	fMRIneg'
-0.35738	'9'	fMRIneg'
-0.284574	'9'	fMRIneg'
0.0321129	'9'	fMRIneg'
-0.00337036	'9'	fMRIneg'
-0.325226	'9'	fMRIneg'
-0.351542	'9'	fMRIneg'
-0.148576	'9'	fMRIneg'
-0.00960133	'9'	fMRIneg'
0.069782	'9'	fMRIneg'
0.061698	'9'	fMRIneg'
-0.0968952	'9'	fMRIneg'
-0.521063	'9'	fMRIneg'
-0.797053	'9'	fMRIneg'
-0.343726	'9'	fMRIneg'
-0.0878512	'9'	fMRIneg'
0.00239867	'9'	fMRIneg'
0.00258878	'9'	fMRIneg'
-0.0358025	'9'	fMRIneg'
-0.136577	'9'	fMRIneg'
-0.106731	'9'	fMRIneg'
-0.0281042	'9'	fMRIneg'
0.00352838	'9'	fMRIneg'
-0.0611686	'9'	fMRIneg'
-0.0642234	'9'	fMRIneg'
-0.020829	'9'	fMRIneg'
0.0400478	'9'	fMRIneg'
0.0241232	'9'	fMRIneg'
-0.108653	'9'	fMRIneg'
-0.241045	'9'	fMRIneg'
-0.319325	'9'	fMRIneg'
-0.294399	'9'	fMRIneg'
-0.262613	'9'	fMRIneg'
-0.165469	'9'	fMRIneg'
-0.111085	'9'	fMRIneg'
-0.0807874	'9'	fMRIneg'
-0.180577	'9'	fMRIneg'
-0.541434	'9'	fMRIneg'
-0.769137	'9'	fMRIneg'
-0.362998	'9'	fMRIneg'
-0.1016	'9'	fMRIneg'
-0.0552854	'9'	fMRIneg'
0.0266983	'9'	fMRIneg'
0.13382	'9'	fMRIneg'
0.152497	'9'	fMRIneg'
0.0480758	'9'	fMRIneg'
-0.147106	'9'	fMRIneg'
-0.297829	'9'	fMRIneg'
-0.250557	'9'	fMRIneg'
-0.240425	'9'	fMRIneg'
-0.218035	'9'	fMRIneg'
-0.0861692	'9'	fMRIneg'
-0.0038253	'9'	fMRIneg'
-0.0623812	'9'	fMRIneg'
-0.17501	'9'	fMRIneg'
-0.160341	'9'	fMRIneg'
-0.0934889	'9'	fMRIneg'
-0.0198803	'9'	fMRIneg'
0.0036985	'9'	fMRIneg'
-0.270287	'9'	fMRIneg'
-0.837809	'9'	fMRIneg'
-0.375401	'9'	fMRIneg'
0.0905819	'9'	fMRIneg'
0.240711	'9'	fMRIneg'
0.161588	'9'	fMRIneg'
0.0463777	'9'	fMRIneg'
-0.0552512	'9'	fMRIneg'
-0.056686	'9'	fMRIneg'
-0.0369788	'9'	fMRIneg'
-0.0704963	'9'	fMRIneg'
-0.106914	'9'	fMRIneg'
-0.0290544	'9'	fMRIneg'
0.0951814	'9'	fMRIneg'
0.111593	'9'	fMRIneg'
0.0427855	'9'	fMRIneg'
-0.0746118	'9'	fMRIneg'
-0.0914924	'9'	fMRIneg'
0.0855649	'9'	fMRIneg'
0.222557	'9'	fMRIneg'
0.166712	'9'	fMRIneg'
0.100179	'9'	fMRIneg'
0.0855754	'9'	fMRIneg'
0.156317	'9'	fMRIneg'
0.234025	'9'	fMRIneg'
0.218392	'9'	fMRIneg'
0.0814431	'9'	fMRIneg'
-0.0377122	'9'	fMRIneg'
-0.0200566	'9'	fMRIneg'
-0.00372732	'9'	fMRIneg'
0.0268458	'9'	fMRIneg'
0.0916752	'9'	fMRIneg'
0.12173	'9'	fMRIneg'
0.0188179	'9'	fMRIneg'
-0.0935108	'9'	fMRIneg'
-0.10967	'9'	fMRIneg'
-0.0525678	'9'	fMRIneg'
-0.014143	'9'	fMRIneg'
0.10554	'9'	fMRIneg'
0.0779793	'9'	fMRIneg'
-0.0661513	'9'	fMRIneg'
-0.111504	'9'	fMRIneg'
0.0761101	'9'	fMRIneg'
0.157827	'9'	fMRIneg'
0.0929192	'9'	fMRIneg'
-0.121636	'9'	fMRIneg'
-0.463495	'9'	fMRIneg'
-0.772346	'9'	fMRIneg'
-0.298355	'9'	fMRIneg'
0.063042	'9'	fMRIneg'
0.241368	'9'	fMRIneg'
0.321374	'9'	fMRIneg'
0.325469	'9'	fMRIneg'
0.158597	'9'	fMRIneg'
-0.0524737	'9'	fMRIneg'
-0.0767206	'9'	fMRIneg'
-0.0145341	'9'	fMRIneg'
-0.0693717	'9'	fMRIneg'
-0.182265	'9'	fMRIneg'
-0.167209	'9'	fMRIneg'
-0.0889149	'9'	fMRIneg'
-0.0502741	'9'	fMRIneg'
-0.0895302	'9'	fMRIneg'
-0.154649	'9'	fMRIneg'
-0.224213	'9'	fMRIneg'
-0.218302	'9'	fMRIneg'
-0.0910958	'9'	fMRIneg'
-0.0335239	'9'	fMRIneg'
-0.0186177	'9'	fMRIneg'
-0.0349822	'9'	fMRIneg'
-0.0410324	'9'	fMRIneg'
-0.0582856	'9'	fMRIneg'
-0.00781513	'9'	fMRIneg'
0.0929061	'9'	fMRIneg'
0.140261	'9'	fMRIneg'
0.0256742	'9'	fMRIneg'
-0.153177	'9'	fMRIneg'
-0.177689	'9'	fMRIneg'
-0.116318	'9'	fMRIneg'
-0.0923349	'9'	fMRIneg'
-0.162087	'9'	fMRIneg'
-0.252502	'9'	fMRIneg'
-0.084731	'9'	fMRIneg'
0.0606352	'9'	fMRIneg'
0.0154311	'9'	fMRIneg'
0.00693003	'9'	fMRIneg'
0.113122	'9'	fMRIneg'
0.22782	'9'	fMRIneg'
0.183358	'9'	fMRIneg'
0.047355	'9'	fMRIneg'
0.0546954	'9'	fMRIneg'
0.0682141	'9'	fMRIneg'
-0.0532701	'9'	fMRIneg'
0.00816538	'9'	fMRIneg'
0.0559757	'9'	fMRIneg'
-0.128001	'9'	fMRIneg'
-0.182269	'9'	fMRIneg'
-0.0704984	'9'	fMRIneg'
-0.0594385	'9'	fMRIneg'
-0.133371	'9'	fMRIneg'
-0.14333	'9'	fMRIneg'
-0.197888	'9'	fMRIneg'
-0.139438	'9'	fMRIneg'
-0.13012	'9'	fMRIneg'
0.0447167	'9'	fMRIneg'
0.325509	'9'	fMRIneg'
-0.918614	'10'	fMRIneg'
-0.82412	'10'	fMRIneg'
-0.532759	'10'	fMRIneg'
-0.588796	'10'	fMRIneg'
-0.784595	'10'	fMRIneg'
-0.374287	'10'	fMRIneg'
-0.183893	'10'	fMRIneg'
-0.254654	'10'	fMRIneg'
-0.265116	'10'	fMRIneg'
-0.275522	'10'	fMRIneg'
-0.31244	'10'	fMRIneg'
-0.388871	'10'	fMRIneg'
-0.323767	'10'	fMRIneg'
-0.128003	'10'	fMRIneg'
-0.0504064	'10'	fMRIneg'
-0.144112	'10'	fMRIneg'
-0.247921	'10'	fMRIneg'
-0.26302	'10'	fMRIneg'
-0.20687	'10'	fMRIneg'
-0.07164	'10'	fMRIneg'
0.0701653	'10'	fMRIneg'
0.0979558	'10'	fMRIneg'
-0.00514489	'10'	fMRIneg'
-0.158436	'10'	fMRIneg'
-0.248268	'10'	fMRIneg'
-0.205418	'10'	fMRIneg'
-0.238466	'10'	fMRIneg'
-0.293303	'10'	fMRIneg'
-0.353008	'10'	fMRIneg'
-0.31045	'10'	fMRIneg'
-0.17089	'10'	fMRIneg'
-0.0207138	'10'	fMRIneg'
0.0904573	'10'	fMRIneg'
0.0614475	'10'	fMRIneg'
-0.0924622	'10'	fMRIneg'
-0.243758	'10'	fMRIneg'
-0.229175	'10'	fMRIneg'
-0.284088	'10'	fMRIneg'
-0.337608	'10'	fMRIneg'
-0.406001	'10'	fMRIneg'
-0.37391	'10'	fMRIneg'
-0.306045	'10'	fMRIneg'
-0.242006	'10'	fMRIneg'
-0.227795	'10'	fMRIneg'
-0.206023	'10'	fMRIneg'
-0.107773	'10'	fMRIneg'
-0.00146298	'10'	fMRIneg'
0.0689044	'10'	fMRIneg'
0.0733393	'10'	fMRIneg'
0.0456832	'10'	fMRIneg'
0.0116509	'10'	fMRIneg'
0.0323132	'10'	fMRIneg'
0.0173649	'10'	fMRIneg'
0.0147184	'10'	fMRIneg'
0.117449	'10'	fMRIneg'
0.16836	'10'	fMRIneg'
0.0940105	'10'	fMRIneg'
-0.161236	'10'	fMRIneg'
-0.157827	'10'	fMRIneg'
0.0519543	'10'	fMRIneg'
0.124571	'10'	fMRIneg'
0.0983524	'10'	fMRIneg'
0.128779	'10'	fMRIneg'
0.25107	'10'	fMRIneg'
0.257514	'10'	fMRIneg'
0.161407	'10'	fMRIneg'
0.0492772	'10'	fMRIneg'
0.0285815	'10'	fMRIneg'
0.119567	'10'	fMRIneg'
0.212835	'10'	fMRIneg'
0.24771	'10'	fMRIneg'
0.198016	'10'	fMRIneg'
0.0767921	'10'	fMRIneg'
-0.0472348	'10'	fMRIneg'
0.0583598	'10'	fMRIneg'
0.18426	'10'	fMRIneg'
0.178399	'10'	fMRIneg'
0.114412	'10'	fMRIneg'
0.106542	'10'	fMRIneg'
0.0836822	'10'	fMRIneg'
0.10749	'10'	fMRIneg'
0.218698	'10'	fMRIneg'
0.198819	'10'	fMRIneg'
0.0705134	'10'	fMRIneg'
0.0968358	'10'	fMRIneg'
0.0411243	'10'	fMRIneg'
-0.123483	'10'	fMRIneg'
-0.0823102	'10'	fMRIneg'
0.13247	'10'	fMRIneg'
0.241683	'10'	fMRIneg'
0.280492	'10'	fMRIneg'
0.187185	'10'	fMRIneg'
0.0848674	'10'	fMRIneg'
0.173003	'10'	fMRIneg'
0.268846	'10'	fMRIneg'
0.205594	'10'	fMRIneg'
0.230776	'10'	fMRIneg'
0.269325	'10'	fMRIneg'
0.235753	'10'	fMRIneg'
0.235525	'10'	fMRIneg'
0.319577	'10'	fMRIneg'
0.288053	'10'	fMRIneg'
0.27324	'10'	fMRIneg'
0.289368	'10'	fMRIneg'
0.290653	'10'	fMRIneg'
0.236518	'10'	fMRIneg'
0.164687	'10'	fMRIneg'
0.0159901	'10'	fMRIneg'
0.00749917	'10'	fMRIneg'
0.109308	'10'	fMRIneg'
0.119092	'10'	fMRIneg'
0.104323	'10'	fMRIneg'
0.105882	'10'	fMRIneg'
0.0987679	'10'	fMRIneg'
0.110102	'10'	fMRIneg'
0.120169	'10'	fMRIneg'
0.184612	'10'	fMRIneg'
0.156064	'10'	fMRIneg'
0.0546031	'10'	fMRIneg'
0.025455	'10'	fMRIneg'
-0.0269158	'10'	fMRIneg'
-0.0793498	'10'	fMRIneg'
-0.0178791	'10'	fMRIneg'
-0.00363114	'10'	fMRIneg'
-0.00039901	'10'	fMRIneg'
-0.0860413	'10'	fMRIneg'
-0.0672505	'10'	fMRIneg'
-0.0410187	'10'	fMRIneg'
-0.0683089	'10'	fMRIneg'
-0.114053	'10'	fMRIneg'
-0.135072	'10'	fMRIneg'
0.00599328	'10'	fMRIneg'
0.0813858	'10'	fMRIneg'
-0.00106102	'10'	fMRIneg'
-0.1194	'10'	fMRIneg'
-0.105508	'10'	fMRIneg'
0.0229671	'10'	fMRIneg'
0.0695977	'10'	fMRIneg'
0.0349288	'10'	fMRIneg'
0.0249635	'10'	fMRIneg'
0.0914558	'10'	fMRIneg'
0.0963695	'10'	fMRIneg'
0.0630063	'10'	fMRIneg'
0.0122561	'10'	fMRIneg'
0.0971343	'10'	fMRIneg'
0.217653	'10'	fMRIneg'
0.243896	'10'	fMRIneg'
0.130454	'10'	fMRIneg'
0.0527824	'10'	fMRIneg'
0.033157	'10'	fMRIneg'
0.0573458	'10'	fMRIneg'
0.129828	'10'	fMRIneg'
0.237051	'10'	fMRIneg'
0.16354	'10'	fMRIneg'
0.0237118	'10'	fMRIneg'
0.0688992	'10'	fMRIneg'
0.130255	'10'	fMRIneg'
0.126206	'10'	fMRIneg'
0.0611434	'10'	fMRIneg'
0.00923931	'10'	fMRIneg'
0.0339338	'10'	fMRIneg'
-0.00557536	'10'	fMRIneg'
-0.0107703	'10'	fMRIneg'
-0.0606926	'10'	fMRIneg'
0.0221052	'10'	fMRIneg'
0.177715	'10'	fMRIneg'
0.252885	'10'	fMRIneg'
0.234467	'10'	fMRIneg'
0.193464	'10'	fMRIneg'
0.214272	'10'	fMRIneg'
0.174585	'10'	fMRIneg'
0.0894924	'10'	fMRIneg'
0.0285313	'10'	fMRIneg'
-0.0141038	'10'	fMRIneg'
0.0110624	'10'	fMRIneg'
0.0267659	'10'	fMRIneg'
-0.0538146	'10'	fMRIneg'
-0.0746629	'10'	fMRIneg'
-0.0268833	'10'	fMRIneg'
0.0410853	'10'	fMRIneg'
-0.0139426	'10'	fMRIneg'
-0.0906961	'10'	fMRIneg'
-0.0264704	'10'	fMRIneg'
0.0973513	'10'	fMRIneg'
0.0810206	'10'	fMRIneg'
0.060363	'10'	fMRIneg'
0.170735	'10'	fMRIneg'
0.142341	'10'	fMRIneg'
-0.0239132	'10'	fMRIneg'
-0.088124	'10'	fMRIneg'
0.0172002	'10'	fMRIneg'
0.0619587	'10'	fMRIneg'
-0.0500443	'10'	fMRIneg'
-0.296498	'10'	fMRIneg'
-0.534512	'10'	fMRIneg'
-0.639037	'10'	fMRIneg'
-0.649473	'10'	fMRIneg'
-0.187354	'10'	fMRIneg'
0.16425	'10'	fMRIneg'
0.312478	'10'	fMRIneg'
0.293081	'10'	fMRIneg'
0.209998	'10'	fMRIneg'
0.203192	'10'	fMRIneg'
0.171127	'10'	fMRIneg'
-0.0106731	'10'	fMRIneg'
-0.378481	'10'	fMRIneg'
-0.614309	'10'	fMRIneg'
-0.275655	'10'	fMRIneg'
-0.0175764	'10'	fMRIneg'
-0.0120639	'10'	fMRIneg'
-0.307257	'10'	fMRIneg'
-0.696116	'10'	fMRIneg'
-0.668394	'10'	fMRIneg'
-0.291568	'10'	fMRIneg'
-0.0681088	'10'	fMRIneg'
-0.0236427	'10'	fMRIneg'
-0.0409298	'10'	fMRIneg'
-0.04646	'10'	fMRIneg'
-0.0547101	'10'	fMRIneg'
0.00784989	'10'	fMRIneg'
-0.0155197	'10'	fMRIneg'
-0.120601	'10'	fMRIneg'
-0.194928	'10'	fMRIneg'
-0.128693	'10'	fMRIneg'
-0.12743	'10'	fMRIneg'
-0.199586	'10'	fMRIneg'
-0.142234	'10'	fMRIneg'
-0.0968372	'10'	fMRIneg'
-0.159929	'10'	fMRIneg'
-0.0936316	'10'	fMRIneg'
-0.0107115	'10'	fMRIneg'
-0.036976	'10'	fMRIneg'
-0.102754	'10'	fMRIneg'
-0.12194	'10'	fMRIneg'
-0.140218	'10'	fMRIneg'
-0.156937	'10'	fMRIneg'
-0.126238	'10'	fMRIneg'
-0.0977463	'10'	fMRIneg'
-0.0425359	'10'	fMRIneg'
-0.0224248	'10'	fMRIneg'
-0.113523	'10'	fMRIneg'
-0.13958	'10'	fMRIneg'
-0.0642022	'10'	fMRIneg'
-0.00371924	'10'	fMRIneg'
0.0403746	'10'	fMRIneg'
0.0536602	'10'	fMRIneg'
0.0870457	'10'	fMRIneg'
0.114973	'10'	fMRIneg'
0.0573782	'10'	fMRIneg'
-0.0412595	'10'	fMRIneg'
0.0343551	'10'	fMRIneg'
0.167784	'10'	fMRIneg'
0.198097	'10'	fMRIneg'
0.0985906	'10'	fMRIneg'
0.0903129	'10'	fMRIneg'
-0.087709	'10'	fMRIneg'
-0.426286	'10'	fMRIneg'
-0.319002	'10'	fMRIneg'
-0.0020706	'10'	fMRIneg'
0.0238863	'10'	fMRIneg'
0.109635	'10'	fMRIneg'
0.103583	'10'	fMRIneg'
-0.112958	'10'	fMRIneg'
-0.419636	'10'	fMRIneg'
-0.171247	'10'	fMRIneg'
-0.0848862	'10'	fMRIneg'
-0.333468	'10'	fMRIneg'
-0.450854	'10'	fMRIneg'
-0.185033	'10'	fMRIneg'
-0.010523	'10'	fMRIneg'
0.211031	'10'	fMRIneg'
0.303629	'10'	fMRIneg'
0.206039	'10'	fMRIneg'
-0.0694111	'10'	fMRIneg'
-0.12117	'10'	fMRIneg'
-0.11602	'10'	fMRIneg'
-0.219428	'10'	fMRIneg'
-0.229705	'10'	fMRIneg'
-0.208446	'10'	fMRIneg'
-0.162263	'10'	fMRIneg'
-0.162821	'10'	fMRIneg'
-0.229277	'10'	fMRIneg'
-0.155503	'10'	fMRIneg'
-0.0697927	'10'	fMRIneg'
-0.0547286	'10'	fMRIneg'
-0.0520383	'10'	fMRIneg'
-0.109223	'10'	fMRIneg'
-0.216004	'10'	fMRIneg'
-0.145299	'10'	fMRIneg'
-0.242414	'10'	fMRIneg'
-0.285346	'10'	fMRIneg'
-0.0496775	'10'	fMRIneg'
-0.0460478	'10'	fMRIneg'
-0.00833782	'10'	fMRIneg'
0.328493	'10'	fMRIneg'
-0.755129	'11'	fMRIneg'
-1.4153	'11'	fMRIneg'
-0.784376	'11'	fMRIneg'
-0.822297	'11'	fMRIneg'
-0.580358	'11'	fMRIneg'
0.0352912	'11'	fMRIneg'
0.182467	'11'	fMRIneg'
0.0653148	'11'	fMRIneg'
0.0134105	'11'	fMRIneg'
-0.0518219	'11'	fMRIneg'
-0.0258219	'11'	fMRIneg'
0.00560498	'11'	fMRIneg'
-0.135265	'11'	fMRIneg'
-0.128467	'11'	fMRIneg'
0.11542	'11'	fMRIneg'
0.281321	'11'	fMRIneg'
0.463742	'11'	fMRIneg'
0.483579	'11'	fMRIneg'
0.476879	'11'	fMRIneg'
0.451744	'11'	fMRIneg'
0.365076	'11'	fMRIneg'
0.206426	'11'	fMRIneg'
0.0990396	'11'	fMRIneg'
0.0509717	'11'	fMRIneg'
0.0345832	'11'	fMRIneg'
0.13332	'11'	fMRIneg'
0.234648	'11'	fMRIneg'
0.273168	'11'	fMRIneg'
0.254319	'11'	fMRIneg'
0.139701	'11'	fMRIneg'
-0.0802769	'11'	fMRIneg'
-0.36229	'11'	fMRIneg'
-0.585817	'11'	fMRIneg'
-0.857165	'11'	fMRIneg'
-0.570996	'11'	fMRIneg'
-0.00324234	'11'	fMRIneg'
0.259513	'11'	fMRIneg'
0.210732	'11'	fMRIneg'
-0.077993	'11'	fMRIneg'
-0.507387	'11'	fMRIneg'
-0.812335	'11'	fMRIneg'
-0.756688	'11'	fMRIneg'
-0.4322	'11'	fMRIneg'
-0.0454747	'11'	fMRIneg'
0.165302	'11'	fMRIneg'
0.187915	'11'	fMRIneg'
0.124601	'11'	fMRIneg'
0.0846109	'11'	fMRIneg'
0.082941	'11'	fMRIneg'
0.0626778	'11'	fMRIneg'
0.0468075	'11'	fMRIneg'
-0.0553811	'11'	fMRIneg'
0.0402547	'11'	fMRIneg'
0.102022	'11'	fMRIneg'
-0.103086	'11'	fMRIneg'
-0.586758	'11'	fMRIneg'
-0.376926	'11'	fMRIneg'
-0.0156791	'11'	fMRIneg'
0.110824	'11'	fMRIneg'
0.114517	'11'	fMRIneg'
0.105048	'11'	fMRIneg'
0.0951973	'11'	fMRIneg'
0.0899849	'11'	fMRIneg'
-0.0288566	'11'	fMRIneg'
-0.288095	'11'	fMRIneg'
-0.39195	'11'	fMRIneg'
-0.153461	'11'	fMRIneg'
-0.0353842	'11'	fMRIneg'
-0.161092	'11'	fMRIneg'
-0.424043	'11'	fMRIneg'
-0.666484	'11'	fMRIneg'
-0.74038	'11'	fMRIneg'
-0.615732	'11'	fMRIneg'
-0.407598	'11'	fMRIneg'
-0.161461	'11'	fMRIneg'
-0.0999632	'11'	fMRIneg'
-0.180093	'11'	fMRIneg'
-0.114254	'11'	fMRIneg'
0.0227538	'11'	fMRIneg'
0.0622553	'11'	fMRIneg'
0.00848433	'11'	fMRIneg'
-0.0578802	'11'	fMRIneg'
-0.0242623	'11'	fMRIneg'
0.0277539	'11'	fMRIneg'
-0.0417065	'11'	fMRIneg'
-0.194107	'11'	fMRIneg'
-0.312525	'11'	fMRIneg'
-0.328074	'11'	fMRIneg'
-0.18507	'11'	fMRIneg'
-0.0565462	'11'	fMRIneg'
0.0210112	'11'	fMRIneg'
0.0590709	'11'	fMRIneg'
0.120997	'11'	fMRIneg'
0.267656	'11'	fMRIneg'
0.36515	'11'	fMRIneg'
0.240491	'11'	fMRIneg'
0.043948	'11'	fMRIneg'
0.0939104	'11'	fMRIneg'
0.223965	'11'	fMRIneg'
0.160077	'11'	fMRIneg'
0.0941091	'11'	fMRIneg'
0.155893	'11'	fMRIneg'
0.32832	'11'	fMRIneg'
0.437131	'11'	fMRIneg'
0.321681	'11'	fMRIneg'
0.117962	'11'	fMRIneg'
0.104868	'11'	fMRIneg'
0.206166	'11'	fMRIneg'
0.199389	'11'	fMRIneg'
0.074659	'11'	fMRIneg'
0.0921358	'11'	fMRIneg'
0.13437	'11'	fMRIneg'
0.125907	'11'	fMRIneg'
0.0889969	'11'	fMRIneg'
-0.029561	'11'	fMRIneg'
-0.346549	'11'	fMRIneg'
-0.637851	'11'	fMRIneg'
-0.614402	'11'	fMRIneg'
-0.529746	'11'	fMRIneg'
-0.14641	'11'	fMRIneg'
0.11046	'11'	fMRIneg'
0.119693	'11'	fMRIneg'
-0.011294	'11'	fMRIneg'
-0.0937635	'11'	fMRIneg'
-0.0792695	'11'	fMRIneg'
-0.0460096	'11'	fMRIneg'
-0.0765252	'11'	fMRIneg'
-0.205868	'11'	fMRIneg'
-0.415395	'11'	fMRIneg'
-0.59963	'11'	fMRIneg'
-0.618902	'11'	fMRIneg'
-0.57193	'11'	fMRIneg'
-0.276733	'11'	fMRIneg'
-0.0659662	'11'	fMRIneg'
-0.0685939	'11'	fMRIneg'
-0.132348	'11'	fMRIneg'
-0.172004	'11'	fMRIneg'
-0.193197	'11'	fMRIneg'
-0.151472	'11'	fMRIneg'
-0.140792	'11'	fMRIneg'
-0.204255	'11'	fMRIneg'
-0.312896	'11'	fMRIneg'
-0.214019	'11'	fMRIneg'
-0.104458	'11'	fMRIneg'
-0.146761	'11'	fMRIneg'
-0.12146	'11'	fMRIneg'
-0.0396352	'11'	fMRIneg'
-0.0557363	'11'	fMRIneg'
-0.0490652	'11'	fMRIneg'
-0.12439	'11'	fMRIneg'
-0.361472	'11'	fMRIneg'
-0.547878	'11'	fMRIneg'
-0.295394	'11'	fMRIneg'
-0.147205	'11'	fMRIneg'
-0.142517	'11'	fMRIneg'
-0.0778122	'11'	fMRIneg'
-0.00257475	'11'	fMRIneg'
0.0127543	'11'	fMRIneg'
-0.0476799	'11'	fMRIneg'
-0.125997	'11'	fMRIneg'
-0.123591	'11'	fMRIneg'
-0.164725	'11'	fMRIneg'
-0.170102	'11'	fMRIneg'
-0.130611	'11'	fMRIneg'
-0.150542	'11'	fMRIneg'
-0.215115	'11'	fMRIneg'
-0.222618	'11'	fMRIneg'
-0.133229	'11'	fMRIneg'
-0.0660554	'11'	fMRIneg'
-0.0738157	'11'	fMRIneg'
-0.0468411	'11'	fMRIneg'
0.0794757	'11'	fMRIneg'
0.180758	'11'	fMRIneg'
0.180576	'11'	fMRIneg'
0.141307	'11'	fMRIneg'
0.149973	'11'	fMRIneg'
0.122073	'11'	fMRIneg'
0.0347544	'11'	fMRIneg'
-0.0439778	'11'	fMRIneg'
0.0939102	'11'	fMRIneg'
0.267098	'11'	fMRIneg'
0.255857	'11'	fMRIneg'
0.145983	'11'	fMRIneg'
0.113882	'11'	fMRIneg'
0.133537	'11'	fMRIneg'
0.178885	'11'	fMRIneg'
0.189602	'11'	fMRIneg'
0.113452	'11'	fMRIneg'
-0.0196923	'11'	fMRIneg'
0.0145114	'11'	fMRIneg'
0.238117	'11'	fMRIneg'
0.30173	'11'	fMRIneg'
0.19	'11'	fMRIneg'
0.00618128	'11'	fMRIneg'
0.00214101	'11'	fMRIneg'
-0.00287772	'11'	fMRIneg'
-0.0603806	'11'	fMRIneg'
-0.0649549	'11'	fMRIneg'
-0.112598	'11'	fMRIneg'
-0.0791788	'11'	fMRIneg'
0.0259196	'11'	fMRIneg'
0.0868763	'11'	fMRIneg'
0.0469608	'11'	fMRIneg'
-0.0366808	'11'	fMRIneg'
-0.0450735	'11'	fMRIneg'
-0.095403	'11'	fMRIneg'
-0.405331	'11'	fMRIneg'
-0.564705	'11'	fMRIneg'
-0.202589	'11'	fMRIneg'
0.0251086	'11'	fMRIneg'
0.141913	'11'	fMRIneg'
0.222786	'11'	fMRIneg'
0.236922	'11'	fMRIneg'
0.0784157	'11'	fMRIneg'
-0.255258	'11'	fMRIneg'
-0.294655	'11'	fMRIneg'
0.136334	'11'	fMRIneg'
0.359913	'11'	fMRIneg'
0.344914	'11'	fMRIneg'
0.242306	'11'	fMRIneg'
0.0339977	'11'	fMRIneg'
-0.253032	'11'	fMRIneg'
-0.260716	'11'	fMRIneg'
-0.128058	'11'	fMRIneg'
-0.0310478	'11'	fMRIneg'
0.0193069	'11'	fMRIneg'
0.105258	'11'	fMRIneg'
0.120003	'11'	fMRIneg'
-0.0220412	'11'	fMRIneg'
-0.433993	'11'	fMRIneg'
-0.526208	'11'	fMRIneg'
-0.11125	'11'	fMRIneg'
0.0758817	'11'	fMRIneg'
0.0288083	'11'	fMRIneg'
-0.0265888	'11'	fMRIneg'
0.000810544	'11'	fMRIneg'
0.0182097	'11'	fMRIneg'
0.00767099	'11'	fMRIneg'
-4.75742e-05	'11'	fMRIneg'
-0.036153	'11'	fMRIneg'
-0.054243	'11'	fMRIneg'
-0.094958	'11'	fMRIneg'
-0.109871	'11'	fMRIneg'
-0.0995594	'11'	fMRIneg'
-0.0912137	'11'	fMRIneg'
-0.119549	'11'	fMRIneg'
-0.256153	'11'	fMRIneg'
-0.307949	'11'	fMRIneg'
-0.268556	'11'	fMRIneg'
-0.146755	'11'	fMRIneg'
-0.148615	'11'	fMRIneg'
-0.218028	'11'	fMRIneg'
-0.281643	'11'	fMRIneg'
-0.282907	'11'	fMRIneg'
-0.238681	'11'	fMRIneg'
-0.183197	'11'	fMRIneg'
-0.150774	'11'	fMRIneg'
-0.142421	'11'	fMRIneg'
-0.19206	'11'	fMRIneg'
-0.268173	'11'	fMRIneg'
-0.162347	'11'	fMRIneg'
-0.0971359	'11'	fMRIneg'
-0.185549	'11'	fMRIneg'
-0.050724	'11'	fMRIneg'
0.235555	'11'	fMRIneg'
0.369665	'11'	fMRIneg'
0.278541	'11'	fMRIneg'
0.0209175	'11'	fMRIneg'
-0.106065	'11'	fMRIneg'
-0.116186	'11'	fMRIneg'
-0.156248	'11'	fMRIneg'
-0.175731	'11'	fMRIneg'
-0.233699	'11'	fMRIneg'
-0.254085	'11'	fMRIneg'
-0.168971	'11'	fMRIneg'
-0.15692	'11'	fMRIneg'
-0.168787	'11'	fMRIneg'
-0.104187	'11'	fMRIneg'
-0.146752	'11'	fMRIneg'
-0.16953	'11'	fMRIneg'
-0.151341	'11'	fMRIneg'
-0.12668	'11'	fMRIneg'
0.0731664	'11'	fMRIneg'
0.155871	'11'	fMRIneg'
0.0129146	'11'	fMRIneg'
-0.0280244	'11'	fMRIneg'
-0.0375628	'11'	fMRIneg'
-0.108093	'11'	fMRIneg'
-0.212609	'11'	fMRIneg'
-0.37645	'11'	fMRIneg'
-0.243498	'11'	fMRIneg'
0.0563731	'11'	fMRIneg'
-0.0850301	'11'	fMRIneg'
-0.711668	'11'	fMRIneg'
-0.497053	'11'	fMRIneg'
-0.921348	'12'	fMRIneg'
-1.48337	'12'	fMRIneg'
-0.984599	'12'	fMRIneg'
-1.03703	'12'	fMRIneg'
-0.869634	'12'	fMRIneg'
-0.292419	'12'	fMRIneg'
-0.222591	'12'	fMRIneg'
-0.334932	'12'	fMRIneg'
-0.238674	'12'	fMRIneg'
-0.0415076	'12'	fMRIneg'
0.0961491	'12'	fMRIneg'
0.117706	'12'	fMRIneg'
-0.040881	'12'	fMRIneg'
-0.144618	'12'	fMRIneg'
-0.133826	'12'	fMRIneg'
-0.0730433	'12'	fMRIneg'
-0.0371526	'12'	fMRIneg'
-0.143533	'12'	fMRIneg'
-0.119668	'12'	fMRIneg'
0.0944602	'12'	fMRIneg'
0.118048	'12'	fMRIneg'
-0.0456556	'12'	fMRIneg'
-0.0826306	'12'	fMRIneg'
-0.0115632	'12'	fMRIneg'
-0.028599	'12'	fMRIneg'
-0.0305484	'12'	fMRIneg'
0.0743506	'12'	fMRIneg'
0.210916	'12'	fMRIneg'
0.164157	'12'	fMRIneg'
-0.103479	'12'	fMRIneg'
-0.216469	'12'	fMRIneg'
-0.0305545	'12'	fMRIneg'
0.0178608	'12'	fMRIneg'
-0.0165546	'12'	fMRIneg'
0.0233393	'12'	fMRIneg'
0.116553	'12'	fMRIneg'
0.135066	'12'	fMRIneg'
0.0391447	'12'	fMRIneg'
-0.179629	'12'	fMRIneg'
-0.561778	'12'	fMRIneg'
-0.850658	'12'	fMRIneg'
-0.649653	'12'	fMRIneg'
-0.655617	'12'	fMRIneg'
-0.853711	'12'	fMRIneg'
-0.3154	'12'	fMRIneg'
0.212659	'12'	fMRIneg'
0.393405	'12'	fMRIneg'
0.273473	'12'	fMRIneg'
-0.170386	'12'	fMRIneg'
-0.834444	'12'	fMRIneg'
-0.920179	'12'	fMRIneg'
-0.86153	'12'	fMRIneg'
-0.731823	'12'	fMRIneg'
-0.335654	'12'	fMRIneg'
0.199122	'12'	fMRIneg'
0.56931	'12'	fMRIneg'
0.644016	'12'	fMRIneg'
0.55697	'12'	fMRIneg'
0.31658	'12'	fMRIneg'
0.0888997	'12'	fMRIneg'
0.0715141	'12'	fMRIneg'
0.275273	'12'	fMRIneg'
0.294732	'12'	fMRIneg'
0.165759	'12'	fMRIneg'
0.0343175	'12'	fMRIneg'
0.0735185	'12'	fMRIneg'
0.114302	'12'	fMRIneg'
0.0480567	'12'	fMRIneg'
-0.0391749	'12'	fMRIneg'
-0.0990217	'12'	fMRIneg'
-0.114828	'12'	fMRIneg'
-0.0586155	'12'	fMRIneg'
-0.00893125	'12'	fMRIneg'
-0.0821441	'12'	fMRIneg'
-0.0832358	'12'	fMRIneg'
-0.00507981	'12'	fMRIneg'
0.121467	'12'	fMRIneg'
0.107437	'12'	fMRIneg'
0.0127662	'12'	fMRIneg'
0.0108699	'12'	fMRIneg'
0.100155	'12'	fMRIneg'
0.13292	'12'	fMRIneg'
0.214263	'12'	fMRIneg'
0.326821	'12'	fMRIneg'
0.309385	'12'	fMRIneg'
0.174805	'12'	fMRIneg'
0.086349	'12'	fMRIneg'
0.0657654	'12'	fMRIneg'
0.0301343	'12'	fMRIneg'
0.0393886	'12'	fMRIneg'
0.19583	'12'	fMRIneg'
0.364398	'12'	fMRIneg'
0.284048	'12'	fMRIneg'
0.146194	'12'	fMRIneg'
0.0948166	'12'	fMRIneg'
0.0531297	'12'	fMRIneg'
-0.043789	'12'	fMRIneg'
-0.0308997	'12'	fMRIneg'
-0.0797125	'12'	fMRIneg'
-0.172926	'12'	fMRIneg'
-0.166725	'12'	fMRIneg'
-0.0831962	'12'	fMRIneg'
-0.0302876	'12'	fMRIneg'
-0.0659955	'12'	fMRIneg'
-0.0990675	'12'	fMRIneg'
-0.128288	'12'	fMRIneg'
-0.227426	'12'	fMRIneg'
-0.241897	'12'	fMRIneg'
-0.131007	'12'	fMRIneg'
-0.152593	'12'	fMRIneg'
-0.29381	'12'	fMRIneg'
-0.217624	'12'	fMRIneg'
-0.020289	'12'	fMRIneg'
0.0556756	'12'	fMRIneg'
0.0181886	'12'	fMRIneg'
-0.089891	'12'	fMRIneg'
-0.171957	'12'	fMRIneg'
-0.188929	'12'	fMRIneg'
-0.20473	'12'	fMRIneg'
-0.242623	'12'	fMRIneg'
-0.21326	'12'	fMRIneg'
-0.238767	'12'	fMRIneg'
-0.237217	'12'	fMRIneg'
-0.156858	'12'	fMRIneg'
-0.0968366	'12'	fMRIneg'
-0.15828	'12'	fMRIneg'
-0.157192	'12'	fMRIneg'
-0.17316	'12'	fMRIneg'
-0.258776	'12'	fMRIneg'
-0.322398	'12'	fMRIneg'
-0.362865	'12'	fMRIneg'
-0.422892	'12'	fMRIneg'
-0.47124	'12'	fMRIneg'
-0.602938	'12'	fMRIneg'
-0.769509	'12'	fMRIneg'
-0.503487	'12'	fMRIneg'
-0.242909	'12'	fMRIneg'
-0.172483	'12'	fMRIneg'
-0.140736	'12'	fMRIneg'
-0.117697	'12'	fMRIneg'
-0.123653	'12'	fMRIneg'
-0.160733	'12'	fMRIneg'
-0.110386	'12'	fMRIneg'
-0.0989703	'12'	fMRIneg'
-0.315434	'12'	fMRIneg'
-0.721844	'12'	fMRIneg'
-0.410909	'12'	fMRIneg'
-0.121626	'12'	fMRIneg'
-0.134021	'12'	fMRIneg'
-0.317182	'12'	fMRIneg'
-0.626841	'12'	fMRIneg'
-0.764143	'12'	fMRIneg'
-0.792218	'12'	fMRIneg'
-0.753806	'12'	fMRIneg'
-0.301385	'12'	fMRIneg'
0.101115	'12'	fMRIneg'
0.210913	'12'	fMRIneg'
0.150295	'12'	fMRIneg'
-0.0368992	'12'	fMRIneg'
-0.397667	'12'	fMRIneg'
-0.839471	'12'	fMRIneg'
-1.00538	'12'	fMRIneg'
-1.10812	'12'	fMRIneg'
-1.21584	'12'	fMRIneg'
-1.06947	'12'	fMRIneg'
-1.03123	'12'	fMRIneg'
-0.939114	'12'	fMRIneg'
-0.503637	'12'	fMRIneg'
-0.0814803	'12'	fMRIneg'
0.0786486	'12'	fMRIneg'
-0.0625422	'12'	fMRIneg'
-0.573669	'12'	fMRIneg'
-0.978886	'12'	fMRIneg'
-1.01009	'12'	fMRIneg'
-1.23633	'12'	fMRIneg'
-0.99617	'12'	fMRIneg'
-0.951453	'12'	fMRIneg'
-0.818893	'12'	fMRIneg'
-0.139128	'12'	fMRIneg'
0.15477	'12'	fMRIneg'
0.0836539	'12'	fMRIneg'
-0.323633	'12'	fMRIneg'
-0.80143	'12'	fMRIneg'
-0.592909	'12'	fMRIneg'
-0.394015	'12'	fMRIneg'
-0.270776	'12'	fMRIneg'
-0.155504	'12'	fMRIneg'
-0.177137	'12'	fMRIneg'
-0.337628	'12'	fMRIneg'
-0.708126	'12'	fMRIneg'
-0.952082	'12'	fMRIneg'
-1.07013	'12'	fMRIneg'
-1.13269	'12'	fMRIneg'
-0.813761	'12'	fMRIneg'
-0.648854	'12'	fMRIneg'
-0.798648	'12'	fMRIneg'
-0.335508	'12'	fMRIneg'
0.12922	'12'	fMRIneg'
0.274959	'12'	fMRIneg'
0.182245	'12'	fMRIneg'
0.0182606	'12'	fMRIneg'
0.0895599	'12'	fMRIneg'
0.181632	'12'	fMRIneg'
0.225041	'12'	fMRIneg'
0.216771	'12'	fMRIneg'
0.0492636	'12'	fMRIneg'
-0.359216	'12'	fMRIneg'
-0.931579	'12'	fMRIneg'
-0.938742	'12'	fMRIneg'
-0.898917	'12'	fMRIneg'
-1.06123	'12'	fMRIneg'
-1.19302	'12'	fMRIneg'
-1.01116	'12'	fMRIneg'
-0.486834	'12'	fMRIneg'
-0.138441	'12'	fMRIneg'
0.00361751	'12'	fMRIneg'
-0.0842746	'12'	fMRIneg'
-0.472846	'12'	fMRIneg'
-0.842215	'12'	fMRIneg'
-0.950607	'12'	fMRIneg'
-0.824755	'12'	fMRIneg'
-0.419205	'12'	fMRIneg'
-0.0584299	'12'	fMRIneg'
0.137798	'12'	fMRIneg'
0.13228	'12'	fMRIneg'
0.0603878	'12'	fMRIneg'
0.093937	'12'	fMRIneg'
0.156451	'12'	fMRIneg'
0.124036	'12'	fMRIneg'
0.142206	'12'	fMRIneg'
0.15165	'12'	fMRIneg'
0.13252	'12'	fMRIneg'
0.0502692	'12'	fMRIneg'
0.0501828	'12'	fMRIneg'
0.0601638	'12'	fMRIneg'
0.0342215	'12'	fMRIneg'
-0.0742576	'12'	fMRIneg'
-0.171317	'12'	fMRIneg'
-0.214034	'12'	fMRIneg'
-0.276206	'12'	fMRIneg'
-0.293026	'12'	fMRIneg'
-0.174742	'12'	fMRIneg'
-0.00398702	'12'	fMRIneg'
-0.00318778	'12'	fMRIneg'
0.0114737	'12'	fMRIneg'
0.0233918	'12'	fMRIneg'
-0.0142505	'12'	fMRIneg'
-0.0631191	'12'	fMRIneg'
-0.0664006	'12'	fMRIneg'
-0.0966756	'12'	fMRIneg'
-0.0565544	'12'	fMRIneg'
-0.105835	'12'	fMRIneg'
-0.117198	'12'	fMRIneg'
-0.151493	'12'	fMRIneg'
-0.136602	'12'	fMRIneg'
-0.0300879	'12'	fMRIneg'
0.114279	'12'	fMRIneg'
0.148231	'12'	fMRIneg'
0.0431257	'12'	fMRIneg'
-0.206547	'12'	fMRIneg'
-0.212723	'12'	fMRIneg'
-0.176492	'12'	fMRIneg'
-0.178339	'12'	fMRIneg'
-0.165233	'12'	fMRIneg'
-0.111138	'12'	fMRIneg'
0.0239708	'12'	fMRIneg'
0.100037	'12'	fMRIneg'
0.0767573	'12'	fMRIneg'
-0.0259278	'12'	fMRIneg'
-0.0508529	'12'	fMRIneg'
-0.0839699	'12'	fMRIneg'
-0.125173	'12'	fMRIneg'
-0.20386	'12'	fMRIneg'
-0.216137	'12'	fMRIneg'
-0.168253	'12'	fMRIneg'
-0.138363	'12'	fMRIneg'
-0.205484	'12'	fMRIneg'
-0.278032	'12'	fMRIneg'
-0.248131	'12'	fMRIneg'
-0.192248	'12'	fMRIneg'
-0.238466	'12'	fMRIneg'
-0.264734	'12'	fMRIneg'
-0.137168	'12'	fMRIneg'
-0.110613	'12'	fMRIneg'
-0.112263	'12'	fMRIneg'
0.0895704	'12'	fMRIneg'
0.183213	'12'	fMRIneg'
0.16989	'12'	fMRIneg'
0.164574	'12'	fMRIneg'
0.122236	'12'	fMRIneg'
0.171919	'12'	fMRIneg'
0.324861	'12'	fMRIneg'
0.304283	'12'	fMRIneg'
0.35326	'12'	fMRIneg'
0.558043	'12'	fMRIneg'
-0.763203	'13'	fMRIneg'
-1.0869	'13'	fMRIneg'
-0.940099	'13'	fMRIneg'
-0.837901	'13'	fMRIneg'
-0.707221	'13'	fMRIneg'
-0.484706	'13'	fMRIneg'
-0.521541	'13'	fMRIneg'
-0.425067	'13'	fMRIneg'
-0.233371	'13'	fMRIneg'
-0.262547	'13'	fMRIneg'
-0.321571	'13'	fMRIneg'
-0.211373	'13'	fMRIneg'
-0.20075	'13'	fMRIneg'
-0.260982	'13'	fMRIneg'
-0.307663	'13'	fMRIneg'
-0.188188	'13'	fMRIneg'
-0.100406	'13'	fMRIneg'
-0.0942858	'13'	fMRIneg'
-0.135506	'13'	fMRIneg'
-0.118802	'13'	fMRIneg'
-0.115501	'13'	fMRIneg'
-0.116682	'13'	fMRIneg'
-0.0456046	'13'	fMRIneg'
0.0299601	'13'	fMRIneg'
0.0107216	'13'	fMRIneg'
-0.0858526	'13'	fMRIneg'
-0.236463	'13'	fMRIneg'
-0.315709	'13'	fMRIneg'
-0.361627	'13'	fMRIneg'
-0.401316	'13'	fMRIneg'
-0.373995	'13'	fMRIneg'
-0.319341	'13'	fMRIneg'
-0.196344	'13'	fMRIneg'
-0.137912	'13'	fMRIneg'
-0.33089	'13'	fMRIneg'
-0.726287	'13'	fMRIneg'
-0.393487	'13'	fMRIneg'
-0.0904295	'13'	fMRIneg'
-0.0589839	'13'	fMRIneg'
-0.0116426	'13'	fMRIneg'
0.0362865	'13'	fMRIneg'
0.0763111	'13'	fMRIneg'
0.00532464	'13'	fMRIneg'
-0.0133029	'13'	fMRIneg'
0.0842944	'13'	fMRIneg'
0.156451	'13'	fMRIneg'
0.117918	'13'	fMRIneg'
-0.0264524	'13'	fMRIneg'
0.0104743	'13'	fMRIneg'
0.0944407	'13'	fMRIneg'
0.112825	'13'	fMRIneg'
0.00124324	'13'	fMRIneg'
-0.137892	'13'	fMRIneg'
-0.107225	'13'	fMRIneg'
0.23782	'13'	fMRIneg'
0.47339	'13'	fMRIneg'
0.489541	'13'	fMRIneg'
0.318971	'13'	fMRIneg'
0.189255	'13'	fMRIneg'
0.225209	'13'	fMRIneg'
0.116537	'13'	fMRIneg'
-0.0999775	'13'	fMRIneg'
-0.118293	'13'	fMRIneg'
-0.0314443	'13'	fMRIneg'
-0.1045	'13'	fMRIneg'
-0.196445	'13'	fMRIneg'
-0.217072	'13'	fMRIneg'
-0.235841	'13'	fMRIneg'
-0.233542	'13'	fMRIneg'
-0.168684	'13'	fMRIneg'
-0.0904684	'13'	fMRIneg'
-0.0465919	'13'	fMRIneg'
-0.0585954	'13'	fMRIneg'
-0.0532026	'13'	fMRIneg'
-0.0831679	'13'	fMRIneg'
-0.172907	'13'	fMRIneg'
-0.293988	'13'	fMRIneg'
-0.352388	'13'	fMRIneg'
-0.395181	'13'	fMRIneg'
-0.377854	'13'	fMRIneg'
-0.346779	'13'	fMRIneg'
-0.407856	'13'	fMRIneg'
-0.427844	'13'	fMRIneg'
-0.342632	'13'	fMRIneg'
-0.168778	'13'	fMRIneg'
-0.0857511	'13'	fMRIneg'
-0.106922	'13'	fMRIneg'
-0.114498	'13'	fMRIneg'
-0.0448218	'13'	fMRIneg'
0.0790467	'13'	fMRIneg'
0.154423	'13'	fMRIneg'
0.159603	'13'	fMRIneg'
0.0833551	'13'	fMRIneg'
0.0464634	'13'	fMRIneg'
0.100975	'13'	fMRIneg'
0.0790889	'13'	fMRIneg'
0.0130479	'13'	fMRIneg'
0.080478	'13'	fMRIneg'
0.0558775	'13'	fMRIneg'
3.35416e-06	'13'	fMRIneg'
0.0241826	'13'	fMRIneg'
0.0356519	'13'	fMRIneg'
0.116249	'13'	fMRIneg'
0.121813	'13'	fMRIneg'
0.0245943	'13'	fMRIneg'
0.0445544	'13'	fMRIneg'
0.132488	'13'	fMRIneg'
0.132431	'13'	fMRIneg'
0.0265865	'13'	fMRIneg'
-0.00705174	'13'	fMRIneg'
-0.0462098	'13'	fMRIneg'
-0.0142477	'13'	fMRIneg'
0.0994892	'13'	fMRIneg'
0.146296	'13'	fMRIneg'
0.143024	'13'	fMRIneg'
0.175317	'13'	fMRIneg'
0.133901	'13'	fMRIneg'
0.00828577	'13'	fMRIneg'
-0.0810431	'13'	fMRIneg'
-0.00364174	'13'	fMRIneg'
-0.0440392	'13'	fMRIneg'
-0.123248	'13'	fMRIneg'
-0.126497	'13'	fMRIneg'
-0.148898	'13'	fMRIneg'
-0.163349	'13'	fMRIneg'
-0.129039	'13'	fMRIneg'
-0.0930017	'13'	fMRIneg'
-0.176826	'13'	fMRIneg'
-0.252089	'13'	fMRIneg'
-0.23953	'13'	fMRIneg'
-0.223701	'13'	fMRIneg'
-0.262584	'13'	fMRIneg'
-0.251674	'13'	fMRIneg'
-0.103673	'13'	fMRIneg'
-0.118212	'13'	fMRIneg'
-0.158129	'13'	fMRIneg'
-0.128763	'13'	fMRIneg'
-0.0886169	'13'	fMRIneg'
-0.0961818	'13'	fMRIneg'
-0.0615032	'13'	fMRIneg'
0.0313593	'13'	fMRIneg'
0.0924076	'13'	fMRIneg'
0.0274133	'13'	fMRIneg'
-0.0222494	'13'	fMRIneg'
-0.108947	'13'	fMRIneg'
-0.130859	'13'	fMRIneg'
-0.132118	'13'	fMRIneg'
-0.0517482	'13'	fMRIneg'
-0.0680683	'13'	fMRIneg'
-0.0614053	'13'	fMRIneg'
0.0491446	'13'	fMRIneg'
0.0948601	'13'	fMRIneg'
0.0678089	'13'	fMRIneg'
-0.0035761	'13'	fMRIneg'
0.063772	'13'	fMRIneg'
0.118543	'13'	fMRIneg'
0.0359019	'13'	fMRIneg'
-0.0269542	'13'	fMRIneg'
0.0081453	'13'	fMRIneg'
0.0212193	'13'	fMRIneg'
-0.0607694	'13'	fMRIneg'
-0.19504	'13'	fMRIneg'
-0.30924	'13'	fMRIneg'
-0.27057	'13'	fMRIneg'
-0.0451276	'13'	fMRIneg'
0.0499452	'13'	fMRIneg'
0.07053	'13'	fMRIneg'
-0.00850806	'13'	fMRIneg'
-0.00995222	'13'	fMRIneg'
0.0722367	'13'	fMRIneg'
0.0482743	'13'	fMRIneg'
-0.0508533	'13'	fMRIneg'
-0.157255	'13'	fMRIneg'
-0.146079	'13'	fMRIneg'
-0.203772	'13'	fMRIneg'
-0.31311	'13'	fMRIneg'
-0.486496	'13'	fMRIneg'
-0.615828	'13'	fMRIneg'
-0.0856439	'13'	fMRIneg'
0.270228	'13'	fMRIneg'
0.222152	'13'	fMRIneg'
-0.0227176	'13'	fMRIneg'
0.270561	'13'	fMRIneg'
0.493879	'13'	fMRIneg'
0.377753	'13'	fMRIneg'
0.284065	'13'	fMRIneg'
0.334637	'13'	fMRIneg'
0.26598	'13'	fMRIneg'
0.11962	'13'	fMRIneg'
0.0915845	'13'	fMRIneg'
0.102276	'13'	fMRIneg'
0.100725	'13'	fMRIneg'
0.134506	'13'	fMRIneg'
0.122969	'13'	fMRIneg'
0.0674176	'13'	fMRIneg'
-0.0122161	'13'	fMRIneg'
0.0150662	'13'	fMRIneg'
0.0748128	'13'	fMRIneg'
0.0646852	'13'	fMRIneg'
0.0552593	'13'	fMRIneg'
0.0957229	'13'	fMRIneg'
0.127315	'13'	fMRIneg'
0.0336079	'13'	fMRIneg'
-0.171435	'13'	fMRIneg'
-0.462905	'13'	fMRIneg'
-0.338373	'13'	fMRIneg'
-0.113995	'13'	fMRIneg'
0.00998551	'13'	fMRIneg'
0.103817	'13'	fMRIneg'
0.0219764	'13'	fMRIneg'
-0.149529	'13'	fMRIneg'
-0.0663142	'13'	fMRIneg'
0.148977	'13'	fMRIneg'
0.155048	'13'	fMRIneg'
0.0502101	'13'	fMRIneg'
-0.0710222	'13'	fMRIneg'
-0.0645815	'13'	fMRIneg'
-0.0504519	'13'	fMRIneg'
-0.0928651	'13'	fMRIneg'
-0.0349036	'13'	fMRIneg'
0.0396914	'13'	fMRIneg'
-0.0361456	'13'	fMRIneg'
-0.0983127	'13'	fMRIneg'
-0.0254745	'13'	fMRIneg'
-0.0126288	'13'	fMRIneg'
-0.0338707	'13'	fMRIneg'
-0.0345911	'13'	fMRIneg'
-0.0123417	'13'	fMRIneg'
-0.0537159	'13'	fMRIneg'
-0.10021	'13'	fMRIneg'
-0.155173	'13'	fMRIneg'
-0.14441	'13'	fMRIneg'
-0.0981576	'13'	fMRIneg'
-0.0382579	'13'	fMRIneg'
0.0345963	'13'	fMRIneg'
-0.125954	'13'	fMRIneg'
-0.337299	'13'	fMRIneg'
-0.127127	'13'	fMRIneg'
0.0705771	'13'	fMRIneg'
0.0514846	'13'	fMRIneg'
0.15912	'13'	fMRIneg'
0.181056	'13'	fMRIneg'
0.150966	'13'	fMRIneg'
0.121966	'13'	fMRIneg'
0.0295507	'13'	fMRIneg'
-0.0569497	'13'	fMRIneg'
-0.00842083	'13'	fMRIneg'
-0.0825324	'13'	fMRIneg'
-0.168003	'13'	fMRIneg'
0.0299101	'13'	fMRIneg'
0.105578	'13'	fMRIneg'
0.0287468	'13'	fMRIneg'
0.00397493	'13'	fMRIneg'
0.0202535	'13'	fMRIneg'
-0.0130951	'13'	fMRIneg'
-0.0222167	'13'	fMRIneg'
-0.182973	'13'	fMRIneg'
-0.434736	'13'	fMRIneg'
-0.542194	'13'	fMRIneg'
-0.354534	'13'	fMRIneg'
-0.189872	'13'	fMRIneg'
-0.108571	'13'	fMRIneg'
-0.0641215	'13'	fMRIneg'
-0.034058	'13'	fMRIneg'
-0.0412098	'13'	fMRIneg'
-0.172449	'13'	fMRIneg'
-0.208215	'13'	fMRIneg'
-0.19255	'13'	fMRIneg'
-0.217938	'13'	fMRIneg'
-0.205484	'13'	fMRIneg'
-0.162094	'13'	fMRIneg'
-0.14189	'13'	fMRIneg'
-0.127606	'13'	fMRIneg'
-0.139773	'13'	fMRIneg'
-0.206785	'13'	fMRIneg'
-0.194585	'13'	fMRIneg'
-0.071379	'13'	fMRIneg'
-0.00840162	'13'	fMRIneg'
-0.109772	'13'	fMRIneg'
-0.22598	'13'	fMRIneg'
-0.170111	'13'	fMRIneg'
-0.076466	'13'	fMRIneg'
0.0193144	'13'	fMRIneg'
-0.00795237	'13'	fMRIneg'
-0.199753	'13'	fMRIneg'
-0.191226	'13'	fMRIneg'
-0.0912631	'13'	fMRIneg'
-0.143486	'13'	fMRIneg'
-0.222706	'13'	fMRIneg'
-0.331751	'13'	fMRIneg'
-0.337176	'13'	fMRIneg'
-0.2385	'13'	fMRIneg'
-0.235099	'13'	fMRIneg'
-0.162957	'13'	fMRIneg'
0.0752199	'13'	fMRIneg'
-0.974189	'14'	fMRIneg'
-1.37697	'14'	fMRIneg'
-0.920876	'14'	fMRIneg'
-1.00954	'14'	fMRIneg'
-0.905425	'14'	fMRIneg'
-0.328554	'14'	fMRIneg'
-0.153201	'14'	fMRIneg'
-0.174198	'14'	fMRIneg'
-0.201184	'14'	fMRIneg'
-0.30113	'14'	fMRIneg'
-0.293729	'14'	fMRIneg'
-0.185057	'14'	fMRIneg'
-0.175141	'14'	fMRIneg'
-0.182703	'14'	fMRIneg'
-0.180113	'14'	fMRIneg'
-0.186242	'14'	fMRIneg'
-0.187724	'14'	fMRIneg'
-0.12876	'14'	fMRIneg'
-0.126279	'14'	fMRIneg'
-0.139422	'14'	fMRIneg'
-0.158475	'14'	fMRIneg'
-0.200636	'14'	fMRIneg'
-0.0928536	'14'	fMRIneg'
0.0499471	'14'	fMRIneg'
0.131837	'14'	fMRIneg'
0.0903214	'14'	fMRIneg'
-0.0183529	'14'	fMRIneg'
0.00466369	'14'	fMRIneg'
0.0359359	'14'	fMRIneg'
-0.0192546	'14'	fMRIneg'
-0.050631	'14'	fMRIneg'
-0.0691389	'14'	fMRIneg'
-0.0556203	'14'	fMRIneg'
-0.0666939	'14'	fMRIneg'
-0.0792079	'14'	fMRIneg'
-0.137328	'14'	fMRIneg'
-0.14321	'14'	fMRIneg'
-0.151146	'14'	fMRIneg'
-0.159041	'14'	fMRIneg'
-0.152807	'14'	fMRIneg'
-0.181496	'14'	fMRIneg'
-0.1505	'14'	fMRIneg'
-0.146106	'14'	fMRIneg'
-0.135284	'14'	fMRIneg'
-0.143862	'14'	fMRIneg'
-0.112996	'14'	fMRIneg'
-0.136441	'14'	fMRIneg'
-0.0994055	'14'	fMRIneg'
-0.0998783	'14'	fMRIneg'
-0.120135	'14'	fMRIneg'
-0.142805	'14'	fMRIneg'
-0.193293	'14'	fMRIneg'
-0.15319	'14'	fMRIneg'
-0.107218	'14'	fMRIneg'
-0.142442	'14'	fMRIneg'
-0.18752	'14'	fMRIneg'
-0.157008	'14'	fMRIneg'
-0.173745	'14'	fMRIneg'
-0.17097	'14'	fMRIneg'
-0.164522	'14'	fMRIneg'
-0.175993	'14'	fMRIneg'
-0.196348	'14'	fMRIneg'
-0.20306	'14'	fMRIneg'
-0.222435	'14'	fMRIneg'
-0.249605	'14'	fMRIneg'
-0.248163	'14'	fMRIneg'
-0.182347	'14'	fMRIneg'
-0.146716	'14'	fMRIneg'
-0.167338	'14'	fMRIneg'
-0.217396	'14'	fMRIneg'
-0.250425	'14'	fMRIneg'
-0.267022	'14'	fMRIneg'
-0.208719	'14'	fMRIneg'
-0.178497	'14'	fMRIneg'
-0.188667	'14'	fMRIneg'
-0.179632	'14'	fMRIneg'
-0.143432	'14'	fMRIneg'
-0.15579	'14'	fMRIneg'
-0.194799	'14'	fMRIneg'
-0.225189	'14'	fMRIneg'
-0.20417	'14'	fMRIneg'
-0.214971	'14'	fMRIneg'
-0.183733	'14'	fMRIneg'
-0.195059	'14'	fMRIneg'
-0.19886	'14'	fMRIneg'
-0.21572	'14'	fMRIneg'
-0.246181	'14'	fMRIneg'
-0.277527	'14'	fMRIneg'
-0.266729	'14'	fMRIneg'
-0.241029	'14'	fMRIneg'
-0.239375	'14'	fMRIneg'
-0.219094	'14'	fMRIneg'
-0.191701	'14'	fMRIneg'
-0.185798	'14'	fMRIneg'
-0.144836	'14'	fMRIneg'
-0.0983644	'14'	fMRIneg'
-0.156261	'14'	fMRIneg'
-0.216148	'14'	fMRIneg'
-0.221013	'14'	fMRIneg'
-0.199304	'14'	fMRIneg'
-0.178743	'14'	fMRIneg'
-0.167554	'14'	fMRIneg'
-0.09618	'14'	fMRIneg'
-0.0956465	'14'	fMRIneg'
-0.146318	'14'	fMRIneg'
-0.183081	'14'	fMRIneg'
-0.182118	'14'	fMRIneg'
-0.13411	'14'	fMRIneg'
-0.102701	'14'	fMRIneg'
-0.13553	'14'	fMRIneg'
-0.202361	'14'	fMRIneg'
-0.258215	'14'	fMRIneg'
-0.233596	'14'	fMRIneg'
-0.190514	'14'	fMRIneg'
-0.167617	'14'	fMRIneg'
-0.170808	'14'	fMRIneg'
-0.147274	'14'	fMRIneg'
-0.124742	'14'	fMRIneg'
-0.0717542	'14'	fMRIneg'
-0.0933866	'14'	fMRIneg'
-0.114359	'14'	fMRIneg'
-0.139561	'14'	fMRIneg'
-0.160127	'14'	fMRIneg'
-0.191291	'14'	fMRIneg'
-0.202006	'14'	fMRIneg'
-0.284381	'14'	fMRIneg'
-0.316258	'14'	fMRIneg'
-0.255806	'14'	fMRIneg'
-0.18059	'14'	fMRIneg'
-0.188918	'14'	fMRIneg'
-0.174703	'14'	fMRIneg'
-0.190567	'14'	fMRIneg'
-0.218758	'14'	fMRIneg'
-0.19898	'14'	fMRIneg'
-0.18914	'14'	fMRIneg'
-0.191632	'14'	fMRIneg'
-0.224964	'14'	fMRIneg'
-0.184116	'14'	fMRIneg'
-0.146313	'14'	fMRIneg'
-0.219272	'14'	fMRIneg'
-0.308698	'14'	fMRIneg'
-0.157253	'14'	fMRIneg'
0.114298	'14'	fMRIneg'
0.135586	'14'	fMRIneg'
-0.0689423	'14'	fMRIneg'
-0.160918	'14'	fMRIneg'
-0.0575798	'14'	fMRIneg'
-0.00350857	'14'	fMRIneg'
-0.0607288	'14'	fMRIneg'
-0.10161	'14'	fMRIneg'
-0.0989758	'14'	fMRIneg'
-0.0699443	'14'	fMRIneg'
-0.0419625	'14'	fMRIneg'
-0.123047	'14'	fMRIneg'
-0.147411	'14'	fMRIneg'
0.0262161	'14'	fMRIneg'
0.0634035	'14'	fMRIneg'
-0.0480177	'14'	fMRIneg'
-0.123227	'14'	fMRIneg'
-0.00159544	'14'	fMRIneg'
0.075475	'14'	fMRIneg'
0.103515	'14'	fMRIneg'
0.067321	'14'	fMRIneg'
0.0630653	'14'	fMRIneg'
0.0287153	'14'	fMRIneg'
0.0301591	'14'	fMRIneg'
0.0288429	'14'	fMRIneg'
0.0270343	'14'	fMRIneg'
-0.00800222	'14'	fMRIneg'
-0.0438827	'14'	fMRIneg'
-0.0286119	'14'	fMRIneg'
-0.0491558	'14'	fMRIneg'
-0.0149438	'14'	fMRIneg'
0.0467421	'14'	fMRIneg'
0.0127906	'14'	fMRIneg'
-0.0851639	'14'	fMRIneg'
-0.17041	'14'	fMRIneg'
-0.130001	'14'	fMRIneg'
-0.122529	'14'	fMRIneg'
-0.146739	'14'	fMRIneg'
-0.150588	'14'	fMRIneg'
-0.126066	'14'	fMRIneg'
-0.0814013	'14'	fMRIneg'
-0.0873861	'14'	fMRIneg'
-0.113252	'14'	fMRIneg'
-0.123274	'14'	fMRIneg'
-0.196168	'14'	fMRIneg'
-0.262148	'14'	fMRIneg'
-0.252843	'14'	fMRIneg'
-0.230697	'14'	fMRIneg'
-0.181539	'14'	fMRIneg'
-0.132557	'14'	fMRIneg'
-0.0906136	'14'	fMRIneg'
-0.0886905	'14'	fMRIneg'
-0.160411	'14'	fMRIneg'
-0.23724	'14'	fMRIneg'
-0.266754	'14'	fMRIneg'
-0.258713	'14'	fMRIneg'
-0.25653	'14'	fMRIneg'
-0.248682	'14'	fMRIneg'
-0.272339	'14'	fMRIneg'
-0.223552	'14'	fMRIneg'
-0.191779	'14'	fMRIneg'
-0.189976	'14'	fMRIneg'
-0.259583	'14'	fMRIneg'
-0.241045	'14'	fMRIneg'
-0.20271	'14'	fMRIneg'
-0.171773	'14'	fMRIneg'
-0.115757	'14'	fMRIneg'
-0.271999	'14'	fMRIneg'
-0.543965	'14'	fMRIneg'
-0.447087	'14'	fMRIneg'
-0.262117	'14'	fMRIneg'
-0.224577	'14'	fMRIneg'
-0.151322	'14'	fMRIneg'
-0.028953	'14'	fMRIneg'
0.0887842	'14'	fMRIneg'
0.207896	'14'	fMRIneg'
0.294626	'14'	fMRIneg'
0.300768	'14'	fMRIneg'
0.249341	'14'	fMRIneg'
0.202643	'14'	fMRIneg'
0.241522	'14'	fMRIneg'
0.307625	'14'	fMRIneg'
0.294224	'14'	fMRIneg'
0.200327	'14'	fMRIneg'
0.150169	'14'	fMRIneg'
0.225333	'14'	fMRIneg'
0.245209	'14'	fMRIneg'
0.130136	'14'	fMRIneg'
0.0321132	'14'	fMRIneg'
0.00930321	'14'	fMRIneg'
0.0263364	'14'	fMRIneg'
-0.0263064	'14'	fMRIneg'
-0.0726138	'14'	fMRIneg'
0.0256434	'14'	fMRIneg'
0.0734183	'14'	fMRIneg'
-0.00211442	'14'	fMRIneg'
-0.0339886	'14'	fMRIneg'
-0.0987562	'14'	fMRIneg'
-0.0982922	'14'	fMRIneg'
-0.0731638	'14'	fMRIneg'
-0.0340343	'14'	fMRIneg'
0.0110304	'14'	fMRIneg'
0.0596113	'14'	fMRIneg'
0.0463495	'14'	fMRIneg'
-0.042921	'14'	fMRIneg'
-0.0639318	'14'	fMRIneg'
-0.0320142	'14'	fMRIneg'
0.047423	'14'	fMRIneg'
0.0667584	'14'	fMRIneg'
0.00413916	'14'	fMRIneg'
-0.0754532	'14'	fMRIneg'
-0.151875	'14'	fMRIneg'
-0.240435	'14'	fMRIneg'
-0.253166	'14'	fMRIneg'
-0.191364	'14'	fMRIneg'
-0.162968	'14'	fMRIneg'
-0.164915	'14'	fMRIneg'
-0.164263	'14'	fMRIneg'
-0.165368	'14'	fMRIneg'
-0.146054	'14'	fMRIneg'
-0.151684	'14'	fMRIneg'
-0.105849	'14'	fMRIneg'
-0.0537948	'14'	fMRIneg'
-0.0687726	'14'	fMRIneg'
-0.0881637	'14'	fMRIneg'
-0.100276	'14'	fMRIneg'
-0.0757727	'14'	fMRIneg'
-0.110726	'14'	fMRIneg'
-0.100625	'14'	fMRIneg'
-0.131919	'14'	fMRIneg'
-0.14117	'14'	fMRIneg'
-0.114223	'14'	fMRIneg'
-0.0954029	'14'	fMRIneg'
-0.11321	'14'	fMRIneg'
-0.144098	'14'	fMRIneg'
-0.137056	'14'	fMRIneg'
-0.0917417	'14'	fMRIneg'
-0.113067	'14'	fMRIneg'
-0.156824	'14'	fMRIneg'
-0.203591	'14'	fMRIneg'
-0.14332	'14'	fMRIneg'
-0.122116	'14'	fMRIneg'
-0.205371	'14'	fMRIneg'
-0.17601	'14'	fMRIneg'
-0.163053	'14'	fMRIneg'
-0.202976	'14'	fMRIneg'
-0.122019	'14'	fMRIneg'
-0.104005	'14'	fMRIneg'
-0.0939324	'14'	fMRIneg'
-0.0305911	'14'	fMRIneg'
-0.0775098	'14'	fMRIneg'
0.0255928	'14'	fMRIneg'
0.299014	'14'	fMRIneg'
-0.774278	'15'	fMRIneg'
-1.06333	'15'	fMRIneg'
-0.609314	'15'	fMRIneg'
-0.787493	'15'	fMRIneg'
-0.6566	'15'	fMRIneg'
-0.00571569	'15'	fMRIneg'
0.0357629	'15'	fMRIneg'
-0.443029	'15'	fMRIneg'
-0.759853	'15'	fMRIneg'
-0.594368	'15'	fMRIneg'
-0.283969	'15'	fMRIneg'
0.00369607	'15'	fMRIneg'
0.0749321	'15'	fMRIneg'
0.095847	'15'	fMRIneg'
0.139616	'15'	fMRIneg'
0.123853	'15'	fMRIneg'
0.107846	'15'	fMRIneg'
0.0330522	'15'	fMRIneg'
-0.365427	'15'	fMRIneg'
-1.06364	'15'	fMRIneg'
-1.11009	'15'	fMRIneg'
-1.01474	'15'	fMRIneg'
-0.98743	'15'	fMRIneg'
-0.938225	'15'	fMRIneg'
-1.02274	'15'	fMRIneg'
-1.18324	'15'	fMRIneg'
-0.892537	'15'	fMRIneg'
-0.320354	'15'	fMRIneg'
-0.0118167	'15'	fMRIneg'
0.10144	'15'	fMRIneg'
0.151295	'15'	fMRIneg'
0.200849	'15'	fMRIneg'
0.277395	'15'	fMRIneg'
0.25086	'15'	fMRIneg'
0.149	'15'	fMRIneg'
0.0921944	'15'	fMRIneg'
0.211406	'15'	fMRIneg'
0.285958	'15'	fMRIneg'
0.114139	'15'	fMRIneg'
-0.311621	'15'	fMRIneg'
-0.596773	'15'	fMRIneg'
-0.250384	'15'	fMRIneg'
0.0162677	'15'	fMRIneg'
0.0123444	'15'	fMRIneg'
0.0660751	'15'	fMRIneg'
0.190487	'15'	fMRIneg'
0.1848	'15'	fMRIneg'
0.0720533	'15'	fMRIneg'
0.0265247	'15'	fMRIneg'
0.038828	'15'	fMRIneg'
-0.0547178	'15'	fMRIneg'
-0.0278161	'15'	fMRIneg'
0.0187217	'15'	fMRIneg'
-0.0381802	'15'	fMRIneg'
-0.00571094	'15'	fMRIneg'
0.0452037	'15'	fMRIneg'
-0.0295282	'15'	fMRIneg'
-0.031043	'15'	fMRIneg'
0.0648514	'15'	fMRIneg'
0.0758886	'15'	fMRIneg'
0.029202	'15'	fMRIneg'
0.00766681	'15'	fMRIneg'
-0.00182894	'15'	fMRIneg'
0.0795638	'15'	fMRIneg'
0.169987	'15'	fMRIneg'
0.0953069	'15'	fMRIneg'
0.0621089	'15'	fMRIneg'
0.248534	'15'	fMRIneg'
0.252918	'15'	fMRIneg'
0.0790137	'15'	fMRIneg'
-0.302641	'15'	fMRIneg'
-0.670068	'15'	fMRIneg'
-0.666938	'15'	fMRIneg'
-0.307536	'15'	fMRIneg'
-0.153291	'15'	fMRIneg'
-0.299643	'15'	fMRIneg'
-0.286808	'15'	fMRIneg'
0.0527478	'15'	fMRIneg'
0.198134	'15'	fMRIneg'
0.106253	'15'	fMRIneg'
0.0390341	'15'	fMRIneg'
0.153826	'15'	fMRIneg'
0.19349	'15'	fMRIneg'
0.0995505	'15'	fMRIneg'
-0.202104	'15'	fMRIneg'
-0.70338	'15'	fMRIneg'
-0.645072	'15'	fMRIneg'
-0.194031	'15'	fMRIneg'
-0.0791227	'15'	fMRIneg'
-0.276636	'15'	fMRIneg'
-0.347603	'15'	fMRIneg'
-0.0675488	'15'	fMRIneg'
0.108761	'15'	fMRIneg'
0.113689	'15'	fMRIneg'
0.0689551	'15'	fMRIneg'
0.0336091	'15'	fMRIneg'
-0.0405522	'15'	fMRIneg'
-0.0845552	'15'	fMRIneg'
-0.100396	'15'	fMRIneg'
-0.0279985	'15'	fMRIneg'
0.102848	'15'	fMRIneg'
0.148492	'15'	fMRIneg'
-0.0119937	'15'	fMRIneg'
-0.261468	'15'	fMRIneg'
-0.25618	'15'	fMRIneg'
0.0289629	'15'	fMRIneg'
0.142037	'15'	fMRIneg'
-0.00255716	'15'	fMRIneg'
-0.362328	'15'	fMRIneg'
-0.23323	'15'	fMRIneg'
0.210597	'15'	fMRIneg'
0.358512	'15'	fMRIneg'
0.290994	'15'	fMRIneg'
0.155648	'15'	fMRIneg'
0.00519064	'15'	fMRIneg'
-0.201827	'15'	fMRIneg'
-0.480408	'15'	fMRIneg'
-0.619743	'15'	fMRIneg'
-0.196208	'15'	fMRIneg'
0.21075	'15'	fMRIneg'
0.301642	'15'	fMRIneg'
0.204668	'15'	fMRIneg'
0.171551	'15'	fMRIneg'
0.230463	'15'	fMRIneg'
0.214271	'15'	fMRIneg'
0.176137	'15'	fMRIneg'
0.233084	'15'	fMRIneg'
0.177748	'15'	fMRIneg'
-0.170844	'15'	fMRIneg'
-0.478915	'15'	fMRIneg'
-0.0345933	'15'	fMRIneg'
0.194893	'15'	fMRIneg'
0.221047	'15'	fMRIneg'
0.187506	'15'	fMRIneg'
0.104092	'15'	fMRIneg'
0.0666823	'15'	fMRIneg'
0.202768	'15'	fMRIneg'
0.201452	'15'	fMRIneg'
0.193645	'15'	fMRIneg'
0.146726	'15'	fMRIneg'
0.121214	'15'	fMRIneg'
0.0584391	'15'	fMRIneg'
0.0876593	'15'	fMRIneg'
0.0543009	'15'	fMRIneg'
-0.0583831	'15'	fMRIneg'
-0.152273	'15'	fMRIneg'
-0.10578	'15'	fMRIneg'
0.0241285	'15'	fMRIneg'
0.0890779	'15'	fMRIneg'
0.0506527	'15'	fMRIneg'
0.00554033	'15'	fMRIneg'
0.149154	'15'	fMRIneg'
0.29964	'15'	fMRIneg'
0.231311	'15'	fMRIneg'
-0.0721523	'15'	fMRIneg'
-0.501222	'15'	fMRIneg'
-0.610852	'15'	fMRIneg'
-0.201583	'15'	fMRIneg'
0.120412	'15'	fMRIneg'
0.215477	'15'	fMRIneg'
0.218781	'15'	fMRIneg'
0.141847	'15'	fMRIneg'
0.0864116	'15'	fMRIneg'
-0.0162061	'15'	fMRIneg'
-0.10162	'15'	fMRIneg'
-0.161602	'15'	fMRIneg'
-0.155814	'15'	fMRIneg'
-0.0429722	'15'	fMRIneg'
0.0620083	'15'	fMRIneg'
0.0555643	'15'	fMRIneg'
-0.0253235	'15'	fMRIneg'
-0.227546	'15'	fMRIneg'
-0.617647	'15'	fMRIneg'
-0.794287	'15'	fMRIneg'
-0.199909	'15'	fMRIneg'
0.129675	'15'	fMRIneg'
0.169633	'15'	fMRIneg'
0.176631	'15'	fMRIneg'
0.238273	'15'	fMRIneg'
0.217263	'15'	fMRIneg'
0.134132	'15'	fMRIneg'
0.0472109	'15'	fMRIneg'
0.0536858	'15'	fMRIneg'
0.127515	'15'	fMRIneg'
0.148741	'15'	fMRIneg'
0.153304	'15'	fMRIneg'
0.126425	'15'	fMRIneg'
0.151017	'15'	fMRIneg'
0.142544	'15'	fMRIneg'
0.0988991	'15'	fMRIneg'
0.0997175	'15'	fMRIneg'
0.0701839	'15'	fMRIneg'
0.0533652	'15'	fMRIneg'
0.135557	'15'	fMRIneg'
0.242561	'15'	fMRIneg'
0.230453	'15'	fMRIneg'
0.058629	'15'	fMRIneg'
-0.38813	'15'	fMRIneg'
-0.671098	'15'	fMRIneg'
-0.170247	'15'	fMRIneg'
0.162345	'15'	fMRIneg'
0.229326	'15'	fMRIneg'
0.234372	'15'	fMRIneg'
0.240065	'15'	fMRIneg'
0.245857	'15'	fMRIneg'
0.128126	'15'	fMRIneg'
0.0902299	'15'	fMRIneg'
0.118099	'15'	fMRIneg'
0.0863241	'15'	fMRIneg'
-0.0204584	'15'	fMRIneg'
-0.073519	'15'	fMRIneg'
-0.0531515	'15'	fMRIneg'
-0.026278	'15'	fMRIneg'
-0.0478287	'15'	fMRIneg'
-0.162509	'15'	fMRIneg'
-0.175393	'15'	fMRIneg'
-0.0189383	'15'	fMRIneg'
0.120955	'15'	fMRIneg'
0.146376	'15'	fMRIneg'
0.0635316	'15'	fMRIneg'
-0.00821637	'15'	fMRIneg'
0.122657	'15'	fMRIneg'
0.217542	'15'	fMRIneg'
0.160782	'15'	fMRIneg'
-0.0217419	'15'	fMRIneg'
-0.434558	'15'	fMRIneg'
-0.662991	'15'	fMRIneg'
-0.0656405	'15'	fMRIneg'
0.121734	'15'	fMRIneg'
[truncated: 2,131 more rows]

## Sheet: Keta_Placebo
Repertoire_entropy	SUB_number	Condition
-0.5323	'1'	Placebo'
-0.457024	'1'	Placebo'
-0.57822	'1'	Placebo'
-0.409172	'1'	Placebo'
-0.301479	'1'	Placebo'
-0.340757	'1'	Placebo'
-0.408762	'1'	Placebo'
-0.426192	'1'	Placebo'
-0.449473	'1'	Placebo'
-0.465772	'1'	Placebo'
-0.471371	'1'	Placebo'
-0.488449	'1'	Placebo'
-0.477448	'1'	Placebo'
-0.483598	'1'	Placebo'
-0.445223	'1'	Placebo'
-0.47838	'1'	Placebo'
-0.540454	'1'	Placebo'
-0.413733	'1'	Placebo'
-0.357946	'1'	Placebo'
-0.365048	'1'	Placebo'
-0.382289	'1'	Placebo'
-0.411511	'1'	Placebo'
-0.4385	'1'	Placebo'
-0.372688	'1'	Placebo'
-0.302092	'1'	Placebo'
-0.317356	'1'	Placebo'
-0.33711	'1'	Placebo'
-0.362026	'1'	Placebo'
-0.399828	'1'	Placebo'
-0.417767	'1'	Placebo'
-0.441509	'1'	Placebo'
-0.433705	'1'	Placebo'
-0.485104	'1'	Placebo'
-0.484302	'1'	Placebo'
-0.393608	'1'	Placebo'
-0.43556	'1'	Placebo'
-0.478529	'1'	Placebo'
-0.463496	'1'	Placebo'
-0.399193	'1'	Placebo'
-0.356611	'1'	Placebo'
-0.356028	'1'	Placebo'
-0.404551	'1'	Placebo'
-0.472154	'1'	Placebo'
-0.513231	'1'	Placebo'
-0.565667	'1'	Placebo'
-0.540906	'1'	Placebo'
-0.501212	'1'	Placebo'
-0.492298	'1'	Placebo'
-0.475866	'1'	Placebo'
-0.448472	'1'	Placebo'
-0.474785	'1'	Placebo'
-0.499769	'1'	Placebo'
-0.564426	'1'	Placebo'
-0.506564	'1'	Placebo'
-0.484897	'1'	Placebo'
-0.511498	'1'	Placebo'
-0.487455	'1'	Placebo'
-0.46402	'1'	Placebo'
-0.487528	'1'	Placebo'
-0.510262	'1'	Placebo'
-0.406844	'1'	Placebo'
-0.285002	'1'	Placebo'
-0.290703	'1'	Placebo'
-0.383395	'1'	Placebo'
-0.422547	'1'	Placebo'
-0.404531	'1'	Placebo'
-0.462655	'1'	Placebo'
-0.535287	'1'	Placebo'
-0.537126	'1'	Placebo'
-0.534909	'1'	Placebo'
-0.505248	'1'	Placebo'
-0.547814	'1'	Placebo'
-0.606421	'1'	Placebo'
-0.602156	'1'	Placebo'
-0.598921	'1'	Placebo'
-0.615119	'1'	Placebo'
-0.63514	'1'	Placebo'
-0.595065	'1'	Placebo'
-0.578997	'1'	Placebo'
-0.540907	'1'	Placebo'
-0.561629	'1'	Placebo'
-0.608876	'1'	Placebo'
-0.531828	'1'	Placebo'
-0.45869	'1'	Placebo'
-0.404772	'1'	Placebo'
-0.433219	'1'	Placebo'
-0.443002	'1'	Placebo'
-0.475369	'1'	Placebo'
-0.546275	'1'	Placebo'
-0.545118	'1'	Placebo'
-0.499516	'1'	Placebo'
-0.512	'1'	Placebo'
-0.508521	'1'	Placebo'
-0.500745	'1'	Placebo'
-0.490133	'1'	Placebo'
-0.439	'1'	Placebo'
-0.342887	'1'	Placebo'
-0.281765	'1'	Placebo'
-0.342033	'1'	Placebo'
-0.435434	'1'	Placebo'
-0.460264	'1'	Placebo'
-0.377593	'1'	Placebo'
-0.454106	'1'	Placebo'
-0.485731	'1'	Placebo'
-0.419973	'1'	Placebo'
-0.342597	'1'	Placebo'
-0.361655	'1'	Placebo'
-0.479063	'1'	Placebo'
-0.551396	'1'	Placebo'
-0.580581	'1'	Placebo'
-0.457532	'1'	Placebo'
-0.407564	'1'	Placebo'
-0.487894	'1'	Placebo'
-0.524921	'1'	Placebo'
-0.52439	'1'	Placebo'
-0.491029	'1'	Placebo'
-0.462251	'1'	Placebo'
-0.479052	'1'	Placebo'
-0.536552	'1'	Placebo'
-0.50555	'1'	Placebo'
-0.446028	'1'	Placebo'
-0.430982	'1'	Placebo'
-0.394296	'1'	Placebo'
-0.372586	'1'	Placebo'
-0.420975	'1'	Placebo'
-0.4014	'1'	Placebo'
-0.364816	'1'	Placebo'
-0.379262	'1'	Placebo'
-0.399993	'1'	Placebo'
-0.302925	'1'	Placebo'
-0.155232	'1'	Placebo'
-0.108106	'1'	Placebo'
-0.151185	'1'	Placebo'
-0.235392	'1'	Placebo'
-0.296946	'1'	Placebo'
-0.41554	'1'	Placebo'
-0.425294	'1'	Placebo'
-0.412501	'1'	Placebo'
-0.403592	'1'	Placebo'
-0.438511	'1'	Placebo'
-0.417684	'1'	Placebo'
-0.382167	'1'	Placebo'
-0.38816	'1'	Placebo'
-0.461405	'1'	Placebo'
-0.468111	'1'	Placebo'
-0.401869	'1'	Placebo'
-0.387267	'1'	Placebo'
-0.426179	'1'	Placebo'
-0.45988	'1'	Placebo'
-0.486647	'1'	Placebo'
-0.530527	'1'	Placebo'
-0.55035	'1'	Placebo'
-0.530642	'1'	Placebo'
-0.602451	'1'	Placebo'
-0.621237	'1'	Placebo'
-0.560152	'1'	Placebo'
-0.519213	'1'	Placebo'
-0.561889	'1'	Placebo'
-0.606371	'1'	Placebo'
-0.596095	'1'	Placebo'
-0.567486	'1'	Placebo'
-0.544617	'1'	Placebo'
-0.503023	'1'	Placebo'
-0.559279	'1'	Placebo'
-0.539526	'1'	Placebo'
-0.482537	'1'	Placebo'
-0.441247	'1'	Placebo'
-0.476456	'1'	Placebo'
-0.464407	'1'	Placebo'
-0.408257	'1'	Placebo'
-0.390872	'1'	Placebo'
-0.436025	'1'	Placebo'
-0.48013	'1'	Placebo'
-0.462867	'1'	Placebo'
-0.40645	'1'	Placebo'
-0.425293	'1'	Placebo'
-0.44605	'1'	Placebo'
-0.518501	'1'	Placebo'
-0.567045	'1'	Placebo'
-0.59539	'1'	Placebo'
-0.592536	'1'	Placebo'
-0.539175	'1'	Placebo'
-0.528996	'1'	Placebo'
-0.537278	'1'	Placebo'
-0.517449	'1'	Placebo'
-0.53213	'1'	Placebo'
-0.558564	'1'	Placebo'
-0.54538	'1'	Placebo'
-0.495058	'1'	Placebo'
-0.530918	'1'	Placebo'
-0.597221	'1'	Placebo'
-0.591203	'1'	Placebo'
-0.535996	'1'	Placebo'
-0.456609	'1'	Placebo'
-0.418652	'1'	Placebo'
-0.455107	'1'	Placebo'
-0.434841	'1'	Placebo'
-0.405078	'1'	Placebo'
-0.398358	'1'	Placebo'
-0.408924	'1'	Placebo'
-0.432891	'1'	Placebo'
-0.475521	'1'	Placebo'
-0.45161	'1'	Placebo'
-0.427978	'1'	Placebo'
-0.482773	'1'	Placebo'
-0.491341	'1'	Placebo'
-0.425452	'1'	Placebo'
-0.398555	'1'	Placebo'
-0.444903	'1'	Placebo'
-0.499698	'1'	Placebo'
-0.524216	'1'	Placebo'
-0.492519	'1'	Placebo'
-0.480517	'1'	Placebo'
-0.54223	'1'	Placebo'
-0.557075	'1'	Placebo'
-0.510629	'1'	Placebo'
-0.519646	'1'	Placebo'
-0.514771	'1'	Placebo'
-0.525963	'1'	Placebo'
-0.515858	'1'	Placebo'
-0.460868	'1'	Placebo'
-0.420819	'1'	Placebo'
-0.449347	'1'	Placebo'
-0.489136	'1'	Placebo'
-0.537555	'1'	Placebo'
-0.551445	'1'	Placebo'
-0.517269	'1'	Placebo'
-0.485326	'1'	Placebo'
-0.411533	'1'	Placebo'
-0.354483	'1'	Placebo'
-0.428687	'1'	Placebo'
-0.509668	'1'	Placebo'
-0.425971	'1'	Placebo'
-0.354848	'1'	Placebo'
-0.34743	'1'	Placebo'
-0.409116	'1'	Placebo'
-0.499023	'1'	Placebo'
-0.50111	'1'	Placebo'
-0.344867	'1'	Placebo'
-0.227125	'1'	Placebo'
-0.292761	'1'	Placebo'
-0.422475	'1'	Placebo'
-0.443227	'1'	Placebo'
-0.423973	'1'	Placebo'
-0.454127	'1'	Placebo'
-0.534775	'1'	Placebo'
-0.470382	'1'	Placebo'
-0.431662	'1'	Placebo'
-0.479737	'1'	Placebo'
-0.542224	'1'	Placebo'
-0.592842	'1'	Placebo'
-0.573106	'1'	Placebo'
-0.518065	'1'	Placebo'
-0.418622	'1'	Placebo'
-0.405252	'1'	Placebo'
-0.428354	'1'	Placebo'
-0.5644	'1'	Placebo'
-0.528294	'1'	Placebo'
-0.511267	'1'	Placebo'
-0.501836	'1'	Placebo'
-0.456781	'1'	Placebo'
-0.393928	'1'	Placebo'
-0.346441	'1'	Placebo'
-0.348762	'1'	Placebo'
-0.333838	'1'	Placebo'
-0.265575	'1'	Placebo'
-0.224284	'1'	Placebo'
-0.299189	'1'	Placebo'
-0.438835	'1'	Placebo'
-0.531722	'1'	Placebo'
-0.463508	'1'	Placebo'
-0.370096	'1'	Placebo'
-0.352771	'1'	Placebo'
-0.383574	'1'	Placebo'
-0.37537	'1'	Placebo'
-0.38651	'1'	Placebo'
-0.392212	'1'	Placebo'
-0.343572	'1'	Placebo'
-0.370322	'1'	Placebo'
-0.371779	'1'	Placebo'
-0.379224	'1'	Placebo'
-0.391697	'1'	Placebo'
-0.439351	'1'	Placebo'
-0.42248	'1'	Placebo'
-0.414017	'1'	Placebo'
-0.412184	'1'	Placebo'
-0.476811	'1'	Placebo'
-0.45916	'1'	Placebo'
-0.338477	'1'	Placebo'
-0.403981	'1'	Placebo'
-0.544574	'1'	Placebo'
-0.47885	'1'	Placebo'
-0.54201	'1'	Placebo'
-0.567312	'1'	Placebo'
-0.298197	'1'	Placebo'
-0.898341	'2'	Placebo'
-0.873545	'2'	Placebo'
-0.752922	'2'	Placebo'
-0.462343	'2'	Placebo'
-0.432003	'2'	Placebo'
-0.524062	'2'	Placebo'
-0.511112	'2'	Placebo'
-0.507446	'2'	Placebo'
-0.510041	'2'	Placebo'
-0.492321	'2'	Placebo'
-0.48842	'2'	Placebo'
-0.430157	'2'	Placebo'
-0.392911	'2'	Placebo'
-0.459234	'2'	Placebo'
-0.524626	'2'	Placebo'
-0.510139	'2'	Placebo'
-0.51432	'2'	Placebo'
-0.557369	'2'	Placebo'
-0.497192	'2'	Placebo'
-0.42803	'2'	Placebo'
-0.389042	'2'	Placebo'
-0.397535	'2'	Placebo'
-0.363115	'2'	Placebo'
-0.290737	'2'	Placebo'
-0.318713	'2'	Placebo'
-0.365209	'2'	Placebo'
-0.405944	'2'	Placebo'
-0.432674	'2'	Placebo'
-0.457575	'2'	Placebo'
-0.391262	'2'	Placebo'
-0.268078	'2'	Placebo'
-0.226199	'2'	Placebo'
-0.283068	'2'	Placebo'
-0.374233	'2'	Placebo'
-0.474221	'2'	Placebo'
-0.441291	'2'	Placebo'
-0.425764	'2'	Placebo'
-0.39188	'2'	Placebo'
-0.388597	'2'	Placebo'
-0.399679	'2'	Placebo'
-0.42826	'2'	Placebo'
-0.502466	'2'	Placebo'
-0.547992	'2'	Placebo'
-0.576217	'2'	Placebo'
-0.570567	'2'	Placebo'
-0.50151	'2'	Placebo'
-0.451237	'2'	Placebo'
-0.435577	'2'	Placebo'
-0.419064	'2'	Placebo'
-0.422426	'2'	Placebo'
-0.44333	'2'	Placebo'
-0.392815	'2'	Placebo'
-0.386651	'2'	Placebo'
-0.399522	'2'	Placebo'
-0.408915	'2'	Placebo'
-0.359142	'2'	Placebo'
-0.3394	'2'	Placebo'
-0.322861	'2'	Placebo'
-0.371006	'2'	Placebo'
-0.390824	'2'	Placebo'
-0.403845	'2'	Placebo'
-0.431328	'2'	Placebo'
-0.390444	'2'	Placebo'
-0.354549	'2'	Placebo'
-0.349822	'2'	Placebo'
-0.355669	'2'	Placebo'
-0.373952	'2'	Placebo'
-0.411314	'2'	Placebo'
-0.486532	'2'	Placebo'
-0.528237	'2'	Placebo'
-0.49955	'2'	Placebo'
-0.387981	'2'	Placebo'
-0.345117	'2'	Placebo'
-0.382709	'2'	Placebo'
-0.402433	'2'	Placebo'
-0.396755	'2'	Placebo'
-0.405921	'2'	Placebo'
-0.437194	'2'	Placebo'
-0.528238	'2'	Placebo'
-0.536266	'2'	Placebo'
-0.53418	'2'	Placebo'
-0.465663	'2'	Placebo'
-0.435894	'2'	Placebo'
-0.419352	'2'	Placebo'
-0.389322	'2'	Placebo'
-0.363214	'2'	Placebo'
-0.357107	'2'	Placebo'
-0.369774	'2'	Placebo'
-0.372452	'2'	Placebo'
-0.356328	'2'	Placebo'
-0.411298	'2'	Placebo'
-0.522259	'2'	Placebo'
-0.506673	'2'	Placebo'
-0.402775	'2'	Placebo'
-0.365087	'2'	Placebo'
-0.419904	'2'	Placebo'
-0.461088	'2'	Placebo'
-0.477141	'2'	Placebo'
-0.440841	'2'	Placebo'
-0.394186	'2'	Placebo'
-0.422912	'2'	Placebo'
-0.499996	'2'	Placebo'
-0.525981	'2'	Placebo'
-0.503503	'2'	Placebo'
-0.473424	'2'	Placebo'
-0.485016	'2'	Placebo'
-0.495036	'2'	Placebo'
-0.438051	'2'	Placebo'
-0.398414	'2'	Placebo'
-0.365469	'2'	Placebo'
-0.389535	'2'	Placebo'
-0.447698	'2'	Placebo'
-0.420268	'2'	Placebo'
-0.393522	'2'	Placebo'
-0.412875	'2'	Placebo'
-0.380652	'2'	Placebo'
-0.373493	'2'	Placebo'
-0.394692	'2'	Placebo'
-0.41575	'2'	Placebo'
-0.450176	'2'	Placebo'
-0.485209	'2'	Placebo'
-0.454029	'2'	Placebo'
-0.414986	'2'	Placebo'
-0.403218	'2'	Placebo'
-0.427791	'2'	Placebo'
-0.452371	'2'	Placebo'
-0.49122	'2'	Placebo'
-0.490005	'2'	Placebo'
-0.457595	'2'	Placebo'
-0.467174	'2'	Placebo'
-0.523796	'2'	Placebo'
-0.456632	'2'	Placebo'
-0.467633	'2'	Placebo'
-0.512348	'2'	Placebo'
-0.474608	'2'	Placebo'
-0.455442	'2'	Placebo'
-0.494184	'2'	Placebo'
-0.560423	'2'	Placebo'
-0.612554	'2'	Placebo'
-0.656922	'2'	Placebo'
-0.660493	'2'	Placebo'
-0.55377	'2'	Placebo'
-0.434426	'2'	Placebo'
-0.408855	'2'	Placebo'
-0.444942	'2'	Placebo'
-0.47509	'2'	Placebo'
-0.457773	'2'	Placebo'
-0.428374	'2'	Placebo'
-0.441325	'2'	Placebo'
-0.436484	'2'	Placebo'
-0.423765	'2'	Placebo'
-0.411958	'2'	Placebo'
-0.415621	'2'	Placebo'
-0.425743	'2'	Placebo'
-0.433432	'2'	Placebo'
-0.429885	'2'	Placebo'
-0.463955	'2'	Placebo'
-0.442273	'2'	Placebo'
-0.429949	'2'	Placebo'
-0.420498	'2'	Placebo'
-0.410681	'2'	Placebo'
-0.451575	'2'	Placebo'
-0.49016	'2'	Placebo'
-0.481515	'2'	Placebo'
-0.396142	'2'	Placebo'
-0.360158	'2'	Placebo'
-0.407467	'2'	Placebo'
-0.374814	'2'	Placebo'
-0.321854	'2'	Placebo'
-0.356551	'2'	Placebo'
-0.409346	'2'	Placebo'
-0.416662	'2'	Placebo'
-0.444178	'2'	Placebo'
-0.473118	'2'	Placebo'
-0.498346	'2'	Placebo'
-0.486057	'2'	Placebo'
-0.438008	'2'	Placebo'
-0.401806	'2'	Placebo'
-0.375697	'2'	Placebo'
-0.381831	'2'	Placebo'
-0.369087	'2'	Placebo'
-0.356145	'2'	Placebo'
-0.369821	'2'	Placebo'
-0.395886	'2'	Placebo'
-0.402505	'2'	Placebo'
-0.422525	'2'	Placebo'
-0.427128	'2'	Placebo'
-0.425042	'2'	Placebo'
-0.413936	'2'	Placebo'
-0.453999	'2'	Placebo'
-0.396788	'2'	Placebo'
-0.394537	'2'	Placebo'
-0.435771	'2'	Placebo'
-0.496163	'2'	Placebo'
-0.44911	'2'	Placebo'
-0.395651	'2'	Placebo'
-0.315063	'2'	Placebo'
-0.321888	'2'	Placebo'
-0.410829	'2'	Placebo'
-0.4528	'2'	Placebo'
-0.406899	'2'	Placebo'
-0.369796	'2'	Placebo'
-0.329854	'2'	Placebo'
-0.371812	'2'	Placebo'
-0.41892	'2'	Placebo'
-0.440514	'2'	Placebo'
-0.450707	'2'	Placebo'
-0.398506	'2'	Placebo'
-0.412842	'2'	Placebo'
-0.443533	'2'	Placebo'
-0.48072	'2'	Placebo'
-0.466597	'2'	Placebo'
-0.513992	'2'	Placebo'
-0.510956	'2'	Placebo'
-0.51082	'2'	Placebo'
-0.467773	'2'	Placebo'
-0.36229	'2'	Placebo'
-0.345704	'2'	Placebo'
-0.362537	'2'	Placebo'
-0.375406	'2'	Placebo'
-0.371696	'2'	Placebo'
-0.374896	'2'	Placebo'
-0.385715	'2'	Placebo'
-0.404277	'2'	Placebo'
-0.41007	'2'	Placebo'
-0.449938	'2'	Placebo'
-0.498023	'2'	Placebo'
-0.472375	'2'	Placebo'
-0.463872	'2'	Placebo'
-0.454024	'2'	Placebo'
-0.397825	'2'	Placebo'
-0.373166	'2'	Placebo'
-0.369915	'2'	Placebo'
-0.358657	'2'	Placebo'
-0.331694	'2'	Placebo'
-0.296233	'2'	Placebo'
-0.320144	'2'	Placebo'
-0.296411	'2'	Placebo'
-0.299699	'2'	Placebo'
-0.325891	'2'	Placebo'
-0.350647	'2'	Placebo'
-0.306164	'2'	Placebo'
-0.282159	'2'	Placebo'
-0.240498	'2'	Placebo'
-0.280223	'2'	Placebo'
-0.341453	'2'	Placebo'
-0.395354	'2'	Placebo'
-0.40283	'2'	Placebo'
-0.360584	'2'	Placebo'
-0.341874	'2'	Placebo'
-0.364524	'2'	Placebo'
-0.331564	'2'	Placebo'
-0.280924	'2'	Placebo'
-0.307901	'2'	Placebo'
-0.335805	'2'	Placebo'
-0.369997	'2'	Placebo'
-0.363817	'2'	Placebo'
-0.312154	'2'	Placebo'
-0.268237	'2'	Placebo'
-0.25454	'2'	Placebo'
-0.282099	'2'	Placebo'
-0.339404	'2'	Placebo'
-0.350769	'2'	Placebo'
-0.326515	'2'	Placebo'
-0.338979	'2'	Placebo'
-0.311116	'2'	Placebo'
-0.318062	'2'	Placebo'
-0.368654	'2'	Placebo'
-0.369785	'2'	Placebo'
-0.362536	'2'	Placebo'
-0.391469	'2'	Placebo'
-0.376319	'2'	Placebo'
-0.34343	'2'	Placebo'
-0.354397	'2'	Placebo'
-0.307601	'2'	Placebo'
-0.337896	'2'	Placebo'
-0.311365	'2'	Placebo'
-0.26605	'2'	Placebo'
-0.261905	'2'	Placebo'
-0.313418	'2'	Placebo'
-0.341093	'2'	Placebo'
-0.354031	'2'	Placebo'
-0.315954	'2'	Placebo'
-0.309311	'2'	Placebo'
-0.361707	'2'	Placebo'
-0.353658	'2'	Placebo'
-0.414756	'2'	Placebo'
-0.485256	'2'	Placebo'
-0.477571	'2'	Placebo'
-0.528692	'2'	Placebo'
-0.52825	'2'	Placebo'
-0.425826	'2'	Placebo'
-0.510154	'2'	Placebo'
-0.497891	'2'	Placebo'
-0.20314	'2'	Placebo'
-0.882468	'3'	Placebo'
-0.75004	'3'	Placebo'
-0.693388	'3'	Placebo'
-0.536054	'3'	Placebo'
-0.474787	'3'	Placebo'
-0.512996	'3'	Placebo'
-0.486883	'3'	Placebo'
-0.475455	'3'	Placebo'
-0.432856	'3'	Placebo'
-0.349191	'3'	Placebo'
-0.411026	'3'	Placebo'
-0.420925	'3'	Placebo'
-0.41073	'3'	Placebo'
-0.422935	'3'	Placebo'
-0.420351	'3'	Placebo'
-0.437766	'3'	Placebo'
-0.475955	'3'	Placebo'
-0.412925	'3'	Placebo'
-0.365615	'3'	Placebo'
-0.307374	'3'	Placebo'
-0.325013	'3'	Placebo'
-0.443736	'3'	Placebo'
-0.45762	'3'	Placebo'
-0.387401	'3'	Placebo'
-0.320181	'3'	Placebo'
-0.243465	'3'	Placebo'
-0.275603	'3'	Placebo'
-0.370443	'3'	Placebo'
-0.460207	'3'	Placebo'
-0.494774	'3'	Placebo'
-0.454812	'3'	Placebo'
-0.440342	'3'	Placebo'
-0.468337	'3'	Placebo'
-0.452025	'3'	Placebo'
-0.419137	'3'	Placebo'
-0.447473	'3'	Placebo'
-0.475089	'3'	Placebo'
-0.51328	'3'	Placebo'
-0.518998	'3'	Placebo'
-0.527024	'3'	Placebo'
-0.50891	'3'	Placebo'
-0.496192	'3'	Placebo'
-0.507073	'3'	Placebo'
-0.513962	'3'	Placebo'
-0.51206	'3'	Placebo'
-0.501928	'3'	Placebo'
-0.467898	'3'	Placebo'
-0.447251	'3'	Placebo'
-0.474303	'3'	Placebo'
-0.5307	'3'	Placebo'
-0.566581	'3'	Placebo'
-0.564364	'3'	Placebo'
-0.533517	'3'	Placebo'
-0.493456	'3'	Placebo'
-0.452298	'3'	Placebo'
-0.402746	'3'	Placebo'
-0.36199	'3'	Placebo'
-0.387608	'3'	Placebo'
-0.424491	'3'	Placebo'
-0.45105	'3'	Placebo'
-0.469045	'3'	Placebo'
-0.510897	'3'	Placebo'
-0.485053	'3'	Placebo'
-0.545062	'3'	Placebo'
-0.527177	'3'	Placebo'
-0.482806	'3'	Placebo'
-0.481466	'3'	Placebo'
-0.479603	'3'	Placebo'
-0.459394	'3'	Placebo'
-0.421215	'3'	Placebo'
-0.290824	'3'	Placebo'
-0.236443	'3'	Placebo'
-0.256377	'3'	Placebo'
-0.330881	'3'	Placebo'
-0.415223	'3'	Placebo'
-0.47836	'3'	Placebo'
-0.458191	'3'	Placebo'
-0.463544	'3'	Placebo'
-0.471303	'3'	Placebo'
-0.4466	'3'	Placebo'
-0.398258	'3'	Placebo'
-0.386627	'3'	Placebo'
-0.437323	'3'	Placebo'
-0.468219	'3'	Placebo'
-0.434685	'3'	Placebo'
-0.394734	'3'	Placebo'
-0.376434	'3'	Placebo'
-0.417166	'3'	Placebo'
-0.450831	'3'	Placebo'
-0.505517	'3'	Placebo'
-0.461953	'3'	Placebo'
-0.349002	'3'	Placebo'
-0.303816	'3'	Placebo'
-0.34192	'3'	Placebo'
-0.413644	'3'	Placebo'
-0.513016	'3'	Placebo'
-0.526127	'3'	Placebo'
-0.47358	'3'	Placebo'
-0.436029	'3'	Placebo'
-0.414453	'3'	Placebo'
-0.440531	'3'	Placebo'
-0.38699	'3'	Placebo'
-0.356717	'3'	Placebo'
-0.398505	'3'	Placebo'
-0.427374	'3'	Placebo'
-0.423972	'3'	Placebo'
-0.418588	'3'	Placebo'
-0.432511	'3'	Placebo'
-0.437242	'3'	Placebo'
-0.452702	'3'	Placebo'
-0.489415	'3'	Placebo'
-0.485643	'3'	Placebo'
-0.494698	'3'	Placebo'
-0.521243	'3'	Placebo'
-0.487463	'3'	Placebo'
-0.408009	'3'	Placebo'
-0.343868	'3'	Placebo'
-0.394207	'3'	Placebo'
-0.458852	'3'	Placebo'
-0.481824	'3'	Placebo'
-0.4875	'3'	Placebo'
-0.472993	'3'	Placebo'
-0.392017	'3'	Placebo'
-0.399174	'3'	Placebo'
-0.403182	'3'	Placebo'
-0.426897	'3'	Placebo'
-0.46131	'3'	Placebo'
-0.533192	'3'	Placebo'
-0.527649	'3'	Placebo'
-0.465841	'3'	Placebo'
-0.427801	'3'	Placebo'
-0.447093	'3'	Placebo'
-0.465666	'3'	Placebo'
-0.489616	'3'	Placebo'
-0.465051	'3'	Placebo'
-0.41513	'3'	Placebo'
-0.38293	'3'	Placebo'
-0.345061	'3'	Placebo'
-0.217177	'3'	Placebo'
-0.215257	'3'	Placebo'
-0.342924	'3'	Placebo'
-0.469418	'3'	Placebo'
-0.458226	'3'	Placebo'
-0.42868	'3'	Placebo'
-0.396878	'3'	Placebo'
-0.403072	'3'	Placebo'
-0.41936	'3'	Placebo'
-0.437648	'3'	Placebo'
-0.488246	'3'	Placebo'
-0.531296	'3'	Placebo'
-0.436217	'3'	Placebo'
-0.377918	'3'	Placebo'
-0.454026	'3'	Placebo'
-0.53316	'3'	Placebo'
-0.465091	'3'	Placebo'
-0.430294	'3'	Placebo'
-0.40912	'3'	Placebo'
-0.454146	'3'	Placebo'
-0.449412	'3'	Placebo'
-0.453011	'3'	Placebo'
-0.406564	'3'	Placebo'
-0.463556	'3'	Placebo'
-0.52639	'3'	Placebo'
-0.502912	'3'	Placebo'
-0.46099	'3'	Placebo'
-0.408474	'3'	Placebo'
-0.402101	'3'	Placebo'
-0.353228	'3'	Placebo'
-0.353248	'3'	Placebo'
-0.41409	'3'	Placebo'
-0.475438	'3'	Placebo'
-0.503815	'3'	Placebo'
-0.446614	'3'	Placebo'
-0.363589	'3'	Placebo'
-0.305596	'3'	Placebo'
-0.357476	'3'	Placebo'
-0.451131	'3'	Placebo'
-0.508827	'3'	Placebo'
-0.483583	'3'	Placebo'
-0.440766	'3'	Placebo'
-0.400651	'3'	Placebo'
-0.351951	'3'	Placebo'
-0.327599	'3'	Placebo'
-0.389649	'3'	Placebo'
-0.415454	'3'	Placebo'
-0.400039	'3'	Placebo'
-0.39724	'3'	Placebo'
-0.437077	'3'	Placebo'
-0.491132	'3'	Placebo'
-0.425675	'3'	Placebo'
-0.41038	'3'	Placebo'
-0.470735	'3'	Placebo'
-0.528253	'3'	Placebo'
-0.509381	'3'	Placebo'
-0.402135	'3'	Placebo'
-0.351698	'3'	Placebo'
-0.373741	'3'	Placebo'
-0.447422	'3'	Placebo'
-0.472443	'3'	Placebo'
-0.440812	'3'	Placebo'
-0.450638	'3'	Placebo'
-0.48225	'3'	Placebo'
-0.498106	'3'	Placebo'
-0.463577	'3'	Placebo'
-0.40474	'3'	Placebo'
-0.443426	'3'	Placebo'
-0.456926	'3'	Placebo'
-0.465433	'3'	Placebo'
-0.399048	'3'	Placebo'
-0.347996	'3'	Placebo'
-0.322085	'3'	Placebo'
-0.407763	'3'	Placebo'
-0.50982	'3'	Placebo'
-0.532489	'3'	Placebo'
-0.454762	'3'	Placebo'
-0.393933	'3'	Placebo'
-0.364789	'3'	Placebo'
-0.367688	'3'	Placebo'
-0.383975	'3'	Placebo'
-0.396663	'3'	Placebo'
-0.468865	'3'	Placebo'
-0.509811	'3'	Placebo'
-0.487738	'3'	Placebo'
-0.409287	'3'	Placebo'
-0.371242	'3'	Placebo'
-0.370014	'3'	Placebo'
-0.350258	'3'	Placebo'
-0.304683	'3'	Placebo'
-0.298705	'3'	Placebo'
-0.360258	'3'	Placebo'
-0.395506	'3'	Placebo'
-0.40203	'3'	Placebo'
-0.412615	'3'	Placebo'
-0.38839	'3'	Placebo'
-0.410951	'3'	Placebo'
-0.367592	'3'	Placebo'
-0.34029	'3'	Placebo'
-0.317323	'3'	Placebo'
-0.316718	'3'	Placebo'
-0.294808	'3'	Placebo'
-0.287899	'3'	Placebo'
-0.30625	'3'	Placebo'
-0.32482	'3'	Placebo'
-0.352771	'3'	Placebo'
-0.442346	'3'	Placebo'
-0.4515	'3'	Placebo'
-0.429509	'3'	Placebo'
-0.418371	'3'	Placebo'
-0.459472	'3'	Placebo'
-0.490247	'3'	Placebo'
-0.476521	'3'	Placebo'
-0.477914	'3'	Placebo'
-0.468501	'3'	Placebo'
-0.468356	'3'	Placebo'
-0.450926	'3'	Placebo'
-0.467684	'3'	Placebo'
-0.447089	'3'	Placebo'
-0.439791	'3'	Placebo'
-0.440991	'3'	Placebo'
-0.487276	'3'	Placebo'
-0.470692	'3'	Placebo'
-0.455315	'3'	Placebo'
-0.46382	'3'	Placebo'
-0.391157	'3'	Placebo'
-0.382581	'3'	Placebo'
-0.376309	'3'	Placebo'
-0.380802	'3'	Placebo'
-0.365158	'3'	Placebo'
-0.321719	'3'	Placebo'
-0.357732	'3'	Placebo'
-0.396856	'3'	Placebo'
-0.419805	'3'	Placebo'
-0.400553	'3'	Placebo'
-0.405797	'3'	Placebo'
-0.390573	'3'	Placebo'
-0.331946	'3'	Placebo'
-0.279765	'3'	Placebo'
-0.278823	'3'	Placebo'
-0.351266	'3'	Placebo'
-0.345512	'3'	Placebo'
-0.341611	'3'	Placebo'
-0.398276	'3'	Placebo'
-0.390475	'3'	Placebo'
-0.280046	'3'	Placebo'
-0.202454	'3'	Placebo'
-0.104934	'3'	Placebo'
-0.100317	'3'	Placebo'
-0.234737	'3'	Placebo'
-0.388116	'3'	Placebo'
-0.485117	'3'	Placebo'
-0.429408	'3'	Placebo'
-0.284544	'3'	Placebo'
-0.335991	'3'	Placebo'
-0.299761	'3'	Placebo'
-0.0498413	'3'	Placebo'
-0.371368	'4'	Placebo'
-0.183103	'4'	Placebo'
-0.325082	'4'	Placebo'
-0.379932	'4'	Placebo'
-0.337294	'4'	Placebo'
-0.2855	'4'	Placebo'
-0.279336	'4'	Placebo'
-0.398646	'4'	Placebo'
-0.539564	'4'	Placebo'
-0.502437	'4'	Placebo'
-0.452608	'4'	Placebo'
-0.440564	'4'	Placebo'
-0.398737	'4'	Placebo'
-0.473581	'4'	Placebo'
-0.505173	'4'	Placebo'
-0.458927	'4'	Placebo'
-0.494838	'4'	Placebo'
-0.488664	'4'	Placebo'
-0.491497	'4'	Placebo'
-0.428682	'4'	Placebo'
-0.421317	'4'	Placebo'
-0.467666	'4'	Placebo'
-0.474939	'4'	Placebo'
-0.381603	'4'	Placebo'
-0.379587	'4'	Placebo'
-0.35658	'4'	Placebo'
-0.357915	'4'	Placebo'
-0.376355	'4'	Placebo'
-0.330705	'4'	Placebo'
-0.341964	'4'	Placebo'
-0.446938	'4'	Placebo'
-0.474653	'4'	Placebo'
-0.339971	'4'	Placebo'
-0.290591	'4'	Placebo'
-0.384111	'4'	Placebo'
-0.490259	'4'	Placebo'
-0.451797	'4'	Placebo'
-0.373273	'4'	Placebo'
-0.336056	'4'	Placebo'
-0.32339	'4'	Placebo'
-0.371208	'4'	Placebo'
-0.370887	'4'	Placebo'
-0.381369	'4'	Placebo'
-0.416695	'4'	Placebo'
-0.432613	'4'	Placebo'
-0.430618	'4'	Placebo'
-0.466703	'4'	Placebo'
-0.492343	'4'	Placebo'
-0.461564	'4'	Placebo'
-0.481169	'4'	Placebo'
-0.512325	'4'	Placebo'
-0.495667	'4'	Placebo'
-0.498803	'4'	Placebo'
-0.466192	'4'	Placebo'
-0.447124	'4'	Placebo'
-0.455073	'4'	Placebo'
-0.453878	'4'	Placebo'
-0.400407	'4'	Placebo'
-0.413649	'4'	Placebo'
-0.432651	'4'	Placebo'
-0.481309	'4'	Placebo'
-0.489138	'4'	Placebo'
-0.422018	'4'	Placebo'
-0.397278	'4'	Placebo'
-0.401336	'4'	Placebo'
-0.401668	'4'	Placebo'
-0.406699	'4'	Placebo'
-0.4292	'4'	Placebo'
-0.483793	'4'	Placebo'
-0.453546	'4'	Placebo'
-0.452825	'4'	Placebo'
-0.502498	'4'	Placebo'
-0.577503	'4'	Placebo'
-0.582802	'4'	Placebo'
-0.568679	'4'	Placebo'
-0.575828	'4'	Placebo'
-0.539495	'4'	Placebo'
-0.502034	'4'	Placebo'
-0.464851	'4'	Placebo'
-0.511088	'4'	Placebo'
-0.568636	'4'	Placebo'
-0.538862	'4'	Placebo'
-0.508734	'4'	Placebo'
-0.534618	'4'	Placebo'
-0.542286	'4'	Placebo'
-0.516857	'4'	Placebo'
-0.510685	'4'	Placebo'
-0.456984	'4'	Placebo'
-0.430326	'4'	Placebo'
-0.447697	'4'	Placebo'
-0.497645	'4'	Placebo'
-0.57731	'4'	Placebo'
-0.587142	'4'	Placebo'
-0.52361	'4'	Placebo'
-0.494539	'4'	Placebo'
-0.515294	'4'	Placebo'
-0.528123	'4'	Placebo'
-0.496752	'4'	Placebo'
-0.487645	'4'	Placebo'
-0.475474	'4'	Placebo'
-0.468681	'4'	Placebo'
-0.440688	'4'	Placebo'
-0.431131	'4'	Placebo'
-0.409422	'4'	Placebo'
-0.444895	'4'	Placebo'
-0.485109	'4'	Placebo'
-0.499894	'4'	Placebo'
-0.516187	'4'	Placebo'
-0.520719	'4'	Placebo'
-0.463661	'4'	Placebo'
-0.445798	'4'	Placebo'
-0.45348	'4'	Placebo'
-0.43366	'4'	Placebo'
-0.43052	'4'	Placebo'
-0.465554	'4'	Placebo'
-0.464598	'4'	Placebo'
-0.447787	'4'	Placebo'
-0.499068	'4'	Placebo'
-0.55925	'4'	Placebo'
-0.56706	'4'	Placebo'
-0.509667	'4'	Placebo'
-0.490086	'4'	Placebo'
-0.481455	'4'	Placebo'
-0.437931	'4'	Placebo'
-0.420145	'4'	Placebo'
-0.443598	'4'	Placebo'
-0.433021	'4'	Placebo'
-0.504391	'4'	Placebo'
-0.485684	'4'	Placebo'
-0.465159	'4'	Placebo'
-0.487434	'4'	Placebo'
-0.502738	'4'	Placebo'
-0.494473	'4'	Placebo'
-0.490576	'4'	Placebo'
-0.446304	'4'	Placebo'
-0.399921	'4'	Placebo'
-0.371477	'4'	Placebo'
-0.398976	'4'	Placebo'
-0.423942	'4'	Placebo'
-0.428414	'4'	Placebo'
-0.384303	'4'	Placebo'
-0.43121	'4'	Placebo'
-0.446901	'4'	Placebo'
-0.478274	'4'	Placebo'
-0.540647	'4'	Placebo'
-0.493423	'4'	Placebo'
-0.406385	'4'	Placebo'
-0.396641	'4'	Placebo'
-0.449892	'4'	Placebo'
-0.468574	'4'	Placebo'
-0.488164	'4'	Placebo'
-0.481603	'4'	Placebo'
-0.425281	'4'	Placebo'
-0.337084	'4'	Placebo'
-0.281945	'4'	Placebo'
-0.335016	'4'	Placebo'
-0.377419	'4'	Placebo'
-0.4054	'4'	Placebo'
-0.418836	'4'	Placebo'
-0.422213	'4'	Placebo'
-0.423502	'4'	Placebo'
-0.409795	'4'	Placebo'
-0.388776	'4'	Placebo'
-0.43341	'4'	Placebo'
-0.483596	'4'	Placebo'
-0.49478	'4'	Placebo'
-0.431322	'4'	Placebo'
-0.438555	'4'	Placebo'
-0.431822	'4'	Placebo'
-0.426786	'4'	Placebo'
-0.447404	'4'	Placebo'
-0.412487	'4'	Placebo'
-0.4138	'4'	Placebo'
-0.425166	'4'	Placebo'
-0.459157	'4'	Placebo'
-0.428967	'4'	Placebo'
-0.44091	'4'	Placebo'
-0.476176	'4'	Placebo'
-0.458513	'4'	Placebo'
-0.436211	'4'	Placebo'
-0.428331	'4'	Placebo'
-0.466887	'4'	Placebo'
-0.507255	'4'	Placebo'
-0.516079	'4'	Placebo'
-0.474589	'4'	Placebo'
-0.426018	'4'	Placebo'
-0.433084	'4'	Placebo'
-0.501053	'4'	Placebo'
-0.57271	'4'	Placebo'
-0.567821	'4'	Placebo'
-0.486276	'4'	Placebo'
-0.488774	'4'	Placebo'
-0.504356	'4'	Placebo'
-0.436883	'4'	Placebo'
-0.351496	'4'	Placebo'
-0.318508	'4'	Placebo'
-0.396915	'4'	Placebo'
-0.449476	'4'	Placebo'
-0.420141	'4'	Placebo'
-0.382705	'4'	Placebo'
-0.367902	'4'	Placebo'
-0.35256	'4'	Placebo'
-0.347303	'4'	Placebo'
-0.34292	'4'	Placebo'
-0.355582	'4'	Placebo'
-0.379501	'4'	Placebo'
-0.451372	'4'	Placebo'
-0.432482	'4'	Placebo'
-0.418863	'4'	Placebo'
-0.394301	'4'	Placebo'
-0.278612	'4'	Placebo'
-0.228965	'4'	Placebo'
-0.335179	'4'	Placebo'
-0.497177	'4'	Placebo'
-0.475371	'4'	Placebo'
-0.433613	'4'	Placebo'
-0.455795	'4'	Placebo'
-0.454535	'4'	Placebo'
-0.41544	'4'	Placebo'
-0.402475	'4'	Placebo'
-0.412751	'4'	Placebo'
-0.409322	'4'	Placebo'
-0.485474	'4'	Placebo'
-0.465092	'4'	Placebo'
-0.452367	'4'	Placebo'
-0.489434	'4'	Placebo'
-0.477228	'4'	Placebo'
-0.459995	'4'	Placebo'
-0.465661	'4'	Placebo'
-0.47336	'4'	Placebo'
-0.423191	'4'	Placebo'
-0.34064	'4'	Placebo'
-0.31923	'4'	Placebo'
-0.356186	'4'	Placebo'
-0.382455	'4'	Placebo'
-0.413153	'4'	Placebo'
-0.426844	'4'	Placebo'
-0.449586	'4'	Placebo'
-0.456713	'4'	Placebo'
-0.451297	'4'	Placebo'
-0.421646	'4'	Placebo'
-0.407583	'4'	Placebo'
-0.440089	'4'	Placebo'
-0.428048	'4'	Placebo'
-0.380589	'4'	Placebo'
-0.337261	'4'	Placebo'
-0.27609	'4'	Placebo'
-0.246351	'4'	Placebo'
-0.264568	'4'	Placebo'
-0.321474	'4'	Placebo'
-0.407331	'4'	Placebo'
-0.444383	'4'	Placebo'
-0.41082	'4'	Placebo'
-0.408464	'4'	Placebo'
-0.404362	'4'	Placebo'
-0.340469	'4'	Placebo'
-0.315987	'4'	Placebo'
-0.320695	'4'	Placebo'
-0.362957	'4'	Placebo'
-0.402457	'4'	Placebo'
-0.38	'4'	Placebo'
-0.395991	'4'	Placebo'
-0.447844	'4'	Placebo'
-0.436452	'4'	Placebo'
-0.420921	'4'	Placebo'
-0.479547	'4'	Placebo'
-0.413976	'4'	Placebo'
-0.418487	'4'	Placebo'
-0.49761	'4'	Placebo'
-0.45144	'4'	Placebo'
-0.379928	'4'	Placebo'
-0.398937	'4'	Placebo'
-0.49135	'4'	Placebo'
-0.428771	'4'	Placebo'
-0.354717	'4'	Placebo'
-0.428143	'4'	Placebo'
-0.451121	'4'	Placebo'
-0.374999	'4'	Placebo'
-0.356569	'4'	Placebo'
-0.439645	'4'	Placebo'
-0.500428	'4'	Placebo'
-0.480883	'4'	Placebo'
-0.394704	'4'	Placebo'
-0.424876	'4'	Placebo'
-0.509101	'4'	Placebo'
-0.537052	'4'	Placebo'
-0.507258	'4'	Placebo'
-0.565807	'4'	Placebo'
-0.508313	'4'	Placebo'
-0.474434	'4'	Placebo'
-0.4707	'4'	Placebo'
-0.366393	'4'	Placebo'
-0.413406	'4'	Placebo'
-0.354922	'4'	Placebo'
-0.132372	'4'	Placebo'
-0.497105	'5'	Placebo'
-0.434636	'5'	Placebo'
-0.559846	'5'	Placebo'
-0.562238	'5'	Placebo'
-0.461339	'5'	Placebo'
-0.457407	'5'	Placebo'
-0.459457	'5'	Placebo'
-0.484317	'5'	Placebo'
-0.51746	'5'	Placebo'
-0.51693	'5'	Placebo'
-0.543311	'5'	Placebo'
-0.52162	'5'	Placebo'
-0.4736	'5'	Placebo'
-0.522471	'5'	Placebo'
-0.561507	'5'	Placebo'
-0.507061	'5'	Placebo'
-0.50582	'5'	Placebo'
-0.475781	'5'	Placebo'
-0.468139	'5'	Placebo'
-0.468883	'5'	Placebo'
-0.499154	'5'	Placebo'
-0.524537	'5'	Placebo'
-0.485654	'5'	Placebo'
-0.417075	'5'	Placebo'
-0.369015	'5'	Placebo'
-0.361788	'5'	Placebo'
-0.350265	'5'	Placebo'
-0.363522	'5'	Placebo'
-0.501972	'5'	Placebo'
-0.567365	'5'	Placebo'
-0.566713	'5'	Placebo'
-0.519942	'5'	Placebo'
-0.473205	'5'	Placebo'
-0.494109	'5'	Placebo'
-0.45745	'5'	Placebo'
-0.471044	'5'	Placebo'
-0.509123	'5'	Placebo'
-0.529177	'5'	Placebo'
-0.525052	'5'	Placebo'
-0.518875	'5'	Placebo'
-0.446301	'5'	Placebo'
-0.447214	'5'	Placebo'
-0.493084	'5'	Placebo'
-0.485366	'5'	Placebo'
-0.413499	'5'	Placebo'
-0.443609	'5'	Placebo'
-0.524561	'5'	Placebo'
-0.565966	'5'	Placebo'
-0.579923	'5'	Placebo'
-0.564079	'5'	Placebo'
-0.572056	'5'	Placebo'
-0.518776	'5'	Placebo'
-0.546529	'5'	Placebo'
-0.526007	'5'	Placebo'
-0.495055	'5'	Placebo'
-0.50263	'5'	Placebo'
-0.501715	'5'	Placebo'
-0.453113	'5'	Placebo'
-0.439006	'5'	Placebo'
-0.494876	'5'	Placebo'
-0.524651	'5'	Placebo'
-0.488681	'5'	Placebo'
-0.459579	'5'	Placebo'
-0.519345	'5'	Placebo'
-0.514054	'5'	Placebo'
-0.545388	'5'	Placebo'
-0.550039	'5'	Placebo'
-0.547204	'5'	Placebo'
-0.517506	'5'	Placebo'
-0.50586	'5'	Placebo'
-0.530196	'5'	Placebo'
-0.563895	'5'	Placebo'
-0.589947	'5'	Placebo'
-0.598683	'5'	Placebo'
-0.58745	'5'	Placebo'
-0.540129	'5'	Placebo'
-0.489058	'5'	Placebo'
-0.52868	'5'	Placebo'
-0.530164	'5'	Placebo'
-0.507416	'5'	Placebo'
-0.556608	'5'	Placebo'
-0.532265	'5'	Placebo'
-0.448489	'5'	Placebo'
-0.411929	'5'	Placebo'
-0.414546	'5'	Placebo'
-0.445985	'5'	Placebo'
-0.461925	'5'	Placebo'
-0.45743	'5'	Placebo'
-0.473873	'5'	Placebo'
-0.526465	'5'	Placebo'
-0.558808	'5'	Placebo'
-0.53264	'5'	Placebo'
-0.482378	'5'	Placebo'
-0.476328	'5'	Placebo'
-0.50624	'5'	Placebo'
-0.550651	'5'	Placebo'
-0.585226	'5'	Placebo'
-0.590161	'5'	Placebo'
-0.540975	'5'	Placebo'
-0.548608	'5'	Placebo'
-0.565811	'5'	Placebo'
-0.537029	'5'	Placebo'
-0.521627	'5'	Placebo'
-0.574055	'5'	Placebo'
-0.539575	'5'	Placebo'
-0.589927	'5'	Placebo'
-0.583827	'5'	Placebo'
-0.545457	'5'	Placebo'
-0.50195	'5'	Placebo'
-0.48948	'5'	Placebo'
-0.556162	'5'	Placebo'
-0.531151	'5'	Placebo'
-0.533272	'5'	Placebo'
-0.501466	'5'	Placebo'
-0.483982	'5'	Placebo'
-0.448281	'5'	Placebo'
-0.459438	'5'	Placebo'
-0.457649	'5'	Placebo'
-0.436318	'5'	Placebo'
-0.460419	'5'	Placebo'
-0.546259	'5'	Placebo'
-0.524219	'5'	Placebo'
-0.446763	'5'	Placebo'
-0.377558	'5'	Placebo'
-0.329161	'5'	Placebo'
-0.389337	'5'	Placebo'
-0.465144	'5'	Placebo'
-0.445348	'5'	Placebo'
-0.389149	'5'	Placebo'
-0.455053	'5'	Placebo'
-0.482504	'5'	Placebo'
-0.45731	'5'	Placebo'
-0.477195	'5'	Placebo'
-0.485303	'5'	Placebo'
-0.486136	'5'	Placebo'
-0.423132	'5'	Placebo'
-0.417812	'5'	Placebo'
-0.50232	'5'	Placebo'
-0.543982	'5'	Placebo'
-0.534008	'5'	Placebo'
-0.470511	'5'	Placebo'
-0.511995	'5'	Placebo'
-0.505316	'5'	Placebo'
-0.416615	'5'	Placebo'
-0.347702	'5'	Placebo'
-0.335275	'5'	Placebo'
-0.339317	'5'	Placebo'
-0.275665	'5'	Placebo'
-0.231545	'5'	Placebo'
-0.258177	'5'	Placebo'
-0.443965	'5'	Placebo'
-0.534011	'5'	Placebo'
-0.536915	'5'	Placebo'
-0.48559	'5'	Placebo'
-0.514278	'5'	Placebo'
-0.50587	'5'	Placebo'
-0.527587	'5'	Placebo'
-0.495477	'5'	Placebo'
-0.52054	'5'	Placebo'
-0.537891	'5'	Placebo'
-0.562639	'5'	Placebo'
-0.591871	'5'	Placebo'
-0.585004	'5'	Placebo'
-0.525341	'5'	Placebo'
-0.463671	'5'	Placebo'
-0.397585	'5'	Placebo'
-0.406287	'5'	Placebo'
-0.484651	'5'	Placebo'
-0.478494	'5'	Placebo'
-0.428693	'5'	Placebo'
-0.401563	'5'	Placebo'
-0.429299	'5'	Placebo'
-0.460828	'5'	Placebo'
-0.481076	'5'	Placebo'
-0.434232	'5'	Placebo'
-0.394539	'5'	Placebo'
-0.446224	'5'	Placebo'
-0.472373	'5'	Placebo'
-0.497196	'5'	Placebo'
-0.472074	'5'	Placebo'
-0.475439	'5'	Placebo'
-0.488283	'5'	Placebo'
-0.492187	'5'	Placebo'
-0.493125	'5'	Placebo'
-0.485407	'5'	Placebo'
-0.434328	'5'	Placebo'
-0.417428	'5'	Placebo'
-0.448204	'5'	Placebo'
-0.472037	'5'	Placebo'
-0.416966	'5'	Placebo'
-0.3895	'5'	Placebo'
-0.378546	'5'	Placebo'
-0.410096	'5'	Placebo'
-0.460488	'5'	Placebo'
-0.527766	'5'	Placebo'
-0.5625	'5'	Placebo'
-0.527808	'5'	Placebo'
-0.502534	'5'	Placebo'
-0.541033	'5'	Placebo'
-0.543024	'5'	Placebo'
-0.5567	'5'	Placebo'
-0.550267	'5'	Placebo'
-0.500353	'5'	Placebo'
-0.393908	'5'	Placebo'
-0.307463	'5'	Placebo'
-0.301176	'5'	Placebo'
-0.320184	'5'	Placebo'
-0.359631	'5'	Placebo'
-0.378566	'5'	Placebo'
-0.278977	'5'	Placebo'
-0.21628	'5'	Placebo'
-0.275409	'5'	Placebo'
-0.307507	'5'	Placebo'
-0.373321	'5'	Placebo'
-0.387758	'5'	Placebo'
-0.346646	'5'	Placebo'
-0.317977	'5'	Placebo'
-0.34249	'5'	Placebo'
-0.343984	'5'	Placebo'
-0.392465	'5'	Placebo'
-0.470158	'5'	Placebo'
-0.446104	'5'	Placebo'
-0.466119	'5'	Placebo'
-0.527625	'5'	Placebo'
-0.557438	'5'	Placebo'
-0.544933	'5'	Placebo'
-0.504212	'5'	Placebo'
-0.491433	'5'	Placebo'
-0.5006	'5'	Placebo'
-0.568967	'5'	Placebo'
-0.565712	'5'	Placebo'
-0.59199	'5'	Placebo'
-0.61345	'5'	Placebo'
-0.61863	'5'	Placebo'
-0.602736	'5'	Placebo'
-0.541562	'5'	Placebo'
-0.516755	'5'	Placebo'
-0.521973	'5'	Placebo'
-0.535214	'5'	Placebo'
-0.517757	'5'	Placebo'
-0.563918	'5'	Placebo'
-0.57228	'5'	Placebo'
-0.547402	'5'	Placebo'
-0.501253	'5'	Placebo'
-0.448275	'5'	Placebo'
-0.448735	'5'	Placebo'
-0.433341	'5'	Placebo'
-0.398194	'5'	Placebo'
-0.398658	'5'	Placebo'
-0.38725	'5'	Placebo'
-0.431067	'5'	Placebo'
-0.439049	'5'	Placebo'
-0.394592	'5'	Placebo'
-0.403139	'5'	Placebo'
-0.380819	'5'	Placebo'
-0.307422	'5'	Placebo'
-0.216095	'5'	Placebo'
-0.19709	'5'	Placebo'
-0.30734	'5'	Placebo'
-0.317665	'5'	Placebo'
-0.249971	'5'	Placebo'
-0.294897	'5'	Placebo'
-0.260749	'5'	Placebo'
-0.195133	'5'	Placebo'
-0.24459	'5'	Placebo'
-0.348466	'5'	Placebo'
-0.315377	'5'	Placebo'
-0.282114	'5'	Placebo'
-0.338927	'5'	Placebo'
-0.323751	'5'	Placebo'
-0.335005	'5'	Placebo'
-0.375538	'5'	Placebo'
-0.46211	'5'	Placebo'
-0.440271	'5'	Placebo'
-0.417507	'5'	Placebo'
-0.410108	'5'	Placebo'
-0.387911	'5'	Placebo'
-0.322892	'5'	Placebo'
-0.31482	'5'	Placebo'
-0.324529	'5'	Placebo'
-0.326568	'5'	Placebo'
-0.316439	'5'	Placebo'
-0.279326	'5'	Placebo'
-0.311002	'5'	Placebo'
-0.426411	'5'	Placebo'
-0.477013	'5'	Placebo'
-0.500322	'5'	Placebo'
-0.501716	'5'	Placebo'
-0.383408	'5'	Placebo'
-0.451397	'5'	Placebo'
-0.645946	'5'	Placebo'
-0.611342	'5'	Placebo'
-0.620247	'5'	Placebo'
-0.480071	'5'	Placebo'
-0.185189	'5'	Placebo'
-0.46509	'6'	Placebo'
-0.268107	'6'	Placebo'
-0.409274	'6'	Placebo'
-0.589369	'6'	Placebo'
-0.578702	'6'	Placebo'
-0.578694	'6'	Placebo'
-0.578146	'6'	Placebo'
-0.601913	'6'	Placebo'
-0.566999	'6'	Placebo'
-0.54115	'6'	Placebo'
-0.530283	'6'	Placebo'
-0.49236	'6'	Placebo'
-0.491918	'6'	Placebo'
-0.55579	'6'	Placebo'
-0.522449	'6'	Placebo'
-0.534104	'6'	Placebo'
-0.558655	'6'	Placebo'
-0.588641	'6'	Placebo'
-0.616061	'6'	Placebo'
-0.528909	'6'	Placebo'
-0.465166	'6'	Placebo'
-0.443892	'6'	Placebo'
-0.382331	'6'	Placebo'
-0.328061	'6'	Placebo'
-0.331036	'6'	Placebo'
-0.412531	'6'	Placebo'
-0.437905	'6'	Placebo'
-0.43795	'6'	Placebo'
-0.4591	'6'	Placebo'
-0.475089	'6'	Placebo'
-0.517841	'6'	Placebo'
-0.562793	'6'	Placebo'
-0.566706	'6'	Placebo'
-0.572792	'6'	Placebo'
-0.599265	'6'	Placebo'
-0.619477	'6'	Placebo'
-0.595681	'6'	Placebo'
-0.54008	'6'	Placebo'
-0.487618	'6'	Placebo'
-0.433104	'6'	Placebo'
-0.393002	'6'	Placebo'
-0.453783	'6'	Placebo'
-0.524468	'6'	Placebo'
-0.542137	'6'	Placebo'
-0.477855	'6'	Placebo'
-0.419655	'6'	Placebo'
-0.462005	'6'	Placebo'
-0.533192	'6'	Placebo'
-0.527152	'6'	Placebo'
-0.513741	'6'	Placebo'
-0.531446	'6'	Placebo'
-0.565477	'6'	Placebo'
-0.600673	'6'	Placebo'
-0.668763	'6'	Placebo'
-0.660231	'6'	Placebo'
-0.620937	'6'	Placebo'
-0.567697	'6'	Placebo'
-0.51748	'6'	Placebo'
-0.563205	'6'	Placebo'
-0.578331	'6'	Placebo'
-0.478196	'6'	Placebo'
-0.391446	'6'	Placebo'
-0.436657	'6'	Placebo'
-0.488637	'6'	Placebo'
-0.475645	'6'	Placebo'
-0.483483	'6'	Placebo'
-0.533651	'6'	Placebo'
-0.539884	'6'	Placebo'
-0.51105	'6'	Placebo'
-0.452468	'6'	Placebo'
-0.461224	'6'	Placebo'
-0.51429	'6'	Placebo'
-0.54778	'6'	Placebo'
-0.49579	'6'	Placebo'
-0.443312	'6'	Placebo'
-0.502158	'6'	Placebo'
-0.550376	'6'	Placebo'
-0.580655	'6'	Placebo'
-0.501762	'6'	Placebo'
-0.416891	'6'	Placebo'
-0.376898	'6'	Placebo'
-0.40856	'6'	Placebo'
-0.518655	'6'	Placebo'
-0.601593	'6'	Placebo'
-0.596573	'6'	Placebo'
-0.598854	'6'	Placebo'
-0.620225	'6'	Placebo'
-0.591552	'6'	Placebo'
-0.573992	'6'	Placebo'
-0.577209	'6'	Placebo'
-0.586754	'6'	Placebo'
-0.558471	'6'	Placebo'
-0.554181	'6'	Placebo'
-0.509427	'6'	Placebo'
-0.520253	'6'	Placebo'
-0.527648	'6'	Placebo'
-0.512154	'6'	Placebo'
-0.524508	'6'	Placebo'
-0.529466	'6'	Placebo'
-0.527563	'6'	Placebo'
-0.547295	'6'	Placebo'
-0.510829	'6'	Placebo'
-0.505688	'6'	Placebo'
-0.511816	'6'	Placebo'
-0.554463	'6'	Placebo'
-0.553262	'6'	Placebo'
-0.49617	'6'	Placebo'
-0.431769	'6'	Placebo'
-0.415646	'6'	Placebo'
-0.432352	'6'	Placebo'
-0.468646	'6'	Placebo'
-0.474032	'6'	Placebo'
-0.4516	'6'	Placebo'
-0.467531	'6'	Placebo'
-0.428997	'6'	Placebo'
-0.452162	'6'	Placebo'
-0.460558	'6'	Placebo'
-0.356049	'6'	Placebo'
-0.294844	'6'	Placebo'
-0.357756	'6'	Placebo'
-0.466615	'6'	Placebo'
-0.529759	'6'	Placebo'
-0.522529	'6'	Placebo'
-0.536028	'6'	Placebo'
-0.599582	'6'	Placebo'
-0.560009	'6'	Placebo'
-0.465932	'6'	Placebo'
-0.475538	'6'	Placebo'
-0.570513	'6'	Placebo'
-0.534159	'6'	Placebo'
-0.49347	'6'	Placebo'
-0.538835	'6'	Placebo'
-0.491739	'6'	Placebo'
-0.486206	'6'	Placebo'
-0.433104	'6'	Placebo'
-0.454243	'6'	Placebo'
-0.494634	'6'	Placebo'
-0.549992	'6'	Placebo'
-0.544988	'6'	Placebo'
-0.544677	'6'	Placebo'
-0.501528	'6'	Placebo'
-0.47605	'6'	Placebo'
-0.48271	'6'	Placebo'
-0.475358	'6'	Placebo'
-0.464793	'6'	Placebo'
-0.519443	'6'	Placebo'
-0.60796	'6'	Placebo'
-0.593161	'6'	Placebo'
-0.501729	'6'	Placebo'
-0.489198	'6'	Placebo'
-0.52135	'6'	Placebo'
-0.491286	'6'	Placebo'
-0.415795	'6'	Placebo'
-0.361316	'6'	Placebo'
-0.356049	'6'	Placebo'
-0.321406	'6'	Placebo'
-0.317129	'6'	Placebo'
-0.330951	'6'	Placebo'
-0.376709	'6'	Placebo'
-0.415283	'6'	Placebo'
-0.484577	'6'	Placebo'
-0.545452	'6'	Placebo'
-0.568536	'6'	Placebo'
-0.570266	'6'	Placebo'
-0.519735	'6'	Placebo'
-0.361682	'6'	Placebo'
-0.216973	'6'	Placebo'
-0.128029	'6'	Placebo'
-0.179956	'6'	Placebo'
-0.30493	'6'	Placebo'
-0.443519	'6'	Placebo'
-0.521042	'6'	Placebo'
-0.490747	'6'	Placebo'
-0.447802	'6'	Placebo'
-0.44504	'6'	Placebo'
-0.44973	'6'	Placebo'
-0.500052	'6'	Placebo'
-0.581152	'6'	Placebo'
-0.529214	'6'	Placebo'
-0.449874	'6'	Placebo'
-0.433215	'6'	Placebo'
-0.505888	'6'	Placebo'
-0.517135	'6'	Placebo'
-0.46934	'6'	Placebo'
-0.471146	'6'	Placebo'
-0.500898	'6'	Placebo'
-0.528009	'6'	Placebo'
-0.530111	'6'	Placebo'
-0.431488	'6'	Placebo'
-0.356824	'6'	Placebo'
-0.406664	'6'	Placebo'
-0.510494	'6'	Placebo'
-0.56627	'6'	Placebo'
-0.546455	'6'	Placebo'
-0.568234	'6'	Placebo'
-0.590162	'6'	Placebo'
-0.555025	'6'	Placebo'
-0.510784	'6'	Placebo'
-0.502715	'6'	Placebo'
-0.447997	'6'	Placebo'
-0.358263	'6'	Placebo'
-0.274493	'6'	Placebo'
-0.255899	'6'	Placebo'
-0.266049	'6'	Placebo'
-0.299616	'6'	Placebo'
-0.378066	'6'	Placebo'
-0.432489	'6'	Placebo'
-0.443155	'6'	Placebo'
-0.511916	'6'	Placebo'
-0.571801	'6'	Placebo'
-0.606996	'6'	Placebo'
-0.602552	'6'	Placebo'
-0.55363	'6'	Placebo'
-0.506742	'6'	Placebo'
-0.525996	'6'	Placebo'
-0.535994	'6'	Placebo'
-0.479048	'6'	Placebo'
-0.399721	'6'	Placebo'
-0.404958	'6'	Placebo'
-0.475082	'6'	Placebo'
-0.612395	'6'	Placebo'
-0.664117	'6'	Placebo'
-0.626225	'6'	Placebo'
-0.606469	'6'	Placebo'
-0.557721	'6'	Placebo'
-0.554991	'6'	Placebo'
-0.52776	'6'	Placebo'
-0.546632	'6'	Placebo'
-0.555291	'6'	Placebo'
-0.486315	'6'	Placebo'
-0.472089	'6'	Placebo'
-0.483159	'6'	Placebo'
-0.470365	'6'	Placebo'
-0.481997	'6'	Placebo'
-0.500124	'6'	Placebo'
-0.455355	'6'	Placebo'
-0.415865	'6'	Placebo'
-0.427527	'6'	Placebo'
-0.45032	'6'	Placebo'
-0.470782	'6'	Placebo'
-0.492104	'6'	Placebo'
-0.474484	'6'	Placebo'
-0.505237	'6'	Placebo'
-0.530932	'6'	Placebo'
-0.524449	'6'	Placebo'
-0.50619	'6'	Placebo'
-0.530429	'6'	Placebo'
-0.620468	'6'	Placebo'
-0.576751	'6'	Placebo'
-0.497102	'6'	Placebo'
-0.516598	'6'	Placebo'
-0.565268	'6'	Placebo'
-0.489684	'6'	Placebo'
-0.419273	'6'	Placebo'
-0.419884	'6'	Placebo'
-0.438288	'6'	Placebo'
-0.492803	'6'	Placebo'
-0.509311	'6'	Placebo'
-0.467531	'6'	Placebo'
-0.491695	'6'	Placebo'
-0.510055	'6'	Placebo'
-0.418559	'6'	Placebo'
-0.329095	'6'	Placebo'
-0.277955	'6'	Placebo'
-0.263819	'6'	Placebo'
-0.328972	'6'	Placebo'
-0.464162	'6'	Placebo'
-0.524111	'6'	Placebo'
-0.498631	'6'	Placebo'
-0.456389	'6'	Placebo'
-0.442895	'6'	Placebo'
-0.428652	'6'	Placebo'
-0.541899	'6'	Placebo'
-0.545777	'6'	Placebo'
-0.466269	'6'	Placebo'
-0.492911	'6'	Placebo'
-0.510109	'6'	Placebo'
-0.504781	'6'	Placebo'
-0.497993	'6'	Placebo'
-0.56495	'6'	Placebo'
-0.51852	'6'	Placebo'
-0.495848	'6'	Placebo'
-0.448233	'6'	Placebo'
-0.469217	'6'	Placebo'
-0.479584	'6'	Placebo'
-0.513352	'6'	Placebo'
-0.569101	'6'	Placebo'
-0.583812	'6'	Placebo'
-0.486137	'6'	Placebo'
-0.513731	'6'	Placebo'
-0.513397	'6'	Placebo'
-0.438843	'6'	Placebo'
-0.546688	'6'	Placebo'
-0.516934	'6'	Placebo'
-0.244185	'6'	Placebo'
-0.951192	'7'	Placebo'
-1.07547	'7'	Placebo'
-0.898795	'7'	Placebo'
-0.485192	'7'	Placebo'
-0.387943	'7'	Placebo'
-0.386691	'7'	Placebo'
-0.337142	'7'	Placebo'
-0.404377	'7'	Placebo'
-0.477912	'7'	Placebo'
-0.407322	'7'	Placebo'
-0.400489	'7'	Placebo'
-0.442604	'7'	Placebo'
-0.374449	'7'	Placebo'
-0.296573	'7'	Placebo'
-0.31081	'7'	Placebo'
-0.355031	'7'	Placebo'
-0.384085	'7'	Placebo'
-0.387937	'7'	Placebo'
-0.431199	'7'	Placebo'
-0.408116	'7'	Placebo'
-0.318537	'7'	Placebo'
-0.32041	'7'	Placebo'
-0.443732	'7'	Placebo'
-0.536658	'7'	Placebo'
-0.569386	'7'	Placebo'
-0.520569	'7'	Placebo'
-0.458012	'7'	Placebo'
-0.474668	'7'	Placebo'
-0.543595	'7'	Placebo'
-0.570037	'7'	Placebo'
-0.532158	'7'	Placebo'
-0.50226	'7'	Placebo'
-0.534987	'7'	Placebo'
-0.554375	'7'	Placebo'
-0.477226	'7'	Placebo'
-0.433698	'7'	Placebo'
-0.474845	'7'	Placebo'
-0.553555	'7'	Placebo'
-0.624616	'7'	Placebo'
-0.585632	'7'	Placebo'
-0.508884	'7'	Placebo'
-0.51214	'7'	Placebo'
-0.55028	'7'	Placebo'
-0.568351	'7'	Placebo'
-0.486477	'7'	Placebo'
-0.432082	'7'	Placebo'
-0.44658	'7'	Placebo'
-0.521115	'7'	Placebo'
-0.535417	'7'	Placebo'
-0.411765	'7'	Placebo'
-0.3436	'7'	Placebo'
-0.395156	'7'	Placebo'
-0.436829	'7'	Placebo'
-0.494765	'7'	Placebo'
-0.478403	'7'	Placebo'
-0.526054	'7'	Placebo'
-0.500155	'7'	Placebo'
-0.456505	'7'	Placebo'
-0.385887	'7'	Placebo'
-0.394115	'7'	Placebo'
-0.444062	'7'	Placebo'
-0.429585	'7'	Placebo'
-0.417501	'7'	Placebo'
-0.412829	'7'	Placebo'
-0.484102	'7'	Placebo'
-0.53055	'7'	Placebo'
-0.411376	'7'	Placebo'
-0.319553	'7'	Placebo'
-0.421979	'7'	Placebo'
-0.448549	'7'	Placebo'
-0.351534	'7'	Placebo'
-0.270028	'7'	Placebo'
-0.337083	'7'	Placebo'
-0.4513	'7'	Placebo'
-0.456855	'7'	Placebo'
-0.484866	'7'	Placebo'
-0.488695	'7'	Placebo'
-0.534051	'7'	Placebo'
-0.596799	'7'	Placebo'
-0.57469	'7'	Placebo'
-0.495679	'7'	Placebo'
-0.440619	'7'	Placebo'
-0.470019	'7'	Placebo'
-0.47753	'7'	Placebo'
-0.46822	'7'	Placebo'
-0.44267	'7'	Placebo'
-0.418788	'7'	Placebo'
-0.426902	'7'	Placebo'
-0.527209	'7'	Placebo'
-0.555348	'7'	Placebo'
-0.463934	'7'	Placebo'
-0.400271	'7'	Placebo'
-0.37711	'7'	Placebo'
-0.393793	'7'	Placebo'
-0.484273	'7'	Placebo'
-0.47384	'7'	Placebo'
-0.432782	'7'	Placebo'
-0.446406	'7'	Placebo'
-0.514932	'7'	Placebo'
-0.526546	'7'	Placebo'
-0.512582	'7'	Placebo'
-0.491463	'7'	Placebo'
-0.509586	'7'	Placebo'
-0.529559	'7'	Placebo'
-0.585578	'7'	Placebo'
-0.488972	'7'	Placebo'
-0.43728	'7'	Placebo'
-0.48268	'7'	Placebo'
-0.605474	'7'	Placebo'
-0.598332	'7'	Placebo'
-0.577001	'7'	Placebo'
-0.591841	'7'	Placebo'
-0.532727	'7'	Placebo'
-0.452261	'7'	Placebo'
-0.414883	'7'	Placebo'
-0.372272	'7'	Placebo'
-0.388735	'7'	Placebo'
-0.434162	'7'	Placebo'
-0.484378	'7'	Placebo'
-0.468225	'7'	Placebo'
-0.454602	'7'	Placebo'
-0.448208	'7'	Placebo'
-0.446646	'7'	Placebo'
-0.441733	'7'	Placebo'
-0.446285	'7'	Placebo'
-0.45931	'7'	Placebo'
-0.473221	'7'	Placebo'
-0.444852	'7'	Placebo'
-0.457378	'7'	Placebo'
-0.478427	'7'	Placebo'
-0.512107	'7'	Placebo'
-0.443336	'7'	Placebo'
-0.290129	'7'	Placebo'
-0.213876	'7'	Placebo'
-0.202583	'7'	Placebo'
-0.284203	'7'	Placebo'
-0.392748	'7'	Placebo'
-0.447836	'7'	Placebo'
-0.475211	'7'	Placebo'
-0.4034	'7'	Placebo'
-0.325064	'7'	Placebo'
-0.317002	'7'	Placebo'
-0.358766	'7'	Placebo'
-0.355905	'7'	Placebo'
-0.384078	'7'	Placebo'
-0.410895	'7'	Placebo'
-0.419476	'7'	Placebo'
-0.390176	'7'	Placebo'
-0.44955	'7'	Placebo'
-0.536092	'7'	Placebo'
-0.59995	'7'	Placebo'
-0.485501	'7'	Placebo'
-0.429403	'7'	Placebo'
-0.434469	'7'	Placebo'
-0.401223	'7'	Placebo'
-0.443053	'7'	Placebo'
-0.508529	'7'	Placebo'
-0.539472	'7'	Placebo'
-0.534482	'7'	Placebo'
-0.513589	'7'	Placebo'
-0.503626	'7'	Placebo'
-0.513055	'7'	Placebo'
-0.499006	'7'	Placebo'
-0.545216	'7'	Placebo'
-0.606017	'7'	Placebo'
-0.57856	'7'	Placebo'
-0.533687	'7'	Placebo'
-0.432801	'7'	Placebo'
-0.442484	'7'	Placebo'
-0.452519	'7'	Placebo'
-0.468488	'7'	Placebo'
-0.464067	'7'	Placebo'
-0.484917	'7'	Placebo'
-0.495988	'7'	Placebo'
-0.511152	'7'	Placebo'
-0.512996	'7'	Placebo'
-0.487887	'7'	Placebo'
-0.486894	'7'	Placebo'
-0.528869	'7'	Placebo'
-0.546774	'7'	Placebo'
-0.490461	'7'	Placebo'
-0.420847	'7'	Placebo'
-0.423533	'7'	Placebo'
-0.532499	'7'	Placebo'
-0.606756	'7'	Placebo'
-0.599987	'7'	Placebo'
-0.569651	'7'	Placebo'
-0.518979	'7'	Placebo'
-0.468091	'7'	Placebo'
-0.48215	'7'	Placebo'
-0.514757	'7'	Placebo'
-0.600638	'7'	Placebo'
-0.637841	'7'	Placebo'
-0.591558	'7'	Placebo'
-0.520254	'7'	Placebo'
-0.514998	'7'	Placebo'
-0.554897	'7'	Placebo'
-0.575497	'7'	Placebo'
-0.591435	'7'	Placebo'
-0.575884	'7'	Placebo'
-0.555463	'7'	Placebo'
-0.530959	'7'	Placebo'
-0.512929	'7'	Placebo'
-0.462718	'7'	Placebo'
-0.444984	'7'	Placebo'
-0.422144	'7'	Placebo'
-0.448062	'7'	Placebo'
-0.433424	'7'	Placebo'
-0.483615	'7'	Placebo'
-0.474053	'7'	Placebo'
-0.414444	'7'	Placebo'
-0.452001	'7'	Placebo'
-0.452526	'7'	Placebo'
-0.454712	'7'	Placebo'
-0.496996	'7'	Placebo'
-0.546627	'7'	Placebo'
-0.466362	'7'	Placebo'
-0.336875	'7'	Placebo'
-0.309263	'7'	Placebo'
-0.387502	'7'	Placebo'
-0.481265	'7'	Placebo'
-0.476285	'7'	Placebo'
-0.43865	'7'	Placebo'
-0.435975	'7'	Placebo'
-0.434426	'7'	Placebo'
-0.409433	'7'	Placebo'
-0.363292	'7'	Placebo'
-0.350774	'7'	Placebo'
-0.360095	'7'	Placebo'
[truncated: 3,901 more rows]

## Sheet: Ketamine
Repertoire_entropy	SUB_number	Condition
-0.522193	'1'	Ketamine'
-0.414249	'1'	Ketamine'
-0.495709	'1'	Ketamine'
-0.494772	'1'	Ketamine'
-0.467598	'1'	Ketamine'
-0.475152	'1'	Ketamine'
-0.45758	'1'	Ketamine'
-0.475526	'1'	Ketamine'
-0.47011	'1'	Ketamine'
-0.407009	'1'	Ketamine'
-0.416287	'1'	Ketamine'
-0.435291	'1'	Ketamine'
-0.404784	'1'	Ketamine'
-0.416795	'1'	Ketamine'
-0.342664	'1'	Ketamine'
-0.304584	'1'	Ketamine'
-0.350648	'1'	Ketamine'
-0.3682	'1'	Ketamine'
-0.394249	'1'	Ketamine'
-0.412171	'1'	Ketamine'
-0.397503	'1'	Ketamine'
-0.413281	'1'	Ketamine'
-0.420314	'1'	Ketamine'
-0.345742	'1'	Ketamine'
-0.319726	'1'	Ketamine'
-0.326101	'1'	Ketamine'
-0.329515	'1'	Ketamine'
-0.315152	'1'	Ketamine'
-0.288268	'1'	Ketamine'
-0.265652	'1'	Ketamine'
-0.338483	'1'	Ketamine'
-0.418285	'1'	Ketamine'
-0.462667	'1'	Ketamine'
-0.443338	'1'	Ketamine'
-0.426158	'1'	Ketamine'
-0.413632	'1'	Ketamine'
-0.431665	'1'	Ketamine'
-0.40803	'1'	Ketamine'
-0.424779	'1'	Ketamine'
-0.398178	'1'	Ketamine'
-0.388742	'1'	Ketamine'
-0.405384	'1'	Ketamine'
-0.448025	'1'	Ketamine'
-0.472482	'1'	Ketamine'
-0.368264	'1'	Ketamine'
-0.295719	'1'	Ketamine'
-0.346468	'1'	Ketamine'
-0.38	'1'	Ketamine'
-0.40549	'1'	Ketamine'
-0.420639	'1'	Ketamine'
-0.379733	'1'	Ketamine'
-0.368896	'1'	Ketamine'
-0.378601	'1'	Ketamine'
-0.347831	'1'	Ketamine'
-0.331596	'1'	Ketamine'
-0.324936	'1'	Ketamine'
-0.450237	'1'	Ketamine'
-0.490549	'1'	Ketamine'
-0.402977	'1'	Ketamine'
-0.340876	'1'	Ketamine'
-0.388507	'1'	Ketamine'
-0.428338	'1'	Ketamine'
-0.410281	'1'	Ketamine'
-0.441907	'1'	Ketamine'
-0.407519	'1'	Ketamine'
-0.370617	'1'	Ketamine'
-0.380171	'1'	Ketamine'
-0.358322	'1'	Ketamine'
-0.264293	'1'	Ketamine'
-0.263626	'1'	Ketamine'
-0.335103	'1'	Ketamine'
-0.383715	'1'	Ketamine'
-0.451799	'1'	Ketamine'
-0.464323	'1'	Ketamine'
-0.461282	'1'	Ketamine'
-0.417171	'1'	Ketamine'
-0.378892	'1'	Ketamine'
-0.406766	'1'	Ketamine'
-0.458375	'1'	Ketamine'
-0.460989	'1'	Ketamine'
-0.468407	'1'	Ketamine'
-0.462911	'1'	Ketamine'
-0.42176	'1'	Ketamine'
-0.379487	'1'	Ketamine'
-0.371962	'1'	Ketamine'
-0.41003	'1'	Ketamine'
-0.422396	'1'	Ketamine'
-0.477388	'1'	Ketamine'
-0.498511	'1'	Ketamine'
-0.463896	'1'	Ketamine'
-0.445446	'1'	Ketamine'
-0.424942	'1'	Ketamine'
-0.418959	'1'	Ketamine'
-0.441072	'1'	Ketamine'
-0.433877	'1'	Ketamine'
-0.407877	'1'	Ketamine'
-0.445359	'1'	Ketamine'
-0.480802	'1'	Ketamine'
-0.480849	'1'	Ketamine'
-0.485832	'1'	Ketamine'
-0.473083	'1'	Ketamine'
-0.427677	'1'	Ketamine'
-0.350283	'1'	Ketamine'
-0.380597	'1'	Ketamine'
-0.438722	'1'	Ketamine'
-0.435442	'1'	Ketamine'
-0.387686	'1'	Ketamine'
-0.36172	'1'	Ketamine'
-0.337324	'1'	Ketamine'
-0.226204	'1'	Ketamine'
-0.22494	'1'	Ketamine'
-0.285444	'1'	Ketamine'
-0.366887	'1'	Ketamine'
-0.402117	'1'	Ketamine'
-0.420368	'1'	Ketamine'
-0.410153	'1'	Ketamine'
-0.404803	'1'	Ketamine'
-0.41892	'1'	Ketamine'
-0.45469	'1'	Ketamine'
-0.474577	'1'	Ketamine'
-0.458239	'1'	Ketamine'
-0.41708	'1'	Ketamine'
-0.405414	'1'	Ketamine'
-0.364652	'1'	Ketamine'
-0.375635	'1'	Ketamine'
-0.437277	'1'	Ketamine'
-0.411969	'1'	Ketamine'
-0.429223	'1'	Ketamine'
-0.444239	'1'	Ketamine'
-0.425211	'1'	Ketamine'
-0.438602	'1'	Ketamine'
-0.442237	'1'	Ketamine'
-0.428733	'1'	Ketamine'
-0.390317	'1'	Ketamine'
-0.341379	'1'	Ketamine'
-0.372842	'1'	Ketamine'
-0.45862	'1'	Ketamine'
-0.502926	'1'	Ketamine'
-0.386134	'1'	Ketamine'
-0.290288	'1'	Ketamine'
-0.205818	'1'	Ketamine'
-0.193012	'1'	Ketamine'
-0.203165	'1'	Ketamine'
-0.27038	'1'	Ketamine'
-0.334851	'1'	Ketamine'
-0.382729	'1'	Ketamine'
-0.395017	'1'	Ketamine'
-0.398554	'1'	Ketamine'
-0.399535	'1'	Ketamine'
-0.378756	'1'	Ketamine'
-0.379459	'1'	Ketamine'
-0.393597	'1'	Ketamine'
-0.430118	'1'	Ketamine'
-0.449641	'1'	Ketamine'
-0.476571	'1'	Ketamine'
-0.441344	'1'	Ketamine'
-0.425604	'1'	Ketamine'
-0.442064	'1'	Ketamine'
-0.441606	'1'	Ketamine'
-0.398358	'1'	Ketamine'
-0.402547	'1'	Ketamine'
-0.410215	'1'	Ketamine'
-0.426534	'1'	Ketamine'
-0.426161	'1'	Ketamine'
-0.465805	'1'	Ketamine'
-0.455923	'1'	Ketamine'
-0.397532	'1'	Ketamine'
-0.329794	'1'	Ketamine'
-0.251228	'1'	Ketamine'
-0.254417	'1'	Ketamine'
-0.272752	'1'	Ketamine'
-0.241623	'1'	Ketamine'
-0.225193	'1'	Ketamine'
-0.268781	'1'	Ketamine'
-0.325002	'1'	Ketamine'
-0.328828	'1'	Ketamine'
-0.245404	'1'	Ketamine'
-0.178892	'1'	Ketamine'
-0.156333	'1'	Ketamine'
-0.247696	'1'	Ketamine'
-0.278737	'1'	Ketamine'
-0.242849	'1'	Ketamine'
-0.250934	'1'	Ketamine'
-0.272816	'1'	Ketamine'
-0.305032	'1'	Ketamine'
-0.318672	'1'	Ketamine'
-0.393878	'1'	Ketamine'
-0.387441	'1'	Ketamine'
-0.420464	'1'	Ketamine'
-0.472532	'1'	Ketamine'
-0.466176	'1'	Ketamine'
-0.436195	'1'	Ketamine'
-0.437922	'1'	Ketamine'
-0.450436	'1'	Ketamine'
-0.44211	'1'	Ketamine'
-0.431878	'1'	Ketamine'
-0.425405	'1'	Ketamine'
-0.295598	'1'	Ketamine'
-0.211358	'1'	Ketamine'
-0.224088	'1'	Ketamine'
-0.345215	'1'	Ketamine'
-0.322162	'1'	Ketamine'
-0.240018	'1'	Ketamine'
-0.239159	'1'	Ketamine'
-0.23143	'1'	Ketamine'
-0.277768	'1'	Ketamine'
-0.342739	'1'	Ketamine'
-0.293479	'1'	Ketamine'
-0.322143	'1'	Ketamine'
-0.327114	'1'	Ketamine'
-0.29836	'1'	Ketamine'
-0.305868	'1'	Ketamine'
-0.328284	'1'	Ketamine'
-0.322056	'1'	Ketamine'
-0.31241	'1'	Ketamine'
-0.347153	'1'	Ketamine'
-0.342422	'1'	Ketamine'
-0.356386	'1'	Ketamine'
-0.370809	'1'	Ketamine'
-0.385867	'1'	Ketamine'
-0.353752	'1'	Ketamine'
-0.283243	'1'	Ketamine'
-0.238557	'1'	Ketamine'
-0.279102	'1'	Ketamine'
-0.360675	'1'	Ketamine'
-0.388997	'1'	Ketamine'
-0.377771	'1'	Ketamine'
-0.393594	'1'	Ketamine'
-0.444102	'1'	Ketamine'
-0.421178	'1'	Ketamine'
-0.428072	'1'	Ketamine'
-0.44654	'1'	Ketamine'
-0.42491	'1'	Ketamine'
-0.394904	'1'	Ketamine'
-0.386928	'1'	Ketamine'
-0.366189	'1'	Ketamine'
-0.287752	'1'	Ketamine'
-0.298786	'1'	Ketamine'
-0.314635	'1'	Ketamine'
-0.346211	'1'	Ketamine'
-0.318846	'1'	Ketamine'
-0.238646	'1'	Ketamine'
-0.26211	'1'	Ketamine'
-0.294605	'1'	Ketamine'
-0.33649	'1'	Ketamine'
-0.38483	'1'	Ketamine'
-0.426602	'1'	Ketamine'
-0.481448	'1'	Ketamine'
-0.537706	'1'	Ketamine'
-0.504419	'1'	Ketamine'
-0.407231	'1'	Ketamine'
-0.360088	'1'	Ketamine'
-0.371909	'1'	Ketamine'
-0.360075	'1'	Ketamine'
-0.379496	'1'	Ketamine'
-0.425201	'1'	Ketamine'
-0.428952	'1'	Ketamine'
-0.433884	'1'	Ketamine'
-0.449882	'1'	Ketamine'
-0.475509	'1'	Ketamine'
-0.3544	'1'	Ketamine'
-0.332173	'1'	Ketamine'
-0.320734	'1'	Ketamine'
-0.339607	'1'	Ketamine'
-0.353962	'1'	Ketamine'
-0.352207	'1'	Ketamine'
-0.331128	'1'	Ketamine'
-0.387744	'1'	Ketamine'
-0.447567	'1'	Ketamine'
-0.430876	'1'	Ketamine'
-0.413848	'1'	Ketamine'
-0.46175	'1'	Ketamine'
-0.458465	'1'	Ketamine'
-0.456723	'1'	Ketamine'
-0.423033	'1'	Ketamine'
-0.418191	'1'	Ketamine'
-0.401639	'1'	Ketamine'
-0.375498	'1'	Ketamine'
-0.38748	'1'	Ketamine'
-0.380351	'1'	Ketamine'
-0.409511	'1'	Ketamine'
-0.451638	'1'	Ketamine'
-0.43607	'1'	Ketamine'
-0.42321	'1'	Ketamine'
-0.421013	'1'	Ketamine'
-0.403548	'1'	Ketamine'
-0.452207	'1'	Ketamine'
-0.499862	'1'	Ketamine'
-0.411603	'1'	Ketamine'
-0.460701	'1'	Ketamine'
-0.549868	'1'	Ketamine'
-0.464884	'1'	Ketamine'
-0.525418	'1'	Ketamine'
-0.475907	'1'	Ketamine'
-0.17364	'1'	Ketamine'
-0.810365	'2'	Ketamine'
-0.708026	'2'	Ketamine'
-0.641616	'2'	Ketamine'
-0.486098	'2'	Ketamine'
-0.513523	'2'	Ketamine'
-0.579418	'2'	Ketamine'
-0.519511	'2'	Ketamine'
-0.547671	'2'	Ketamine'
-0.565304	'2'	Ketamine'
-0.529575	'2'	Ketamine'
-0.490318	'2'	Ketamine'
-0.442738	'2'	Ketamine'
-0.465249	'2'	Ketamine'
-0.476014	'2'	Ketamine'
-0.389038	'2'	Ketamine'
-0.372568	'2'	Ketamine'
-0.468931	'2'	Ketamine'
-0.489281	'2'	Ketamine'
-0.495117	'2'	Ketamine'
-0.500082	'2'	Ketamine'
-0.518472	'2'	Ketamine'
-0.524581	'2'	Ketamine'
-0.465528	'2'	Ketamine'
-0.368274	'2'	Ketamine'
-0.338895	'2'	Ketamine'
-0.343815	'2'	Ketamine'
-0.379866	'2'	Ketamine'
-0.436263	'2'	Ketamine'
-0.478473	'2'	Ketamine'
-0.576325	'2'	Ketamine'
-0.570772	'2'	Ketamine'
-0.532655	'2'	Ketamine'
-0.546358	'2'	Ketamine'
-0.568458	'2'	Ketamine'
-0.576114	'2'	Ketamine'
-0.589014	'2'	Ketamine'
-0.555743	'2'	Ketamine'
-0.507499	'2'	Ketamine'
-0.50749	'2'	Ketamine'
-0.50631	'2'	Ketamine'
-0.51512	'2'	Ketamine'
-0.491469	'2'	Ketamine'
-0.455855	'2'	Ketamine'
-0.496438	'2'	Ketamine'
-0.579057	'2'	Ketamine'
-0.54162	'2'	Ketamine'
-0.442997	'2'	Ketamine'
-0.440378	'2'	Ketamine'
-0.457118	'2'	Ketamine'
-0.457632	'2'	Ketamine'
-0.412906	'2'	Ketamine'
-0.419724	'2'	Ketamine'
-0.430197	'2'	Ketamine'
-0.444834	'2'	Ketamine'
-0.45265	'2'	Ketamine'
-0.485209	'2'	Ketamine'
-0.50754	'2'	Ketamine'
-0.567513	'2'	Ketamine'
-0.548001	'2'	Ketamine'
-0.466802	'2'	Ketamine'
-0.423017	'2'	Ketamine'
-0.450532	'2'	Ketamine'
-0.480679	'2'	Ketamine'
-0.478771	'2'	Ketamine'
-0.403366	'2'	Ketamine'
-0.389888	'2'	Ketamine'
-0.434545	'2'	Ketamine'
-0.508596	'2'	Ketamine'
-0.470097	'2'	Ketamine'
-0.483563	'2'	Ketamine'
-0.531221	'2'	Ketamine'
-0.561048	'2'	Ketamine'
-0.494237	'2'	Ketamine'
-0.465191	'2'	Ketamine'
-0.446974	'2'	Ketamine'
-0.496802	'2'	Ketamine'
-0.498428	'2'	Ketamine'
-0.457031	'2'	Ketamine'
-0.435426	'2'	Ketamine'
-0.497428	'2'	Ketamine'
-0.559069	'2'	Ketamine'
-0.562058	'2'	Ketamine'
-0.547337	'2'	Ketamine'
-0.512969	'2'	Ketamine'
-0.445401	'2'	Ketamine'
-0.415083	'2'	Ketamine'
-0.485266	'2'	Ketamine'
-0.480033	'2'	Ketamine'
-0.502341	'2'	Ketamine'
-0.595793	'2'	Ketamine'
-0.557485	'2'	Ketamine'
-0.467096	'2'	Ketamine'
-0.478904	'2'	Ketamine'
-0.524533	'2'	Ketamine'
-0.510601	'2'	Ketamine'
-0.504243	'2'	Ketamine'
-0.478054	'2'	Ketamine'
-0.449227	'2'	Ketamine'
-0.506703	'2'	Ketamine'
-0.540767	'2'	Ketamine'
-0.484124	'2'	Ketamine'
-0.477436	'2'	Ketamine'
-0.542024	'2'	Ketamine'
-0.59838	'2'	Ketamine'
-0.637591	'2'	Ketamine'
-0.641582	'2'	Ketamine'
-0.59955	'2'	Ketamine'
-0.552408	'2'	Ketamine'
-0.571517	'2'	Ketamine'
-0.552261	'2'	Ketamine'
-0.548047	'2'	Ketamine'
-0.571921	'2'	Ketamine'
-0.55567	'2'	Ketamine'
-0.551597	'2'	Ketamine'
-0.50795	'2'	Ketamine'
-0.5074	'2'	Ketamine'
-0.507721	'2'	Ketamine'
-0.570921	'2'	Ketamine'
-0.558851	'2'	Ketamine'
-0.551574	'2'	Ketamine'
-0.525679	'2'	Ketamine'
-0.526528	'2'	Ketamine'
-0.568606	'2'	Ketamine'
-0.612213	'2'	Ketamine'
-0.614441	'2'	Ketamine'
-0.576269	'2'	Ketamine'
-0.48403	'2'	Ketamine'
-0.374384	'2'	Ketamine'
-0.345106	'2'	Ketamine'
-0.412044	'2'	Ketamine'
-0.498088	'2'	Ketamine'
-0.617306	'2'	Ketamine'
-0.589863	'2'	Ketamine'
-0.525582	'2'	Ketamine'
-0.496601	'2'	Ketamine'
-0.5458	'2'	Ketamine'
-0.527271	'2'	Ketamine'
-0.514383	'2'	Ketamine'
-0.544836	'2'	Ketamine'
-0.56306	'2'	Ketamine'
-0.561822	'2'	Ketamine'
-0.561813	'2'	Ketamine'
-0.56682	'2'	Ketamine'
-0.562645	'2'	Ketamine'
-0.541374	'2'	Ketamine'
-0.565996	'2'	Ketamine'
-0.549816	'2'	Ketamine'
-0.532408	'2'	Ketamine'
-0.543888	'2'	Ketamine'
-0.53747	'2'	Ketamine'
-0.548484	'2'	Ketamine'
-0.526465	'2'	Ketamine'
-0.465787	'2'	Ketamine'
-0.375246	'2'	Ketamine'
-0.336352	'2'	Ketamine'
-0.350437	'2'	Ketamine'
-0.477625	'2'	Ketamine'
-0.590841	'2'	Ketamine'
-0.576007	'2'	Ketamine'
-0.497738	'2'	Ketamine'
-0.432924	'2'	Ketamine'
-0.417823	'2'	Ketamine'
-0.44476	'2'	Ketamine'
-0.412296	'2'	Ketamine'
-0.432785	'2'	Ketamine'
-0.449766	'2'	Ketamine'
-0.500426	'2'	Ketamine'
-0.529259	'2'	Ketamine'
-0.515159	'2'	Ketamine'
-0.480073	'2'	Ketamine'
-0.460307	'2'	Ketamine'
-0.53068	'2'	Ketamine'
-0.61853	'2'	Ketamine'
-0.617034	'2'	Ketamine'
-0.527525	'2'	Ketamine'
-0.446229	'2'	Ketamine'
-0.411219	'2'	Ketamine'
-0.437166	'2'	Ketamine'
-0.478117	'2'	Ketamine'
-0.483108	'2'	Ketamine'
-0.530239	'2'	Ketamine'
-0.591946	'2'	Ketamine'
-0.598782	'2'	Ketamine'
-0.587488	'2'	Ketamine'
-0.626665	'2'	Ketamine'
-0.621767	'2'	Ketamine'
-0.573218	'2'	Ketamine'
-0.544677	'2'	Ketamine'
-0.519935	'2'	Ketamine'
-0.506869	'2'	Ketamine'
-0.486441	'2'	Ketamine'
-0.477792	'2'	Ketamine'
-0.454083	'2'	Ketamine'
-0.457865	'2'	Ketamine'
-0.521364	'2'	Ketamine'
-0.551617	'2'	Ketamine'
-0.521153	'2'	Ketamine'
-0.535693	'2'	Ketamine'
-0.543653	'2'	Ketamine'
-0.548293	'2'	Ketamine'
-0.515703	'2'	Ketamine'
-0.484066	'2'	Ketamine'
-0.504842	'2'	Ketamine'
-0.473901	'2'	Ketamine'
-0.400867	'2'	Ketamine'
-0.373497	'2'	Ketamine'
-0.427285	'2'	Ketamine'
-0.512737	'2'	Ketamine'
-0.507538	'2'	Ketamine'
-0.487955	'2'	Ketamine'
-0.494141	'2'	Ketamine'
-0.514508	'2'	Ketamine'
-0.503681	'2'	Ketamine'
-0.497697	'2'	Ketamine'
-0.45792	'2'	Ketamine'
-0.424976	'2'	Ketamine'
-0.455471	'2'	Ketamine'
-0.514375	'2'	Ketamine'
-0.579954	'2'	Ketamine'
-0.556967	'2'	Ketamine'
-0.479453	'2'	Ketamine'
-0.439607	'2'	Ketamine'
-0.443824	'2'	Ketamine'
-0.53657	'2'	Ketamine'
-0.536785	'2'	Ketamine'
-0.487037	'2'	Ketamine'
-0.489536	'2'	Ketamine'
-0.469788	'2'	Ketamine'
-0.451273	'2'	Ketamine'
-0.459783	'2'	Ketamine'
-0.45081	'2'	Ketamine'
-0.454719	'2'	Ketamine'
-0.384792	'2'	Ketamine'
-0.322558	'2'	Ketamine'
-0.3011	'2'	Ketamine'
-0.370918	'2'	Ketamine'
-0.481852	'2'	Ketamine'
-0.458492	'2'	Ketamine'
-0.403081	'2'	Ketamine'
-0.361357	'2'	Ketamine'
-0.414139	'2'	Ketamine'
-0.421658	'2'	Ketamine'
-0.415483	'2'	Ketamine'
-0.49313	'2'	Ketamine'
-0.493324	'2'	Ketamine'
-0.459289	'2'	Ketamine'
-0.384893	'2'	Ketamine'
-0.336208	'2'	Ketamine'
-0.412374	'2'	Ketamine'
-0.450356	'2'	Ketamine'
-0.492491	'2'	Ketamine'
-0.483429	'2'	Ketamine'
-0.449202	'2'	Ketamine'
-0.544859	'2'	Ketamine'
-0.587987	'2'	Ketamine'
-0.384162	'2'	Ketamine'
-0.306504	'2'	Ketamine'
-0.431825	'2'	Ketamine'
-0.555474	'2'	Ketamine'
-0.468091	'2'	Ketamine'
-0.429187	'2'	Ketamine'
-0.502973	'2'	Ketamine'
-0.584301	'2'	Ketamine'
-0.49692	'2'	Ketamine'
-0.462491	'2'	Ketamine'
-0.400956	'2'	Ketamine'
-0.364991	'2'	Ketamine'
-0.373776	'2'	Ketamine'
-0.463692	'2'	Ketamine'
-0.503864	'2'	Ketamine'
-0.490008	'2'	Ketamine'
-0.493895	'2'	Ketamine'
-0.477565	'2'	Ketamine'
-0.520929	'2'	Ketamine'
-0.52745	'2'	Ketamine'
-0.527962	'2'	Ketamine'
-0.497937	'2'	Ketamine'
-0.490367	'2'	Ketamine'
-0.591465	'2'	Ketamine'
-0.548299	'2'	Ketamine'
-0.471092	'2'	Ketamine'
-0.589072	'2'	Ketamine'
-0.636521	'2'	Ketamine'
-0.56039	'2'	Ketamine'
-0.535295	'2'	Ketamine'
-0.612483	'2'	Ketamine'
-0.618327	'2'	Ketamine'
-0.597969	'2'	Ketamine'
-0.518764	'2'	Ketamine'
-0.622345	'2'	Ketamine'
-0.666069	'2'	Ketamine'
-0.509702	'2'	Ketamine'
-0.592316	'2'	Ketamine'
-0.559191	'2'	Ketamine'
-0.29471	'2'	Ketamine'
-0.895928	'3'	Ketamine'
-0.800083	'3'	Ketamine'
-0.709032	'3'	Ketamine'
-0.450715	'3'	Ketamine'
-0.407153	'3'	Ketamine'
-0.499522	'3'	Ketamine'
-0.517601	'3'	Ketamine'
-0.500414	'3'	Ketamine'
-0.409512	'3'	Ketamine'
-0.353355	'3'	Ketamine'
-0.348632	'3'	Ketamine'
-0.339158	'3'	Ketamine'
-0.420419	'3'	Ketamine'
-0.430928	'3'	Ketamine'
-0.321741	'3'	Ketamine'
-0.313171	'3'	Ketamine'
-0.385108	'3'	Ketamine'
-0.343365	'3'	Ketamine'
-0.265352	'3'	Ketamine'
-0.158298	'3'	Ketamine'
-0.15313	'3'	Ketamine'
-0.26258	'3'	Ketamine'
-0.422777	'3'	Ketamine'
-0.46215	'3'	Ketamine'
-0.4244	'3'	Ketamine'
-0.348192	'3'	Ketamine'
-0.311608	'3'	Ketamine'
-0.383484	'3'	Ketamine'
-0.383846	'3'	Ketamine'
-0.245463	'3'	Ketamine'
-0.17905	'3'	Ketamine'
-0.214622	'3'	Ketamine'
-0.348692	'3'	Ketamine'
-0.451	'3'	Ketamine'
-0.447251	'3'	Ketamine'
-0.397232	'3'	Ketamine'
-0.381936	'3'	Ketamine'
-0.395973	'3'	Ketamine'
-0.486675	'3'	Ketamine'
-0.477454	'3'	Ketamine'
-0.405117	'3'	Ketamine'
-0.342809	'3'	Ketamine'
-0.322429	'3'	Ketamine'
-0.35579	'3'	Ketamine'
-0.433231	'3'	Ketamine'
-0.499248	'3'	Ketamine'
-0.487481	'3'	Ketamine'
-0.451818	'3'	Ketamine'
-0.405847	'3'	Ketamine'
-0.416321	'3'	Ketamine'
-0.462124	'3'	Ketamine'
-0.461379	'3'	Ketamine'
-0.461974	'3'	Ketamine'
-0.480427	'3'	Ketamine'
-0.462962	'3'	Ketamine'
-0.476022	'3'	Ketamine'
-0.483638	'3'	Ketamine'
-0.490708	'3'	Ketamine'
-0.509991	'3'	Ketamine'
-0.453726	'3'	Ketamine'
-0.42212	'3'	Ketamine'
-0.432723	'3'	Ketamine'
-0.417825	'3'	Ketamine'
-0.41045	'3'	Ketamine'
-0.376839	'3'	Ketamine'
-0.384938	'3'	Ketamine'
-0.398595	'3'	Ketamine'
-0.420351	'3'	Ketamine'
-0.460621	'3'	Ketamine'
-0.444999	'3'	Ketamine'
-0.394431	'3'	Ketamine'
-0.43265	'3'	Ketamine'
-0.427688	'3'	Ketamine'
-0.410254	'3'	Ketamine'
-0.399723	'3'	Ketamine'
-0.421825	'3'	Ketamine'
-0.455183	'3'	Ketamine'
-0.504378	'3'	Ketamine'
-0.416026	'3'	Ketamine'
-0.315354	'3'	Ketamine'
-0.37104	'3'	Ketamine'
-0.436112	'3'	Ketamine'
-0.448545	'3'	Ketamine'
-0.426153	'3'	Ketamine'
-0.410572	'3'	Ketamine'
-0.406787	'3'	Ketamine'
-0.39273	'3'	Ketamine'
-0.342596	'3'	Ketamine'
-0.34874	'3'	Ketamine'
-0.384873	'3'	Ketamine'
-0.475223	'3'	Ketamine'
-0.494237	'3'	Ketamine'
-0.465312	'3'	Ketamine'
-0.426556	'3'	Ketamine'
-0.374768	'3'	Ketamine'
-0.375257	'3'	Ketamine'
-0.464082	'3'	Ketamine'
-0.406367	'3'	Ketamine'
-0.288015	'3'	Ketamine'
-0.330561	'3'	Ketamine'
-0.342809	'3'	Ketamine'
-0.344401	'3'	Ketamine'
-0.368574	'3'	Ketamine'
-0.411445	'3'	Ketamine'
-0.412483	'3'	Ketamine'
-0.433819	'3'	Ketamine'
-0.454626	'3'	Ketamine'
-0.480373	'3'	Ketamine'
-0.450395	'3'	Ketamine'
-0.389341	'3'	Ketamine'
-0.393757	'3'	Ketamine'
-0.323832	'3'	Ketamine'
-0.222256	'3'	Ketamine'
-0.220586	'3'	Ketamine'
-0.295014	'3'	Ketamine'
-0.444154	'3'	Ketamine'
-0.470631	'3'	Ketamine'
-0.409801	'3'	Ketamine'
-0.387873	'3'	Ketamine'
-0.414808	'3'	Ketamine'
-0.451277	'3'	Ketamine'
-0.427112	'3'	Ketamine'
-0.392323	'3'	Ketamine'
-0.370202	'3'	Ketamine'
-0.369428	'3'	Ketamine'
-0.472376	'3'	Ketamine'
-0.488331	'3'	Ketamine'
-0.379009	'3'	Ketamine'
-0.312595	'3'	Ketamine'
-0.357852	'3'	Ketamine'
-0.39847	'3'	Ketamine'
-0.347343	'3'	Ketamine'
-0.368099	'3'	Ketamine'
-0.384016	'3'	Ketamine'
-0.376738	'3'	Ketamine'
-0.376307	'3'	Ketamine'
-0.457916	'3'	Ketamine'
-0.474737	'3'	Ketamine'
-0.441646	'3'	Ketamine'
-0.392115	'3'	Ketamine'
-0.413488	'3'	Ketamine'
-0.431453	'3'	Ketamine'
-0.449884	'3'	Ketamine'
-0.438528	'3'	Ketamine'
-0.398859	'3'	Ketamine'
-0.362353	'3'	Ketamine'
-0.38679	'3'	Ketamine'
-0.454759	'3'	Ketamine'
-0.482032	'3'	Ketamine'
-0.41172	'3'	Ketamine'
-0.375092	'3'	Ketamine'
-0.348429	'3'	Ketamine'
-0.376084	'3'	Ketamine'
-0.41622	'3'	Ketamine'
-0.491388	'3'	Ketamine'
-0.531453	'3'	Ketamine'
-0.554227	'3'	Ketamine'
-0.561758	'3'	Ketamine'
-0.521316	'3'	Ketamine'
-0.46614	'3'	Ketamine'
-0.407777	'3'	Ketamine'
-0.375687	'3'	Ketamine'
-0.392633	'3'	Ketamine'
-0.403899	'3'	Ketamine'
-0.420587	'3'	Ketamine'
-0.393381	'3'	Ketamine'
-0.40377	'3'	Ketamine'
-0.443404	'3'	Ketamine'
-0.475291	'3'	Ketamine'
-0.486387	'3'	Ketamine'
-0.48783	'3'	Ketamine'
-0.490386	'3'	Ketamine'
-0.430828	'3'	Ketamine'
-0.422466	'3'	Ketamine'
-0.417766	'3'	Ketamine'
-0.371863	'3'	Ketamine'
-0.291801	'3'	Ketamine'
-0.256767	'3'	Ketamine'
-0.255103	'3'	Ketamine'
-0.304281	'3'	Ketamine'
-0.335703	'3'	Ketamine'
-0.387088	'3'	Ketamine'
-0.387896	'3'	Ketamine'
-0.415867	'3'	Ketamine'
-0.407462	'3'	Ketamine'
-0.422431	'3'	Ketamine'
-0.366943	'3'	Ketamine'
-0.392914	'3'	Ketamine'
-0.461464	'3'	Ketamine'
-0.398412	'3'	Ketamine'
-0.33536	'3'	Ketamine'
-0.373653	'3'	Ketamine'
-0.453444	'3'	Ketamine'
-0.392075	'3'	Ketamine'
-0.366226	'3'	Ketamine'
-0.370347	'3'	Ketamine'
-0.477104	'3'	Ketamine'
-0.510922	'3'	Ketamine'
-0.419437	'3'	Ketamine'
-0.322964	'3'	Ketamine'
-0.348177	'3'	Ketamine'
-0.430641	'3'	Ketamine'
-0.483826	'3'	Ketamine'
-0.4636	'3'	Ketamine'
-0.575256	'3'	Ketamine'
-0.779842	'3'	Ketamine'
-0.736024	'3'	Ketamine'
-0.535401	'3'	Ketamine'
-0.478534	'3'	Ketamine'
-0.45776	'3'	Ketamine'
-0.483981	'3'	Ketamine'
-0.450469	'3'	Ketamine'
-0.432966	'3'	Ketamine'
-0.435785	'3'	Ketamine'
-0.471017	'3'	Ketamine'
-0.455231	'3'	Ketamine'
-0.435594	'3'	Ketamine'
-0.403785	'3'	Ketamine'
-0.383193	'3'	Ketamine'
-0.387259	'3'	Ketamine'
-0.408508	'3'	Ketamine'
-0.403203	'3'	Ketamine'
-0.428537	'3'	Ketamine'
-0.503891	'3'	Ketamine'
-0.38766	'3'	Ketamine'
-0.323056	'3'	Ketamine'
-0.311364	'3'	Ketamine'
-0.360089	'3'	Ketamine'
-0.398228	'3'	Ketamine'
-0.382223	'3'	Ketamine'
-0.335584	'3'	Ketamine'
-0.375883	'3'	Ketamine'
-0.435978	'3'	Ketamine'
-0.439548	'3'	Ketamine'
-0.436372	'3'	Ketamine'
-0.332709	'3'	Ketamine'
-0.285059	'3'	Ketamine'
-0.260437	'3'	Ketamine'
-0.307788	'3'	Ketamine'
-0.376291	'3'	Ketamine'
-0.390498	'3'	Ketamine'
-0.350282	'3'	Ketamine'
-0.361194	'3'	Ketamine'
-0.382752	'3'	Ketamine'
-0.451026	'3'	Ketamine'
-0.467979	'3'	Ketamine'
-0.440278	'3'	Ketamine'
-0.458517	'3'	Ketamine'
-0.526411	'3'	Ketamine'
-0.414104	'3'	Ketamine'
-0.300723	'3'	Ketamine'
-0.210869	'3'	Ketamine'
-0.237921	'3'	Ketamine'
-0.339152	'3'	Ketamine'
-0.345466	'3'	Ketamine'
-0.35644	'3'	Ketamine'
-0.376604	'3'	Ketamine'
-0.428401	'3'	Ketamine'
-0.411741	'3'	Ketamine'
-0.436274	'3'	Ketamine'
-0.454844	'3'	Ketamine'
-0.433483	'3'	Ketamine'
-0.35821	'3'	Ketamine'
-0.308414	'3'	Ketamine'
-0.319397	'3'	Ketamine'
-0.339445	'3'	Ketamine'
-0.329429	'3'	Ketamine'
-0.357638	'3'	Ketamine'
-0.410886	'3'	Ketamine'
-0.42508	'3'	Ketamine'
-0.335382	'3'	Ketamine'
-0.279134	'3'	Ketamine'
-0.279294	'3'	Ketamine'
-0.337433	'3'	Ketamine'
-0.380711	'3'	Ketamine'
-0.371703	'3'	Ketamine'
-0.367239	'3'	Ketamine'
-0.414669	'3'	Ketamine'
-0.505558	'3'	Ketamine'
-0.413835	'3'	Ketamine'
-0.31617	'3'	Ketamine'
-0.27341	'3'	Ketamine'
-0.198223	'3'	Ketamine'
-0.224986	'3'	Ketamine'
-0.40119	'3'	Ketamine'
-0.462881	'3'	Ketamine'
-0.480594	'3'	Ketamine'
-0.482216	'3'	Ketamine'
-0.426227	'3'	Ketamine'
-0.4112	'3'	Ketamine'
-0.449925	'3'	Ketamine'
-0.450913	'3'	Ketamine'
-0.582449	'3'	Ketamine'
-0.472591	'3'	Ketamine'
-0.129496	'3'	Ketamine'
-0.66682	'4'	Ketamine'
-0.545011	'4'	Ketamine'
-0.564213	'4'	Ketamine'
-0.595111	'4'	Ketamine'
-0.600766	'4'	Ketamine'
-0.599661	'4'	Ketamine'
-0.545086	'4'	Ketamine'
-0.583027	'4'	Ketamine'
-0.609046	'4'	Ketamine'
-0.529955	'4'	Ketamine'
-0.511089	'4'	Ketamine'
-0.458184	'4'	Ketamine'
-0.441944	'4'	Ketamine'
-0.473338	'4'	Ketamine'
-0.443252	'4'	Ketamine'
-0.368461	'4'	Ketamine'
-0.369956	'4'	Ketamine'
-0.426397	'4'	Ketamine'
-0.500755	'4'	Ketamine'
-0.551542	'4'	Ketamine'
-0.565622	'4'	Ketamine'
-0.570576	'4'	Ketamine'
-0.477692	'4'	Ketamine'
-0.409058	'4'	Ketamine'
-0.479984	'4'	Ketamine'
-0.582658	'4'	Ketamine'
-0.534512	'4'	Ketamine'
-0.481443	'4'	Ketamine'
-0.469244	'4'	Ketamine'
-0.535522	'4'	Ketamine'
-0.464697	'4'	Ketamine'
-0.303136	'4'	Ketamine'
-0.235474	'4'	Ketamine'
-0.345379	'4'	Ketamine'
-0.381961	'4'	Ketamine'
-0.388746	'4'	Ketamine'
-0.477634	'4'	Ketamine'
-0.516703	'4'	Ketamine'
-0.497498	'4'	Ketamine'
-0.424924	'4'	Ketamine'
-0.402951	'4'	Ketamine'
-0.464252	'4'	Ketamine'
-0.506279	'4'	Ketamine'
-0.428545	'4'	Ketamine'
-0.375785	'4'	Ketamine'
-0.352416	'4'	Ketamine'
-0.358964	'4'	Ketamine'
-0.324231	'4'	Ketamine'
-0.34834	'4'	Ketamine'
-0.424548	'4'	Ketamine'
-0.523535	'4'	Ketamine'
-0.509643	'4'	Ketamine'
-0.475725	'4'	Ketamine'
-0.451078	'4'	Ketamine'
-0.452632	'4'	Ketamine'
-0.489399	'4'	Ketamine'
-0.466042	'4'	Ketamine'
-0.431989	'4'	Ketamine'
-0.416779	'4'	Ketamine'
-0.437493	'4'	Ketamine'
-0.454126	'4'	Ketamine'
-0.482889	'4'	Ketamine'
-0.474604	'4'	Ketamine'
-0.5021	'4'	Ketamine'
-0.488114	'4'	Ketamine'
-0.46211	'4'	Ketamine'
-0.4297	'4'	Ketamine'
-0.439746	'4'	Ketamine'
-0.47921	'4'	Ketamine'
-0.473646	'4'	Ketamine'
-0.412005	'4'	Ketamine'
-0.362252	'4'	Ketamine'
-0.364701	'4'	Ketamine'
-0.349983	'4'	Ketamine'
-0.399285	'4'	Ketamine'
-0.498946	'4'	Ketamine'
-0.534611	'4'	Ketamine'
-0.541256	'4'	Ketamine'
-0.518455	'4'	Ketamine'
-0.49316	'4'	Ketamine'
-0.517767	'4'	Ketamine'
-0.495682	'4'	Ketamine'
-0.479642	'4'	Ketamine'
-0.436304	'4'	Ketamine'
-0.381757	'4'	Ketamine'
-0.444199	'4'	Ketamine'
-0.44967	'4'	Ketamine'
-0.445592	'4'	Ketamine'
-0.407703	'4'	Ketamine'
-0.434087	'4'	Ketamine'
-0.42602	'4'	Ketamine'
-0.477966	'4'	Ketamine'
-0.471366	'4'	Ketamine'
-0.477187	'4'	Ketamine'
-0.498597	'4'	Ketamine'
-0.50154	'4'	Ketamine'
-0.498838	'4'	Ketamine'
-0.482057	'4'	Ketamine'
-0.474378	'4'	Ketamine'
-0.474493	'4'	Ketamine'
-0.495738	'4'	Ketamine'
-0.497236	'4'	Ketamine'
-0.561012	'4'	Ketamine'
-0.576646	'4'	Ketamine'
-0.488678	'4'	Ketamine'
-0.464452	'4'	Ketamine'
-0.501191	'4'	Ketamine'
-0.551921	'4'	Ketamine'
-0.54858	'4'	Ketamine'
-0.555716	'4'	Ketamine'
-0.546129	'4'	Ketamine'
-0.553181	'4'	Ketamine'
-0.503933	'4'	Ketamine'
-0.528187	'4'	Ketamine'
-0.503861	'4'	Ketamine'
-0.461809	'4'	Ketamine'
-0.460248	'4'	Ketamine'
-0.431292	'4'	Ketamine'
-0.440739	'4'	Ketamine'
-0.485933	'4'	Ketamine'
-0.479462	'4'	Ketamine'
-0.497651	'4'	Ketamine'
-0.496957	'4'	Ketamine'
-0.532854	'4'	Ketamine'
-0.501749	'4'	Ketamine'
-0.473349	'4'	Ketamine'
-0.44535	'4'	Ketamine'
-0.430654	'4'	Ketamine'
-0.364804	'4'	Ketamine'
-0.3849	'4'	Ketamine'
-0.443242	'4'	Ketamine'
-0.468278	'4'	Ketamine'
-0.379068	'4'	Ketamine'
-0.38174	'4'	Ketamine'
-0.431704	'4'	Ketamine'
-0.474313	'4'	Ketamine'
-0.412173	'4'	Ketamine'
-0.281374	'4'	Ketamine'
-0.230524	'4'	Ketamine'
-0.313306	'4'	Ketamine'
-0.409039	'4'	Ketamine'
-0.454569	'4'	Ketamine'
-0.458408	'4'	Ketamine'
-0.480641	'4'	Ketamine'
-0.459479	'4'	Ketamine'
-0.44742	'4'	Ketamine'
-0.436499	'4'	Ketamine'
-0.464926	'4'	Ketamine'
-0.419257	'4'	Ketamine'
-0.442158	'4'	Ketamine'
-0.500029	'4'	Ketamine'
-0.4694	'4'	Ketamine'
-0.414229	'4'	Ketamine'
-0.446538	'4'	Ketamine'
-0.428567	'4'	Ketamine'
-0.390581	'4'	Ketamine'
-0.378471	'4'	Ketamine'
-0.417902	'4'	Ketamine'
-0.418967	'4'	Ketamine'
-0.362482	'4'	Ketamine'
-0.33728	'4'	Ketamine'
-0.399896	'4'	Ketamine'
-0.405382	'4'	Ketamine'
-0.376611	'4'	Ketamine'
-0.290081	'4'	Ketamine'
-0.151787	'4'	Ketamine'
-0.0975957	'4'	Ketamine'
-0.174513	'4'	Ketamine'
-0.32813	'4'	Ketamine'
-0.434031	'4'	Ketamine'
-0.319458	'4'	Ketamine'
-0.26627	'4'	Ketamine'
-0.291192	'4'	Ketamine'
-0.385946	'4'	Ketamine'
-0.433763	'4'	Ketamine'
-0.433271	'4'	Ketamine'
-0.479464	'4'	Ketamine'
-0.562915	'4'	Ketamine'
-0.557383	'4'	Ketamine'
-0.529921	'4'	Ketamine'
-0.450277	'4'	Ketamine'
-0.398666	'4'	Ketamine'
-0.408763	'4'	Ketamine'
-0.418223	'4'	Ketamine'
-0.46314	'4'	Ketamine'
-0.480081	'4'	Ketamine'
-0.484641	'4'	Ketamine'
-0.494869	'4'	Ketamine'
-0.495722	'4'	Ketamine'
-0.476284	'4'	Ketamine'
-0.457891	'4'	Ketamine'
-0.472026	'4'	Ketamine'
-0.440813	'4'	Ketamine'
-0.380621	'4'	Ketamine'
-0.341223	'4'	Ketamine'
-0.365749	'4'	Ketamine'
-0.33289	'4'	Ketamine'
-0.322971	'4'	Ketamine'
-0.311221	'4'	Ketamine'
-0.269189	'4'	Ketamine'
-0.245108	'4'	Ketamine'
-0.269466	'4'	Ketamine'
-0.390985	'4'	Ketamine'
-0.471587	'4'	Ketamine'
-0.375135	'4'	Ketamine'
-0.301614	'4'	Ketamine'
-0.285435	'4'	Ketamine'
-0.285875	'4'	Ketamine'
-0.283113	'4'	Ketamine'
-0.379961	'4'	Ketamine'
-0.494084	'4'	Ketamine'
-0.521197	'4'	Ketamine'
-0.550497	'4'	Ketamine'
-0.554585	'4'	Ketamine'
-0.488009	'4'	Ketamine'
-0.457611	'4'	Ketamine'
-0.460806	'4'	Ketamine'
-0.488564	'4'	Ketamine'
-0.469095	'4'	Ketamine'
-0.471747	'4'	Ketamine'
-0.467699	'4'	Ketamine'
-0.469345	'4'	Ketamine'
-0.459192	'4'	Ketamine'
-0.406524	'4'	Ketamine'
-0.380254	'4'	Ketamine'
-0.362569	'4'	Ketamine'
-0.408363	'4'	Ketamine'
-0.473083	'4'	Ketamine'
-0.518317	'4'	Ketamine'
-0.49293	'4'	Ketamine'
-0.47107	'4'	Ketamine'
-0.480105	'4'	Ketamine'
-0.468317	'4'	Ketamine'
-0.449482	'4'	Ketamine'
-0.458535	'4'	Ketamine'
-0.479816	'4'	Ketamine'
-0.522459	'4'	Ketamine'
-0.532077	'4'	Ketamine'
-0.471813	'4'	Ketamine'
-0.47492	'4'	Ketamine'
-0.5028	'4'	Ketamine'
-0.50393	'4'	Ketamine'
-0.520282	'4'	Ketamine'
-0.46179	'4'	Ketamine'
-0.452887	'4'	Ketamine'
-0.409475	'4'	Ketamine'
-0.385367	'4'	Ketamine'
-0.371335	'4'	Ketamine'
-0.40536	'4'	Ketamine'
-0.402209	'4'	Ketamine'
-0.377104	'4'	Ketamine'
-0.298402	'4'	Ketamine'
-0.330671	'4'	Ketamine'
-0.385056	'4'	Ketamine'
-0.465492	'4'	Ketamine'
-0.465161	'4'	Ketamine'
-0.444123	'4'	Ketamine'
-0.407411	'4'	Ketamine'
-0.424599	'4'	Ketamine'
-0.508889	'4'	Ketamine'
-0.509952	'4'	Ketamine'
-0.47346	'4'	Ketamine'
-0.445684	'4'	Ketamine'
-0.423187	'4'	Ketamine'
-0.439206	'4'	Ketamine'
-0.480345	'4'	Ketamine'
-0.44195	'4'	Ketamine'
-0.429681	'4'	Ketamine'
-0.383668	'4'	Ketamine'
-0.339345	'4'	Ketamine'
-0.339683	'4'	Ketamine'
-0.279817	'4'	Ketamine'
-0.218278	'4'	Ketamine'
-0.26885	'4'	Ketamine'
-0.436198	'4'	Ketamine'
-0.654652	'4'	Ketamine'
-0.896935	'4'	Ketamine'
-0.836619	'4'	Ketamine'
-0.615597	'4'	Ketamine'
-0.470824	'4'	Ketamine'
-0.385182	'4'	Ketamine'
-0.329987	'4'	Ketamine'
-0.21812	'4'	Ketamine'
-0.25158	'4'	Ketamine'
-0.376149	'4'	Ketamine'
-0.455929	'4'	Ketamine'
-0.513787	'4'	Ketamine'
-0.530413	'4'	Ketamine'
-0.49173	'4'	Ketamine'
-0.559647	'4'	Ketamine'
-0.579087	'4'	Ketamine'
-0.49464	'4'	Ketamine'
-0.590335	'4'	Ketamine'
-0.407891	'4'	Ketamine'
-0.0454953	'4'	Ketamine'
-0.613701	'5'	Ketamine'
-0.521977	'5'	Ketamine'
-0.61328	'5'	Ketamine'
-0.526495	'5'	Ketamine'
-0.461982	'5'	Ketamine'
-0.461618	'5'	Ketamine'
-0.41585	'5'	Ketamine'
-0.451326	'5'	Ketamine'
-0.498405	'5'	Ketamine'
-0.475061	'5'	Ketamine'
-0.483425	'5'	Ketamine'
-0.41333	'5'	Ketamine'
-0.364966	'5'	Ketamine'
-0.407194	'5'	Ketamine'
-0.405287	'5'	Ketamine'
-0.36189	'5'	Ketamine'
-0.323938	'5'	Ketamine'
-0.333635	'5'	Ketamine'
-0.298773	'5'	Ketamine'
-0.3175	'5'	Ketamine'
-0.358854	'5'	Ketamine'
-0.367169	'5'	Ketamine'
-0.399691	'5'	Ketamine'
-0.373733	'5'	Ketamine'
-0.424995	'5'	Ketamine'
-0.511316	'5'	Ketamine'
-0.505045	'5'	Ketamine'
-0.463607	'5'	Ketamine'
-0.409113	'5'	Ketamine'
-0.416809	'5'	Ketamine'
-0.463831	'5'	Ketamine'
-0.492236	'5'	Ketamine'
-0.547296	'5'	Ketamine'
-0.488835	'5'	Ketamine'
-0.447014	'5'	Ketamine'
-0.410165	'5'	Ketamine'
-0.436504	'5'	Ketamine'
-0.448115	'5'	Ketamine'
-0.436133	'5'	Ketamine'
-0.421378	'5'	Ketamine'
-0.466191	'5'	Ketamine'
-0.527186	'5'	Ketamine'
-0.605523	'5'	Ketamine'
-0.603403	'5'	Ketamine'
-0.547345	'5'	Ketamine'
-0.526123	'5'	Ketamine'
-0.460146	'5'	Ketamine'
-0.437406	'5'	Ketamine'
-0.476609	'5'	Ketamine'
-0.512043	'5'	Ketamine'
-0.531798	'5'	Ketamine'
-0.48716	'5'	Ketamine'
-0.50488	'5'	Ketamine'
-0.520137	'5'	Ketamine'
-0.512276	'5'	Ketamine'
-0.520549	'5'	Ketamine'
-0.512722	'5'	Ketamine'
-0.524267	'5'	Ketamine'
-0.523628	'5'	Ketamine'
-0.47878	'5'	Ketamine'
-0.487083	'5'	Ketamine'
-0.52176	'5'	Ketamine'
-0.545288	'5'	Ketamine'
-0.570084	'5'	Ketamine'
-0.546971	'5'	Ketamine'
-0.486784	'5'	Ketamine'
-0.448953	'5'	Ketamine'
-0.459551	'5'	Ketamine'
-0.516296	'5'	Ketamine'
-0.528651	'5'	Ketamine'
-0.502975	'5'	Ketamine'
-0.50567	'5'	Ketamine'
-0.488038	'5'	Ketamine'
-0.460233	'5'	Ketamine'
-0.440423	'5'	Ketamine'
-0.440944	'5'	Ketamine'
-0.491274	'5'	Ketamine'
-0.523624	'5'	Ketamine'
-0.532346	'5'	Ketamine'
-0.568704	'5'	Ketamine'
-0.532364	'5'	Ketamine'
-0.507425	'5'	Ketamine'
-0.484622	'5'	Ketamine'
-0.468421	'5'	Ketamine'
-0.496504	'5'	Ketamine'
-0.640951	'5'	Ketamine'
-0.899904	'5'	Ketamine'
-0.821116	'5'	Ketamine'
-0.521656	'5'	Ketamine'
-0.347514	'5'	Ketamine'
-0.349593	'5'	Ketamine'
-0.408985	'5'	Ketamine'
-0.475188	'5'	Ketamine'
-0.451158	'5'	Ketamine'
-0.469731	'5'	Ketamine'
-0.422666	'5'	Ketamine'
-0.426654	'5'	Ketamine'
-0.42278	'5'	Ketamine'
-0.412189	'5'	Ketamine'
-0.40617	'5'	Ketamine'
-0.4039	'5'	Ketamine'
-0.383648	'5'	Ketamine'
-0.345126	'5'	Ketamine'
-0.384799	'5'	Ketamine'
-0.422449	'5'	Ketamine'
-0.423469	'5'	Ketamine'
-0.427068	'5'	Ketamine'
-0.469707	'5'	Ketamine'
-0.51812	'5'	Ketamine'
-0.485123	'5'	Ketamine'
-0.462226	'5'	Ketamine'
-0.474176	'5'	Ketamine'
-0.472774	'5'	Ketamine'
-0.484185	'5'	Ketamine'
-0.493814	'5'	Ketamine'
-0.502961	'5'	Ketamine'
-0.473253	'5'	Ketamine'
-0.456225	'5'	Ketamine'
-0.460823	'5'	Ketamine'
-0.477944	'5'	Ketamine'
-0.469483	'5'	Ketamine'
-0.445325	'5'	Ketamine'
-0.405021	'5'	Ketamine'
-0.369333	'5'	Ketamine'
-0.460812	'5'	Ketamine'
-0.541685	'5'	Ketamine'
-0.525789	'5'	Ketamine'
-0.447556	'5'	Ketamine'
-0.381712	'5'	Ketamine'
-0.377618	'5'	Ketamine'
-0.430249	'5'	Ketamine'
-0.490483	'5'	Ketamine'
-0.499358	'5'	Ketamine'
-0.520009	'5'	Ketamine'
-0.49432	'5'	Ketamine'
-0.424472	'5'	Ketamine'
-0.429356	'5'	Ketamine'
-0.474793	'5'	Ketamine'
-0.493354	'5'	Ketamine'
-0.482603	'5'	Ketamine'
-0.44995	'5'	Ketamine'
-0.420887	'5'	Ketamine'
-0.411525	'5'	Ketamine'
-0.436181	'5'	Ketamine'
-0.489557	'5'	Ketamine'
-0.556951	'5'	Ketamine'
-0.534321	'5'	Ketamine'
-0.490729	'5'	Ketamine'
-0.417685	'5'	Ketamine'
-0.394586	'5'	Ketamine'
-0.475094	'5'	Ketamine'
-0.479009	'5'	Ketamine'
-0.394444	'5'	Ketamine'
-0.452948	'5'	Ketamine'
-0.508785	'5'	Ketamine'
-0.536787	'5'	Ketamine'
-0.525715	'5'	Ketamine'
-0.439999	'5'	Ketamine'
-0.357317	'5'	Ketamine'
-0.330408	'5'	Ketamine'
-0.300593	'5'	Ketamine'
-0.251692	'5'	Ketamine'
-0.268314	'5'	Ketamine'
-0.332536	'5'	Ketamine'
-0.395384	'5'	Ketamine'
-0.437338	'5'	Ketamine'
-0.432313	'5'	Ketamine'
-0.45655	'5'	Ketamine'
-0.464913	'5'	Ketamine'
-0.45761	'5'	Ketamine'
-0.429762	'5'	Ketamine'
-0.408194	'5'	Ketamine'
-0.454266	'5'	Ketamine'
-0.448149	'5'	Ketamine'
-0.452299	'5'	Ketamine'
-0.498355	'5'	Ketamine'
-0.448429	'5'	Ketamine'
-0.388992	'5'	Ketamine'
-0.385123	'5'	Ketamine'
-0.467949	'5'	Ketamine'
-0.465655	'5'	Ketamine'
-0.462112	'5'	Ketamine'
-0.455548	'5'	Ketamine'
-0.435046	'5'	Ketamine'
-0.45366	'5'	Ketamine'
-0.465807	'5'	Ketamine'
-0.497801	'5'	Ketamine'
-0.469805	'5'	Ketamine'
-0.418581	'5'	Ketamine'
-0.428246	'5'	Ketamine'
-0.519292	'5'	Ketamine'
-0.479254	'5'	Ketamine'
-0.376653	'5'	Ketamine'
-0.360466	'5'	Ketamine'
-0.421982	'5'	Ketamine'
-0.548314	'5'	Ketamine'
-0.579513	'5'	Ketamine'
-0.510392	'5'	Ketamine'
-0.410121	'5'	Ketamine'
-0.433586	'5'	Ketamine'
-0.48853	'5'	Ketamine'
-0.489093	'5'	Ketamine'
-0.42186	'5'	Ketamine'
-0.357462	'5'	Ketamine'
-0.325362	'5'	Ketamine'
-0.322835	'5'	Ketamine'
-0.287373	'5'	Ketamine'
-0.25547	'5'	Ketamine'
-0.373388	'5'	Ketamine'
-0.490127	'5'	Ketamine'
-0.507248	'5'	Ketamine'
-0.454863	'5'	Ketamine'
-0.412096	'5'	Ketamine'
-0.439479	'5'	Ketamine'
-0.454702	'5'	Ketamine'
-0.393384	'5'	Ketamine'
-0.428658	'5'	Ketamine'
-0.439968	'5'	Ketamine'
-0.42641	'5'	Ketamine'
-0.386131	'5'	Ketamine'
-0.41678	'5'	Ketamine'
-0.40982	'5'	Ketamine'
-0.438036	'5'	Ketamine'
-0.455323	'5'	Ketamine'
-0.44638	'5'	Ketamine'
-0.40659	'5'	Ketamine'
-0.395452	'5'	Ketamine'
-0.400926	'5'	Ketamine'
-0.458156	'5'	Ketamine'
-0.422547	'5'	Ketamine'
-0.360567	'5'	Ketamine'
-0.335806	'5'	Ketamine'
-0.356036	'5'	Ketamine'
-0.384509	'5'	Ketamine'
-0.393826	'5'	Ketamine'
-0.317588	'5'	Ketamine'
-0.276099	'5'	Ketamine'
-0.342731	'5'	Ketamine'
-0.420648	'5'	Ketamine'
-0.443328	'5'	Ketamine'
-0.426853	'5'	Ketamine'
-0.414727	'5'	Ketamine'
-0.436368	'5'	Ketamine'
-0.451015	'5'	Ketamine'
-0.430549	'5'	Ketamine'
-0.42495	'5'	Ketamine'
-0.423015	'5'	Ketamine'
-0.448325	'5'	Ketamine'
-0.543689	'5'	Ketamine'
-0.56343	'5'	Ketamine'
-0.476366	'5'	Ketamine'
-0.421462	'5'	Ketamine'
-0.422195	'5'	Ketamine'
-0.389786	'5'	Ketamine'
-0.412186	'5'	Ketamine'
-0.444084	'5'	Ketamine'
-0.504942	'5'	Ketamine'
-0.481996	'5'	Ketamine'
-0.539349	'5'	Ketamine'
-0.542931	'5'	Ketamine'
-0.535871	'5'	Ketamine'
-0.475907	'5'	Ketamine'
-0.470904	'5'	Ketamine'
-0.505372	'5'	Ketamine'
-0.514964	'5'	Ketamine'
-0.470821	'5'	Ketamine'
-0.468444	'5'	Ketamine'
-0.498691	'5'	Ketamine'
-0.490074	'5'	Ketamine'
-0.529409	'5'	Ketamine'
-0.524983	'5'	Ketamine'
-0.356456	'5'	Ketamine'
-0.278856	'5'	Ketamine'
-0.224306	'5'	Ketamine'
-0.150902	'5'	Ketamine'
-0.163044	'5'	Ketamine'
-0.312299	'5'	Ketamine'
-0.41439	'5'	Ketamine'
-0.415294	'5'	Ketamine'
-0.41378	'5'	Ketamine'
-0.422366	'5'	Ketamine'
-0.511356	'5'	Ketamine'
-0.521032	'5'	Ketamine'
-0.449786	'5'	Ketamine'
-0.44703	'5'	Ketamine'
-0.408238	'5'	Ketamine'
-0.355921	'5'	Ketamine'
-0.412996	'5'	Ketamine'
-0.440093	'5'	Ketamine'
-0.508064	'5'	Ketamine'
-0.52567	'5'	Ketamine'
-0.450875	'5'	Ketamine'
-0.513096	'5'	Ketamine'
-0.497621	'5'	Ketamine'
-0.234828	'5'	Ketamine'
-1.15038	'6'	Ketamine'
-0.951278	'6'	Ketamine'
-0.743598	'6'	Ketamine'
-0.608763	'6'	Ketamine'
-0.581692	'6'	Ketamine'
-0.622183	'6'	Ketamine'
-0.596778	'6'	Ketamine'
-0.656232	'6'	Ketamine'
-0.635073	'6'	Ketamine'
-0.561058	'6'	Ketamine'
-0.566868	'6'	Ketamine'
-0.497599	'6'	Ketamine'
-0.415493	'6'	Ketamine'
-0.39722	'6'	Ketamine'
-0.407106	'6'	Ketamine'
-0.427199	'6'	Ketamine'
-0.497798	'6'	Ketamine'
-0.469504	'6'	Ketamine'
-0.442947	'6'	Ketamine'
-0.481502	'6'	Ketamine'
-0.508568	'6'	Ketamine'
-0.48093	'6'	Ketamine'
-0.45823	'6'	Ketamine'
-0.406367	'6'	Ketamine'
-0.429707	'6'	Ketamine'
-0.386656	'6'	Ketamine'
-0.381559	'6'	Ketamine'
-0.383743	'6'	Ketamine'
-0.390343	'6'	Ketamine'
-0.410276	'6'	Ketamine'
-0.440615	'6'	Ketamine'
-0.437607	'6'	Ketamine'
-0.351232	'6'	Ketamine'
-0.326897	'6'	Ketamine'
-0.331221	'6'	Ketamine'
-0.39289	'6'	Ketamine'
-0.450496	'6'	Ketamine'
-0.530546	'6'	Ketamine'
-0.563656	'6'	Ketamine'
-0.500503	'6'	Ketamine'
-0.398177	'6'	Ketamine'
-0.357447	'6'	Ketamine'
-0.413744	'6'	Ketamine'
-0.529671	'6'	Ketamine'
-0.603155	'6'	Ketamine'
-0.569714	'6'	Ketamine'
-0.504584	'6'	Ketamine'
-0.462339	'6'	Ketamine'
-0.505235	'6'	Ketamine'
-0.556515	'6'	Ketamine'
-0.519404	'6'	Ketamine'
-0.489907	'6'	Ketamine'
-0.501511	'6'	Ketamine'
-0.547123	'6'	Ketamine'
-0.573761	'6'	Ketamine'
-0.58561	'6'	Ketamine'
-0.604664	'6'	Ketamine'
-0.645815	'6'	Ketamine'
-0.588119	'6'	Ketamine'
-0.541901	'6'	Ketamine'
-0.511407	'6'	Ketamine'
-0.485459	'6'	Ketamine'
-0.515751	'6'	Ketamine'
-0.530752	'6'	Ketamine'
-0.531058	'6'	Ketamine'
-0.565348	'6'	Ketamine'
-0.541142	'6'	Ketamine'
-0.415557	'6'	Ketamine'
-0.352563	'6'	Ketamine'
-0.352244	'6'	Ketamine'
-0.334908	'6'	Ketamine'
-0.358756	'6'	Ketamine'
-0.441021	'6'	Ketamine'
-0.4766	'6'	Ketamine'
-0.524655	'6'	Ketamine'
-0.550203	'6'	Ketamine'
-0.53217	'6'	Ketamine'
-0.508718	'6'	Ketamine'
-0.471477	'6'	Ketamine'
-0.391551	'6'	Ketamine'
-0.370329	'6'	Ketamine'
-0.440333	'6'	Ketamine'
-0.59871	'6'	Ketamine'
-0.607065	'6'	Ketamine'
-0.477436	'6'	Ketamine'
-0.469792	'6'	Ketamine'
-0.445072	'6'	Ketamine'
-0.40583	'6'	Ketamine'
-0.465076	'6'	Ketamine'
-0.565664	'6'	Ketamine'
-0.6159	'6'	Ketamine'
-0.608134	'6'	Ketamine'
-0.666692	'6'	Ketamine'
-0.623265	'6'	Ketamine'
-0.541573	'6'	Ketamine'
-0.540083	'6'	Ketamine'
-0.575798	'6'	Ketamine'
-0.529841	'6'	Ketamine'
-0.439394	'6'	Ketamine'
-0.420106	'6'	Ketamine'
-0.513837	'6'	Ketamine'
-0.598698	'6'	Ketamine'
-0.619016	'6'	Ketamine'
-0.579842	'6'	Ketamine'
-0.514585	'6'	Ketamine'
-0.477304	'6'	Ketamine'
-0.475022	'6'	Ketamine'
-0.47887	'6'	Ketamine'
-0.447647	'6'	Ketamine'
-0.457031	'6'	Ketamine'
-0.468528	'6'	Ketamine'
-0.478344	'6'	Ketamine'
-0.51283	'6'	Ketamine'
-0.574222	'6'	Ketamine'
-0.551504	'6'	Ketamine'
-0.506092	'6'	Ketamine'
-0.536428	'6'	Ketamine'
-0.556766	'6'	Ketamine'
-0.500161	'6'	Ketamine'
-0.459674	'6'	Ketamine'
-0.400724	'6'	Ketamine'
-0.373037	'6'	Ketamine'
-0.391219	'6'	Ketamine'
-0.445478	'6'	Ketamine'
-0.54158	'6'	Ketamine'
-0.524097	'6'	Ketamine'
-0.527881	'6'	Ketamine'
-0.483065	'6'	Ketamine'
-0.501154	'6'	Ketamine'
-0.487897	'6'	Ketamine'
-0.483498	'6'	Ketamine'
-0.508314	'6'	Ketamine'
-0.455715	'6'	Ketamine'
-0.366789	'6'	Ketamine'
-0.412763	'6'	Ketamine'
-0.482923	'6'	Ketamine'
-0.537854	'6'	Ketamine'
-0.513444	'6'	Ketamine'
-0.44454	'6'	Ketamine'
-0.399144	'6'	Ketamine'
-0.398229	'6'	Ketamine'
-0.474226	'6'	Ketamine'
-0.565781	'6'	Ketamine'
-0.552206	'6'	Ketamine'
-0.489262	'6'	Ketamine'
-0.472767	'6'	Ketamine'
-0.460249	'6'	Ketamine'
-0.449915	'6'	Ketamine'
-0.503909	'6'	Ketamine'
-0.541755	'6'	Ketamine'
-0.533605	'6'	Ketamine'
-0.54046	'6'	Ketamine'
-0.611642	'6'	Ketamine'
-0.614028	'6'	Ketamine'
-0.600143	'6'	Ketamine'
-0.591979	'6'	Ketamine'
-0.598428	'6'	Ketamine'
-0.623115	'6'	Ketamine'
-0.646041	'6'	Ketamine'
-0.569037	'6'	Ketamine'
-0.501871	'6'	Ketamine'
-0.552101	'6'	Ketamine'
-0.648865	'6'	Ketamine'
-0.600408	'6'	Ketamine'
-0.470793	'6'	Ketamine'
-0.454051	'6'	Ketamine'
-0.44255	'6'	Ketamine'
-0.495104	'6'	Ketamine'
-0.501296	'6'	Ketamine'
-0.423224	'6'	Ketamine'
-0.370672	'6'	Ketamine'
-0.370289	'6'	Ketamine'
-0.4204	'6'	Ketamine'
-0.453367	'6'	Ketamine'
-0.43512	'6'	Ketamine'
-0.431416	'6'	Ketamine'
-0.39876	'6'	Ketamine'
-0.440158	'6'	Ketamine'
-0.463164	'6'	Ketamine'
-0.433807	'6'	Ketamine'
-0.364004	'6'	Ketamine'
-0.308894	'6'	Ketamine'
-0.297929	'6'	Ketamine'
-0.328357	'6'	Ketamine'
-0.414487	'6'	Ketamine'
-0.475399	'6'	Ketamine'
-0.481347	'6'	Ketamine'
-0.46506	'6'	Ketamine'
-0.415947	'6'	Ketamine'
-0.365631	'6'	Ketamine'
-0.422741	'6'	Ketamine'
-0.457001	'6'	Ketamine'
-0.48026	'6'	Ketamine'
-0.50946	'6'	Ketamine'
-0.518333	'6'	Ketamine'
-0.5263	'6'	Ketamine'
-0.511917	'6'	Ketamine'
-0.476947	'6'	Ketamine'
-0.513122	'6'	Ketamine'
-0.54555	'6'	Ketamine'
-0.520873	'6'	Ketamine'
-0.554419	'6'	Ketamine'
-0.562601	'6'	Ketamine'
-0.509424	'6'	Ketamine'
-0.479848	'6'	Ketamine'
-0.523775	'6'	Ketamine'
-0.471885	'6'	Ketamine'
-0.391797	'6'	Ketamine'
-0.426305	'6'	Ketamine'
-0.479439	'6'	Ketamine'
-0.45484	'6'	Ketamine'
-0.46395	'6'	Ketamine'
-0.548649	'6'	Ketamine'
-0.608964	'6'	Ketamine'
-0.600451	'6'	Ketamine'
-0.525684	'6'	Ketamine'
-0.61903	'6'	Ketamine'
-0.638001	'6'	Ketamine'
-0.482443	'6'	Ketamine'
-0.310736	'6'	Ketamine'
-0.208733	'6'	Ketamine'
-0.196975	'6'	Ketamine'
-0.284573	'6'	Ketamine'
-0.437948	'6'	Ketamine'
-0.506816	'6'	Ketamine'
-0.53584	'6'	Ketamine'
-0.541295	'6'	Ketamine'
-0.556458	'6'	Ketamine'
-0.52716	'6'	Ketamine'
-0.449492	'6'	Ketamine'
-0.396921	'6'	Ketamine'
-0.427076	'6'	Ketamine'
-0.429603	'6'	Ketamine'
-0.369112	'6'	Ketamine'
-0.348125	'6'	Ketamine'
-0.348814	'6'	Ketamine'
-0.362025	'6'	Ketamine'
-0.385435	'6'	Ketamine'
-0.497165	'6'	Ketamine'
-0.527095	'6'	Ketamine'
-0.442928	'6'	Ketamine'
-0.405752	'6'	Ketamine'
-0.473119	'6'	Ketamine'
-0.474476	'6'	Ketamine'
-0.498304	'6'	Ketamine'
-0.518148	'6'	Ketamine'
-0.554795	'6'	Ketamine'
-0.543939	'6'	Ketamine'
-0.487259	'6'	Ketamine'
-0.432452	'6'	Ketamine'
-0.468637	'6'	Ketamine'
-0.575802	'6'	Ketamine'
-0.515296	'6'	Ketamine'
-0.384788	'6'	Ketamine'
-0.362201	'6'	Ketamine'
-0.484885	'6'	Ketamine'
-0.556338	'6'	Ketamine'
-0.51338	'6'	Ketamine'
-0.49366	'6'	Ketamine'
-0.506754	'6'	Ketamine'
-0.479051	'6'	Ketamine'
-0.392987	'6'	Ketamine'
-0.383371	'6'	Ketamine'
-0.382143	'6'	Ketamine'
-0.399567	'6'	Ketamine'
-0.431242	'6'	Ketamine'
-0.385835	'6'	Ketamine'
-0.434689	'6'	Ketamine'
-0.462887	'6'	Ketamine'
-0.493989	'6'	Ketamine'
-0.479375	'6'	Ketamine'
-0.44032	'6'	Ketamine'
-0.405979	'6'	Ketamine'
-0.374871	'6'	Ketamine'
-0.351458	'6'	Ketamine'
-0.376069	'6'	Ketamine'
-0.441661	'6'	Ketamine'
-0.44253	'6'	Ketamine'
-0.440743	'6'	Ketamine'
-0.407064	'6'	Ketamine'
-0.478768	'6'	Ketamine'
-0.580875	'6'	Ketamine'
-0.524713	'6'	Ketamine'
-0.396551	'6'	Ketamine'
-0.40253	'6'	Ketamine'
-0.479828	'6'	Ketamine'
-0.583119	'6'	Ketamine'
-0.59448	'6'	Ketamine'
-0.525965	'6'	Ketamine'
-0.591034	'6'	Ketamine'
-0.566034	'6'	Ketamine'
-0.43642	'6'	Ketamine'
-0.544142	'6'	Ketamine'
-0.543031	'6'	Ketamine'
-0.238069	'6'	Ketamine'
-0.905157	'7'	Ketamine'
-0.69912	'7'	Ketamine'
-0.363785	'7'	Ketamine'
-0.203253	'7'	Ketamine'
-0.329886	'7'	Ketamine'
-0.5147	'7'	Ketamine'
-0.302227	'7'	Ketamine'
-0.220829	'7'	Ketamine'
-0.217605	'7'	Ketamine'
-0.292147	'7'	Ketamine'
-0.375845	'7'	Ketamine'
-0.382554	'7'	Ketamine'
-0.330559	'7'	Ketamine'
-0.337546	'7'	Ketamine'
-0.387906	'7'	Ketamine'
-0.473099	'7'	Ketamine'
-0.494069	'7'	Ketamine'
-0.421937	'7'	Ketamine'
-0.336979	'7'	Ketamine'
-0.382672	'7'	Ketamine'
-0.426883	'7'	Ketamine'
-0.371737	'7'	Ketamine'
-0.330391	'7'	Ketamine'
-0.38939	'7'	Ketamine'
-0.457237	'7'	Ketamine'
-0.451211	'7'	Ketamine'
-0.410057	'7'	Ketamine'
-0.417454	'7'	Ketamine'
-0.447781	'7'	Ketamine'
-0.533198	'7'	Ketamine'
-0.583224	'7'	Ketamine'
-0.509267	'7'	Ketamine'
-0.497977	'7'	Ketamine'
-0.41351	'7'	Ketamine'
-0.362505	'7'	Ketamine'
-0.394837	'7'	Ketamine'
-0.446964	'7'	Ketamine'
-0.386113	'7'	Ketamine'
-0.326117	'7'	Ketamine'
-0.292783	'7'	Ketamine'
-0.2982	'7'	Ketamine'
-0.330073	'7'	Ketamine'
-0.392394	'7'	Ketamine'
-0.368055	'7'	Ketamine'
-0.315971	'7'	Ketamine'
-0.328224	'7'	Ketamine'
-0.443546	'7'	Ketamine'
-0.409087	'7'	Ketamine'
-0.339038	'7'	Ketamine'
-0.358187	'7'	Ketamine'
-0.293475	'7'	Ketamine'
-0.265702	'7'	Ketamine'
-0.327383	'7'	Ketamine'
-0.424005	'7'	Ketamine'
-0.454553	'7'	Ketamine'
-0.424864	'7'	Ketamine'
-0.404917	'7'	Ketamine'
-0.398198	'7'	Ketamine'
-0.378785	'7'	Ketamine'
-0.310809	'7'	Ketamine'
-0.322306	'7'	Ketamine'
-0.296042	'7'	Ketamine'
-0.257412	'7'	Ketamine'
-0.338666	'7'	Ketamine'
-0.394889	'7'	Ketamine'
-0.366721	'7'	Ketamine'
-0.340976	'7'	Ketamine'
-0.383182	'7'	Ketamine'
-0.410549	'7'	Ketamine'
-0.379134	'7'	Ketamine'
-0.362621	'7'	Ketamine'
-0.33535	'7'	Ketamine'
-0.36149	'7'	Ketamine'
-0.425708	'7'	Ketamine'
-0.56513	'7'	Ketamine'
-0.824558	'7'	Ketamine'
-1.05307	'7'	Ketamine'
-1.12461	'7'	Ketamine'
-0.861462	'7'	Ketamine'
-0.511041	'7'	Ketamine'
-0.396906	'7'	Ketamine'
-0.408174	'7'	Ketamine'
-0.407787	'7'	Ketamine'
-0.367759	'7'	Ketamine'
-0.345738	'7'	Ketamine'
-0.353641	'7'	Ketamine'
-0.362342	'7'	Ketamine'
-0.439453	'7'	Ketamine'
-0.472754	'7'	Ketamine'
-0.470541	'7'	Ketamine'
-0.465304	'7'	Ketamine'
-0.421192	'7'	Ketamine'
-0.404855	'7'	Ketamine'
-0.418868	'7'	Ketamine'
-0.437519	'7'	Ketamine'
-0.396026	'7'	Ketamine'
-0.387802	'7'	Ketamine'
-0.344614	'7'	Ketamine'
-0.338312	'7'	Ketamine'
-0.389304	'7'	Ketamine'
-0.43582	'7'	Ketamine'
-0.510007	'7'	Ketamine'
-0.565335	'7'	Ketamine'
-0.495122	'7'	Ketamine'
-0.417787	'7'	Ketamine'
-0.417563	'7'	Ketamine'
-0.383421	'7'	Ketamine'
-0.339389	'7'	Ketamine'
-0.352636	'7'	Ketamine'
-0.399957	'7'	Ketamine'
-0.414449	'7'	Ketamine'
-0.442164	'7'	Ketamine'
-0.405227	'7'	Ketamine'
-0.372434	'7'	Ketamine'
-0.442589	'7'	Ketamine'
-0.467555	'7'	Ketamine'
-0.464568	'7'	Ketamine'
-0.434052	'7'	Ketamine'
-0.414961	'7'	Ketamine'
-0.439904	'7'	Ketamine'
-0.478242	'7'	Ketamine'
-0.468922	'7'	Ketamine'
-0.46202	'7'	Ketamine'
-0.447462	'7'	Ketamine'
-0.471287	'7'	Ketamine'
-0.417046	'7'	Ketamine'
-0.343831	'7'	Ketamine'
-0.384503	'7'	Ketamine'
-0.510227	'7'	Ketamine'
-0.488867	'7'	Ketamine'
-0.441772	'7'	Ketamine'
-0.402069	'7'	Ketamine'
-0.405147	'7'	Ketamine'
-0.467598	'7'	Ketamine'
-0.507314	'7'	Ketamine'
-0.446813	'7'	Ketamine'
-0.48565	'7'	Ketamine'
-0.526841	'7'	Ketamine'
-0.465941	'7'	Ketamine'
-0.391284	'7'	Ketamine'
-0.353285	'7'	Ketamine'
-0.402007	'7'	Ketamine'
-0.484716	'7'	Ketamine'
-0.489592	'7'	Ketamine'
-0.419001	'7'	Ketamine'
-0.448236	'7'	Ketamine'
-0.482717	'7'	Ketamine'
-0.515424	'7'	Ketamine'
-0.461225	'7'	Ketamine'
-0.394329	'7'	Ketamine'
-0.391483	'7'	Ketamine'
-0.472241	'7'	Ketamine'
-0.571987	'7'	Ketamine'
-0.513685	'7'	Ketamine'
-0.411685	'7'	Ketamine'
-0.3282	'7'	Ketamine'
-0.327438	'7'	Ketamine'
-0.424117	'7'	Ketamine'
-0.489382	'7'	Ketamine'
-0.433942	'7'	Ketamine'
-0.390879	'7'	Ketamine'
-0.397645	'7'	Ketamine'
-0.431822	'7'	Ketamine'
-0.46102	'7'	Ketamine'
-0.430819	'7'	Ketamine'
-0.357894	'7'	Ketamine'
-0.43205	'7'	Ketamine'
-0.605132	'7'	Ketamine'
-0.908761	'7'	Ketamine'
-1.00335	'7'	Ketamine'
-1.0783	'7'	Ketamine'
-1.12721	'7'	Ketamine'
-0.608199	'7'	Ketamine'
-0.295291	'7'	Ketamine'
-0.268529	'7'	Ketamine'
-0.204502	'7'	Ketamine'
-0.0739059	'7'	Ketamine'
-0.0707472	'7'	Ketamine'
-0.243851	'7'	Ketamine'
-0.370793	'7'	Ketamine'
-0.290797	'7'	Ketamine'
-0.317816	'7'	Ketamine'
-0.396212	'7'	Ketamine'
-0.432618	'7'	Ketamine'
-0.43556	'7'	Ketamine'
-0.416979	'7'	Ketamine'
-0.417038	'7'	Ketamine'
-0.430007	'7'	Ketamine'
-0.424167	'7'	Ketamine'
-0.43232	'7'	Ketamine'
-0.415937	'7'	Ketamine'
-0.411549	'7'	Ketamine'
-0.398687	'7'	Ketamine'
-0.450709	'7'	Ketamine'
-0.461804	'7'	Ketamine'
-0.386326	'7'	Ketamine'
-0.352928	'7'	Ketamine'
-0.34729	'7'	Ketamine'
-0.416574	'7'	Ketamine'
-0.497944	'7'	Ketamine'
-0.494216	'7'	Ketamine'
-0.41379	'7'	Ketamine'
-0.355901	'7'	Ketamine'
-0.347994	'7'	Ketamine'
-0.453262	'7'	Ketamine'
-0.511956	'7'	Ketamine'
-0.473808	'7'	Ketamine'
-0.428779	'7'	Ketamine'
-0.442227	'7'	Ketamine'
-0.431968	'7'	Ketamine'
-0.4147	'7'	Ketamine'
-0.426087	'7'	Ketamine'
-0.433357	'7'	Ketamine'
-0.463434	'7'	Ketamine'
-0.471972	'7'	Ketamine'
-0.435786	'7'	Ketamine'
-0.378774	'7'	Ketamine'
-0.459348	'7'	Ketamine'
-0.558928	'7'	Ketamine'
-0.53206	'7'	Ketamine'
-0.476691	'7'	Ketamine'
-0.470034	'7'	Ketamine'
-0.378347	'7'	Ketamine'
-0.350609	'7'	Ketamine'
-0.374582	'7'	Ketamine'
-0.423681	'7'	Ketamine'
-0.485014	'7'	Ketamine'
-0.504281	'7'	Ketamine'
-0.495111	'7'	Ketamine'
[truncated: 3,901 more rows]

## Sheet: LSD_Placebo
Repertoire_entropy	SUB_number	Condition
-0.371096	'1'	'Placebo'
-0.267715	'1'	'Placebo'
-0.326272	'1'	'Placebo'
-0.313799	'1'	'Placebo'
-0.269327	'1'	'Placebo'
-0.281008	'1'	'Placebo'
-0.290343	'1'	'Placebo'
-0.247463	'1'	'Placebo'
-0.129854	'1'	'Placebo'
-0.0544966	'1'	'Placebo'
-0.110657	'1'	'Placebo'
-0.19436	'1'	'Placebo'
-0.197014	'1'	'Placebo'
-0.234602	'1'	'Placebo'
-0.179923	'1'	'Placebo'
-0.169244	'1'	'Placebo'
-0.218687	'1'	'Placebo'
-0.254347	'1'	'Placebo'
-0.263433	'1'	'Placebo'
-0.222257	'1'	'Placebo'
-0.164798	'1'	'Placebo'
-0.208938	'1'	'Placebo'
-0.228425	'1'	'Placebo'
-0.167091	'1'	'Placebo'
-0.142207	'1'	'Placebo'
-0.0657145	'1'	'Placebo'
-0.0765023	'1'	'Placebo'
-0.0501708	'1'	'Placebo'
-0.0823385	'1'	'Placebo'
-0.146773	'1'	'Placebo'
-0.108681	'1'	'Placebo'
-0.090333	'1'	'Placebo'
-0.199224	'1'	'Placebo'
-0.229766	'1'	'Placebo'
-0.168405	'1'	'Placebo'
-0.160262	'1'	'Placebo'
-0.260389	'1'	'Placebo'
-0.325904	'1'	'Placebo'
-0.312143	'1'	'Placebo'
-0.235663	'1'	'Placebo'
-0.164289	'1'	'Placebo'
-0.161391	'1'	'Placebo'
-0.205459	'1'	'Placebo'
-0.264934	'1'	'Placebo'
-0.189348	'1'	'Placebo'
-0.128505	'1'	'Placebo'
-0.147571	'1'	'Placebo'
-0.170217	'1'	'Placebo'
-0.179796	'1'	'Placebo'
-0.176492	'1'	'Placebo'
-0.140812	'1'	'Placebo'
-0.166895	'1'	'Placebo'
-0.250946	'1'	'Placebo'
-0.261761	'1'	'Placebo'
-0.275959	'1'	'Placebo'
-0.335074	'1'	'Placebo'
-0.334769	'1'	'Placebo'
-0.227483	'1'	'Placebo'
-0.159854	'1'	'Placebo'
-0.143222	'1'	'Placebo'
-0.206898	'1'	'Placebo'
-0.196995	'1'	'Placebo'
-0.183609	'1'	'Placebo'
-0.231482	'1'	'Placebo'
-0.242515	'1'	'Placebo'
-0.181805	'1'	'Placebo'
-0.114879	'1'	'Placebo'
-0.103133	'1'	'Placebo'
-0.128642	'1'	'Placebo'
-0.0904623	'1'	'Placebo'
-0.0706784	'1'	'Placebo'
-0.143756	'1'	'Placebo'
-0.241184	'1'	'Placebo'
-0.348983	'1'	'Placebo'
-0.304658	'1'	'Placebo'
-0.219638	'1'	'Placebo'
-0.179095	'1'	'Placebo'
-0.237403	'1'	'Placebo'
-0.27217	'1'	'Placebo'
-0.279167	'1'	'Placebo'
-0.280048	'1'	'Placebo'
-0.347981	'1'	'Placebo'
-0.322264	'1'	'Placebo'
-0.26173	'1'	'Placebo'
-0.255912	'1'	'Placebo'
-0.309591	'1'	'Placebo'
-0.333445	'1'	'Placebo'
-0.335511	'1'	'Placebo'
-0.428743	'1'	'Placebo'
-0.383834	'1'	'Placebo'
-0.327595	'1'	'Placebo'
-0.320206	'1'	'Placebo'
-0.276596	'1'	'Placebo'
-0.280906	'1'	'Placebo'
-0.296515	'1'	'Placebo'
-0.332433	'1'	'Placebo'
-0.342053	'1'	'Placebo'
-0.352325	'1'	'Placebo'
-0.327168	'1'	'Placebo'
-0.307118	'1'	'Placebo'
-0.345481	'1'	'Placebo'
-0.364764	'1'	'Placebo'
-0.340859	'1'	'Placebo'
-0.27758	'1'	'Placebo'
-0.25531	'1'	'Placebo'
-0.288483	'1'	'Placebo'
-0.184144	'1'	'Placebo'
-0.0463636	'1'	'Placebo'
-0.0238173	'1'	'Placebo'
-0.0540461	'1'	'Placebo'
-0.134058	'1'	'Placebo'
-0.197676	'1'	'Placebo'
-0.208318	'1'	'Placebo'
-0.167597	'1'	'Placebo'
-0.193276	'1'	'Placebo'
-0.31368	'1'	'Placebo'
-0.278664	'1'	'Placebo'
-0.23223	'1'	'Placebo'
-0.258444	'1'	'Placebo'
-0.252596	'1'	'Placebo'
-0.250782	'1'	'Placebo'
-0.185908	'1'	'Placebo'
-0.177148	'1'	'Placebo'
-0.170216	'1'	'Placebo'
-0.191895	'1'	'Placebo'
-0.276795	'1'	'Placebo'
-0.239558	'1'	'Placebo'
-0.187714	'1'	'Placebo'
-0.258635	'1'	'Placebo'
-0.214328	'1'	'Placebo'
-0.127833	'1'	'Placebo'
-0.155239	'1'	'Placebo'
-0.243165	'1'	'Placebo'
-0.253009	'1'	'Placebo'
-0.266923	'1'	'Placebo'
-0.252441	'1'	'Placebo'
-0.197944	'1'	'Placebo'
-0.223159	'1'	'Placebo'
-0.208896	'1'	'Placebo'
-0.154478	'1'	'Placebo'
-0.136258	'1'	'Placebo'
-0.172206	'1'	'Placebo'
-0.229626	'1'	'Placebo'
-0.198343	'1'	'Placebo'
-0.166568	'1'	'Placebo'
-0.188151	'1'	'Placebo'
-0.191922	'1'	'Placebo'
-0.249754	'1'	'Placebo'
-0.335088	'1'	'Placebo'
-0.316497	'1'	'Placebo'
-0.256527	'1'	'Placebo'
-0.254462	'1'	'Placebo'
-0.129575	'1'	'Placebo'
-0.0392835	'1'	'Placebo'
-0.104592	'1'	'Placebo'
-0.16794	'1'	'Placebo'
-0.152935	'1'	'Placebo'
-0.165767	'1'	'Placebo'
-0.206491	'1'	'Placebo'
-0.274537	'1'	'Placebo'
-0.311709	'1'	'Placebo'
-0.260181	'1'	'Placebo'
-0.180335	'1'	'Placebo'
-0.168011	'1'	'Placebo'
-0.185965	'1'	'Placebo'
-0.245987	'1'	'Placebo'
-0.220382	'1'	'Placebo'
-0.192515	'1'	'Placebo'
-0.264441	'1'	'Placebo'
-0.272335	'1'	'Placebo'
-0.228925	'1'	'Placebo'
-0.246699	'1'	'Placebo'
-0.220293	'1'	'Placebo'
-0.201091	'1'	'Placebo'
-0.249393	'1'	'Placebo'
-0.219878	'1'	'Placebo'
-0.191634	'1'	'Placebo'
-0.149541	'1'	'Placebo'
-0.156834	'1'	'Placebo'
-0.234864	'1'	'Placebo'
-0.299437	'1'	'Placebo'
-0.259261	'1'	'Placebo'
-0.176751	'1'	'Placebo'
-0.184188	'1'	'Placebo'
-0.267374	'1'	'Placebo'
-0.270212	'1'	'Placebo'
-0.218822	'1'	'Placebo'
-0.283296	'1'	'Placebo'
-0.227566	'1'	'Placebo'
-0.14858	'1'	'Placebo'
-0.104293	'1'	'Placebo'
-0.141531	'1'	'Placebo'
-0.231346	'1'	'Placebo'
-0.325451	'1'	'Placebo'
-0.268745	'1'	'Placebo'
-0.235485	'1'	'Placebo'
-0.318863	'1'	'Placebo'
-0.339262	'1'	'Placebo'
-0.29013	'1'	'Placebo'
-0.239568	'1'	'Placebo'
-0.249398	'1'	'Placebo'
-0.336817	'1'	'Placebo'
-0.345662	'1'	'Placebo'
-0.273276	'1'	'Placebo'
-0.316264	'1'	'Placebo'
-0.323312	'1'	'Placebo'
-0.279025	'1'	'Placebo'
-0.277734	'1'	'Placebo'
-0.298417	'1'	'Placebo'
-0.332286	'1'	'Placebo'
-0.316907	'1'	'Placebo'
-0.16938	'1'	'Placebo'
-0.342257	'1'	'Placebo'
-0.331601	'1'	'Placebo'
0.0298708	'1'	'Placebo'
-0.925926	'1'	'Placebo'
-1.16681	'1'	'Placebo'
-0.672805	'1'	'Placebo'
-0.763443	'1'	'Placebo'
-0.825072	'1'	'Placebo'
-0.218919	'1'	'Placebo'
-0.123713	'1'	'Placebo'
-0.345502	'1'	'Placebo'
-0.32681	'1'	'Placebo'
-0.231471	'1'	'Placebo'
-0.2527	'1'	'Placebo'
-0.27554	'1'	'Placebo'
-0.299833	'1'	'Placebo'
-0.254327	'1'	'Placebo'
-0.185553	'1'	'Placebo'
-0.12963	'1'	'Placebo'
-0.0993079	'1'	'Placebo'
-0.134614	'1'	'Placebo'
-0.233959	'1'	'Placebo'
-0.169956	'1'	'Placebo'
-0.154005	'1'	'Placebo'
-0.259896	'1'	'Placebo'
-0.285052	'1'	'Placebo'
-0.196241	'1'	'Placebo'
-0.131818	'1'	'Placebo'
-0.11309	'1'	'Placebo'
-0.163197	'1'	'Placebo'
-0.284144	'1'	'Placebo'
-0.256518	'1'	'Placebo'
-0.119078	'1'	'Placebo'
-0.0722175	'1'	'Placebo'
-0.164423	'1'	'Placebo'
-0.247326	'1'	'Placebo'
-0.264625	'1'	'Placebo'
-0.276136	'1'	'Placebo'
-0.326421	'1'	'Placebo'
-0.379208	'1'	'Placebo'
-0.327021	'1'	'Placebo'
-0.277774	'1'	'Placebo'
-0.276903	'1'	'Placebo'
-0.337682	'1'	'Placebo'
-0.347808	'1'	'Placebo'
-0.311652	'1'	'Placebo'
-0.24681	'1'	'Placebo'
-0.168212	'1'	'Placebo'
-0.178825	'1'	'Placebo'
-0.23672	'1'	'Placebo'
-0.229762	'1'	'Placebo'
-0.206354	'1'	'Placebo'
-0.232556	'1'	'Placebo'
-0.271552	'1'	'Placebo'
-0.255567	'1'	'Placebo'
-0.151057	'1'	'Placebo'
-0.0810698	'1'	'Placebo'
-0.091285	'1'	'Placebo'
-0.152513	'1'	'Placebo'
-0.203608	'1'	'Placebo'
-0.233072	'1'	'Placebo'
-0.240264	'1'	'Placebo'
-0.208281	'1'	'Placebo'
-0.114761	'1'	'Placebo'
-0.0817842	'1'	'Placebo'
-0.11651	'1'	'Placebo'
-0.143587	'1'	'Placebo'
-0.211831	'1'	'Placebo'
-0.24196	'1'	'Placebo'
-0.282276	'1'	'Placebo'
-0.298688	'1'	'Placebo'
-0.308144	'1'	'Placebo'
-0.321357	'1'	'Placebo'
-0.287	'1'	'Placebo'
-0.242166	'1'	'Placebo'
-0.187429	'1'	'Placebo'
-0.220884	'1'	'Placebo'
-0.202524	'1'	'Placebo'
-0.196024	'1'	'Placebo'
-0.217747	'1'	'Placebo'
-0.229752	'1'	'Placebo'
-0.254772	'1'	'Placebo'
-0.261125	'1'	'Placebo'
-0.230294	'1'	'Placebo'
-0.190017	'1'	'Placebo'
-0.222718	'1'	'Placebo'
-0.267827	'1'	'Placebo'
-0.269552	'1'	'Placebo'
-0.243902	'1'	'Placebo'
-0.234228	'1'	'Placebo'
-0.256303	'1'	'Placebo'
-0.204252	'1'	'Placebo'
-0.14053	'1'	'Placebo'
-0.167284	'1'	'Placebo'
-0.233548	'1'	'Placebo'
-0.251968	'1'	'Placebo'
-0.314206	'1'	'Placebo'
-0.333031	'1'	'Placebo'
-0.328731	'1'	'Placebo'
-0.318556	'1'	'Placebo'
-0.261842	'1'	'Placebo'
-0.229317	'1'	'Placebo'
-0.228364	'1'	'Placebo'
-0.199576	'1'	'Placebo'
-0.183462	'1'	'Placebo'
-0.15106	'1'	'Placebo'
-0.132799	'1'	'Placebo'
-0.105277	'1'	'Placebo'
-0.110955	'1'	'Placebo'
-0.139998	'1'	'Placebo'
-0.156811	'1'	'Placebo'
-0.190338	'1'	'Placebo'
-0.204319	'1'	'Placebo'
-0.258274	'1'	'Placebo'
-0.29405	'1'	'Placebo'
-0.226012	'1'	'Placebo'
-0.193207	'1'	'Placebo'
-0.192342	'1'	'Placebo'
-0.20664	'1'	'Placebo'
-0.202677	'1'	'Placebo'
-0.251488	'1'	'Placebo'
-0.281601	'1'	'Placebo'
-0.297943	'1'	'Placebo'
-0.289165	'1'	'Placebo'
-0.259092	'1'	'Placebo'
-0.196194	'1'	'Placebo'
-0.206781	'1'	'Placebo'
-0.24355	'1'	'Placebo'
-0.247966	'1'	'Placebo'
-0.264079	'1'	'Placebo'
-0.288279	'1'	'Placebo'
-0.246606	'1'	'Placebo'
-0.128832	'1'	'Placebo'
-0.0207696	'1'	'Placebo'
0.0681564	'1'	'Placebo'
0.0393896	'1'	'Placebo'
-0.0957591	'1'	'Placebo'
-0.199891	'1'	'Placebo'
-0.253673	'1'	'Placebo'
-0.221603	'1'	'Placebo'
-0.142163	'1'	'Placebo'
-0.0776638	'1'	'Placebo'
-0.122885	'1'	'Placebo'
-0.159155	'1'	'Placebo'
-0.183499	'1'	'Placebo'
-0.247407	'1'	'Placebo'
-0.293364	'1'	'Placebo'
-0.272688	'1'	'Placebo'
-0.28051	'1'	'Placebo'
-0.250273	'1'	'Placebo'
-0.217879	'1'	'Placebo'
-0.24076	'1'	'Placebo'
-0.270577	'1'	'Placebo'
-0.314287	'1'	'Placebo'
-0.287508	'1'	'Placebo'
-0.257386	'1'	'Placebo'
-0.213766	'1'	'Placebo'
-0.197696	'1'	'Placebo'
-0.216796	'1'	'Placebo'
-0.250426	'1'	'Placebo'
-0.176878	'1'	'Placebo'
-0.111073	'1'	'Placebo'
-0.171291	'1'	'Placebo'
-0.213657	'1'	'Placebo'
-0.185021	'1'	'Placebo'
-0.204248	'1'	'Placebo'
-0.211371	'1'	'Placebo'
-0.208692	'1'	'Placebo'
-0.212227	'1'	'Placebo'
-0.204877	'1'	'Placebo'
-0.179748	'1'	'Placebo'
-0.161011	'1'	'Placebo'
-0.212823	'1'	'Placebo'
-0.247	'1'	'Placebo'
-0.247986	'1'	'Placebo'
-0.231291	'1'	'Placebo'
-0.266059	'1'	'Placebo'
-0.288697	'1'	'Placebo'
-0.307201	'1'	'Placebo'
-0.37336	'1'	'Placebo'
-0.441738	'1'	'Placebo'
-0.469206	'1'	'Placebo'
-0.333693	'1'	'Placebo'
-0.1824	'1'	'Placebo'
-0.191397	'1'	'Placebo'
-0.275491	'1'	'Placebo'
-0.179125	'1'	'Placebo'
-0.175428	'1'	'Placebo'
-0.243809	'1'	'Placebo'
-0.305482	'1'	'Placebo'
-0.303692	'1'	'Placebo'
-0.214916	'1'	'Placebo'
-0.204802	'1'	'Placebo'
-0.267365	'1'	'Placebo'
-0.229186	'1'	'Placebo'
-0.202158	'1'	'Placebo'
-0.0787213	'1'	'Placebo'
-0.0813235	'1'	'Placebo'
-0.221047	'1'	'Placebo'
-0.232205	'1'	'Placebo'
-0.160927	'1'	'Placebo'
-0.150021	'1'	'Placebo'
-0.164743	'1'	'Placebo'
-0.201591	'1'	'Placebo'
-0.216923	'1'	'Placebo'
-0.168183	'1'	'Placebo'
-0.211556	'1'	'Placebo'
-0.262719	'1'	'Placebo'
-0.265824	'1'	'Placebo'
-0.265584	'1'	'Placebo'
-0.252941	'1'	'Placebo'
-0.206915	'1'	'Placebo'
-0.281493	'1'	'Placebo'
-0.239784	'1'	'Placebo'
-0.215986	'1'	'Placebo'
-0.237374	'1'	'Placebo'
-0.237884	'1'	'Placebo'
-0.324594	'1'	'Placebo'
-0.458391	'1'	'Placebo'
-0.298402	'1'	'Placebo'
-0.390232	'1'	'Placebo'
-0.329018	'1'	'Placebo'
-0.00528465	'1'	'Placebo'
-0.397121	'2'	'Placebo'
-0.230855	'2'	'Placebo'
-0.290266	'2'	'Placebo'
-0.279646	'2'	'Placebo'
-0.320099	'2'	'Placebo'
-0.376274	'2'	'Placebo'
-0.266024	'2'	'Placebo'
-0.140082	'2'	'Placebo'
-0.0924411	'2'	'Placebo'
-0.104568	'2'	'Placebo'
-0.196214	'2'	'Placebo'
-0.199935	'2'	'Placebo'
-0.145207	'2'	'Placebo'
-0.149253	'2'	'Placebo'
-0.196272	'2'	'Placebo'
-0.233089	'2'	'Placebo'
-0.295198	'2'	'Placebo'
-0.259197	'2'	'Placebo'
-0.216938	'2'	'Placebo'
-0.156086	'2'	'Placebo'
-0.141609	'2'	'Placebo'
-0.145259	'2'	'Placebo'
-0.173199	'2'	'Placebo'
-0.188483	'2'	'Placebo'
-0.143282	'2'	'Placebo'
-0.137977	'2'	'Placebo'
-0.188131	'2'	'Placebo'
-0.18409	'2'	'Placebo'
-0.126932	'2'	'Placebo'
-0.143572	'2'	'Placebo'
-0.204485	'2'	'Placebo'
-0.138985	'2'	'Placebo'
-0.0767348	'2'	'Placebo'
-0.0997582	'2'	'Placebo'
-0.147045	'2'	'Placebo'
-0.12234	'2'	'Placebo'
-0.118888	'2'	'Placebo'
-0.085211	'2'	'Placebo'
-0.0203307	'2'	'Placebo'
0.0311473	'2'	'Placebo'
-0.0547703	'2'	'Placebo'
-0.166602	'2'	'Placebo'
-0.138359	'2'	'Placebo'
-0.119652	'2'	'Placebo'
-0.127841	'2'	'Placebo'
-0.0901173	'2'	'Placebo'
-0.0657625	'2'	'Placebo'
-0.0988531	'2'	'Placebo'
-0.168262	'2'	'Placebo'
-0.123295	'2'	'Placebo'
-0.0751416	'2'	'Placebo'
-0.103332	'2'	'Placebo'
-0.159159	'2'	'Placebo'
-0.176225	'2'	'Placebo'
-0.216264	'2'	'Placebo'
-0.264129	'2'	'Placebo'
-0.237215	'2'	'Placebo'
-0.135661	'2'	'Placebo'
-0.0314769	'2'	'Placebo'
-0.0587936	'2'	'Placebo'
-0.161387	'2'	'Placebo'
-0.205304	'2'	'Placebo'
-0.232915	'2'	'Placebo'
-0.206699	'2'	'Placebo'
-0.173136	'2'	'Placebo'
-0.189828	'2'	'Placebo'
-0.206325	'2'	'Placebo'
-0.127438	'2'	'Placebo'
-0.102576	'2'	'Placebo'
-0.161654	'2'	'Placebo'
-0.142462	'2'	'Placebo'
-0.12543	'2'	'Placebo'
-0.198208	'2'	'Placebo'
-0.312028	'2'	'Placebo'
-0.285391	'2'	'Placebo'
-0.243629	'2'	'Placebo'
-0.231775	'2'	'Placebo'
-0.226402	'2'	'Placebo'
-0.179658	'2'	'Placebo'
-0.164389	'2'	'Placebo'
-0.113427	'2'	'Placebo'
0.0113759	'2'	'Placebo'
0.0604722	'2'	'Placebo'
-0.0225533	'2'	'Placebo'
-0.126684	'2'	'Placebo'
-0.13741	'2'	'Placebo'
-0.140786	'2'	'Placebo'
-0.188707	'2'	'Placebo'
-0.210389	'2'	'Placebo'
-0.237389	'2'	'Placebo'
-0.316371	'2'	'Placebo'
-0.309027	'2'	'Placebo'
-0.230989	'2'	'Placebo'
-0.199155	'2'	'Placebo'
-0.165094	'2'	'Placebo'
-0.187113	'2'	'Placebo'
-0.167166	'2'	'Placebo'
-0.0809414	'2'	'Placebo'
-0.0428241	'2'	'Placebo'
-0.054041	'2'	'Placebo'
-0.0634678	'2'	'Placebo'
-0.105776	'2'	'Placebo'
-0.216871	'2'	'Placebo'
-0.305046	'2'	'Placebo'
-0.321037	'2'	'Placebo'
-0.330671	'2'	'Placebo'
-0.318903	'2'	'Placebo'
-0.251943	'2'	'Placebo'
-0.237767	'2'	'Placebo'
-0.314544	'2'	'Placebo'
-0.286081	'2'	'Placebo'
-0.16773	'2'	'Placebo'
-0.121407	'2'	'Placebo'
-0.159384	'2'	'Placebo'
-0.17162	'2'	'Placebo'
-0.112849	'2'	'Placebo'
-0.0621671	'2'	'Placebo'
-0.0679144	'2'	'Placebo'
-0.107483	'2'	'Placebo'
-0.0730878	'2'	'Placebo'
-0.0217248	'2'	'Placebo'
-0.0517701	'2'	'Placebo'
-0.13565	'2'	'Placebo'
-0.286629	'2'	'Placebo'
-0.295542	'2'	'Placebo'
-0.282639	'2'	'Placebo'
-0.229503	'2'	'Placebo'
-0.0988477	'2'	'Placebo'
-0.0822978	'2'	'Placebo'
-0.213646	'2'	'Placebo'
-0.191808	'2'	'Placebo'
-0.00120805	'2'	'Placebo'
0.0425992	'2'	'Placebo'
-0.0493802	'2'	'Placebo'
-0.0932772	'2'	'Placebo'
-0.114013	'2'	'Placebo'
-0.15814	'2'	'Placebo'
-0.152321	'2'	'Placebo'
-0.160964	'2'	'Placebo'
-0.185388	'2'	'Placebo'
-0.182576	'2'	'Placebo'
-0.138683	'2'	'Placebo'
-0.108968	'2'	'Placebo'
-0.10304	'2'	'Placebo'
-0.1397	'2'	'Placebo'
-0.274628	'2'	'Placebo'
-0.247933	'2'	'Placebo'
-0.19671	'2'	'Placebo'
-0.133027	'2'	'Placebo'
-0.125638	'2'	'Placebo'
-0.139097	'2'	'Placebo'
-0.123842	'2'	'Placebo'
-0.149374	'2'	'Placebo'
-0.343884	'2'	'Placebo'
-0.22056	'2'	'Placebo'
0.0822014	'2'	'Placebo'
0.0999546	'2'	'Placebo'
-0.0853491	'2'	'Placebo'
-0.131326	'2'	'Placebo'
-0.117727	'2'	'Placebo'
-0.145455	'2'	'Placebo'
-0.131921	'2'	'Placebo'
-0.113443	'2'	'Placebo'
-0.118252	'2'	'Placebo'
-0.0799782	'2'	'Placebo'
-0.0949898	'2'	'Placebo'
-0.19904	'2'	'Placebo'
-0.272955	'2'	'Placebo'
-0.178396	'2'	'Placebo'
-0.0811268	'2'	'Placebo'
-0.0799033	'2'	'Placebo'
-0.151817	'2'	'Placebo'
-0.173242	'2'	'Placebo'
-0.16594	'2'	'Placebo'
-0.176369	'2'	'Placebo'
-0.154912	'2'	'Placebo'
-0.112832	'2'	'Placebo'
-0.141326	'2'	'Placebo'
-0.157355	'2'	'Placebo'
-0.0974881	'2'	'Placebo'
0.0134079	'2'	'Placebo'
0.0348511	'2'	'Placebo'
-0.0416406	'2'	'Placebo'
-0.0776777	'2'	'Placebo'
-0.190472	'2'	'Placebo'
-0.357227	'2'	'Placebo'
-0.545949	'2'	'Placebo'
-0.781258	'2'	'Placebo'
-0.438525	'2'	'Placebo'
-0.180253	'2'	'Placebo'
-0.129187	'2'	'Placebo'
-0.205107	'2'	'Placebo'
-0.227841	'2'	'Placebo'
-0.159095	'2'	'Placebo'
-0.104826	'2'	'Placebo'
-0.154885	'2'	'Placebo'
-0.253017	'2'	'Placebo'
-0.163335	'2'	'Placebo'
-0.0985048	'2'	'Placebo'
-0.142931	'2'	'Placebo'
-0.161394	'2'	'Placebo'
-0.225093	'2'	'Placebo'
-0.258602	'2'	'Placebo'
-0.236843	'2'	'Placebo'
-0.295877	'2'	'Placebo'
-0.271021	'2'	'Placebo'
-0.223193	'2'	'Placebo'
-0.229358	'2'	'Placebo'
-0.179874	'2'	'Placebo'
-0.244922	'2'	'Placebo'
-0.234177	'2'	'Placebo'
-0.0739176	'2'	'Placebo'
-0.262756	'2'	'Placebo'
-0.270924	'2'	'Placebo'
0.121381	'2'	'Placebo'
-1.23302	'2'	'Placebo'
-1.71716	'2'	'Placebo'
-1.11365	'2'	'Placebo'
-1.23427	'2'	'Placebo'
-1.10866	'2'	'Placebo'
-0.4459	'2'	'Placebo'
-0.276187	'2'	'Placebo'
-0.333074	'2'	'Placebo'
-0.364696	'2'	'Placebo'
-0.380075	'2'	'Placebo'
-0.378224	'2'	'Placebo'
-0.3097	'2'	'Placebo'
-0.325638	'2'	'Placebo'
-0.369167	'2'	'Placebo'
-0.35897	'2'	'Placebo'
-0.342829	'2'	'Placebo'
-0.275638	'2'	'Placebo'
-0.254985	'2'	'Placebo'
-0.35825	'2'	'Placebo'
-0.398582	'2'	'Placebo'
-0.409792	'2'	'Placebo'
-0.377178	'2'	'Placebo'
-0.292749	'2'	'Placebo'
-0.271175	'2'	'Placebo'
-0.215005	'2'	'Placebo'
-0.200359	'2'	'Placebo'
-0.211455	'2'	'Placebo'
-0.205726	'2'	'Placebo'
-0.213948	'2'	'Placebo'
-0.230081	'2'	'Placebo'
-0.215644	'2'	'Placebo'
-0.268702	'2'	'Placebo'
-0.281212	'2'	'Placebo'
-0.259855	'2'	'Placebo'
-0.297117	'2'	'Placebo'
-0.361674	'2'	'Placebo'
-0.382677	'2'	'Placebo'
-0.344024	'2'	'Placebo'
-0.300636	'2'	'Placebo'
-0.302437	'2'	'Placebo'
-0.308582	'2'	'Placebo'
-0.261715	'2'	'Placebo'
-0.221021	'2'	'Placebo'
-0.261282	'2'	'Placebo'
-0.351975	'2'	'Placebo'
-0.321438	'2'	'Placebo'
-0.341771	'2'	'Placebo'
-0.357372	'2'	'Placebo'
-0.392483	'2'	'Placebo'
-0.435036	'2'	'Placebo'
-0.44459	'2'	'Placebo'
-0.322218	'2'	'Placebo'
-0.236055	'2'	'Placebo'
-0.231757	'2'	'Placebo'
-0.264843	'2'	'Placebo'
-0.323752	'2'	'Placebo'
-0.399353	'2'	'Placebo'
-0.369945	'2'	'Placebo'
-0.339511	'2'	'Placebo'
-0.366711	'2'	'Placebo'
-0.272712	'2'	'Placebo'
-0.130652	'2'	'Placebo'
-0.114228	'2'	'Placebo'
-0.215693	'2'	'Placebo'
-0.222539	'2'	'Placebo'
-0.176959	'2'	'Placebo'
-0.125118	'2'	'Placebo'
-0.187954	'2'	'Placebo'
-0.28648	'2'	'Placebo'
-0.327071	'2'	'Placebo'
-0.2987	'2'	'Placebo'
-0.238743	'2'	'Placebo'
-0.157147	'2'	'Placebo'
-0.186093	'2'	'Placebo'
-0.269955	'2'	'Placebo'
-0.337857	'2'	'Placebo'
-0.296986	'2'	'Placebo'
-0.287596	'2'	'Placebo'
-0.346012	'2'	'Placebo'
-0.359853	'2'	'Placebo'
-0.390548	'2'	'Placebo'
-0.35239	'2'	'Placebo'
-0.316178	'2'	'Placebo'
-0.325186	'2'	'Placebo'
-0.328729	'2'	'Placebo'
-0.294796	'2'	'Placebo'
-0.197293	'2'	'Placebo'
-0.148531	'2'	'Placebo'
-0.197207	'2'	'Placebo'
-0.289941	'2'	'Placebo'
-0.347658	'2'	'Placebo'
-0.385701	'2'	'Placebo'
-0.41823	'2'	'Placebo'
-0.353136	'2'	'Placebo'
-0.224778	'2'	'Placebo'
-0.213889	'2'	'Placebo'
-0.268266	'2'	'Placebo'
-0.368533	'2'	'Placebo'
-0.345116	'2'	'Placebo'
-0.239991	'2'	'Placebo'
-0.262112	'2'	'Placebo'
-0.338162	'2'	'Placebo'
-0.367925	'2'	'Placebo'
-0.357901	'2'	'Placebo'
-0.440453	'2'	'Placebo'
-0.375215	'2'	'Placebo'
-0.26463	'2'	'Placebo'
-0.261889	'2'	'Placebo'
-0.344157	'2'	'Placebo'
-0.369795	'2'	'Placebo'
-0.356474	'2'	'Placebo'
-0.371013	'2'	'Placebo'
[truncated: 5,763 more rows]

## Sheet: LSD
Repertoire_entropy	SUB_number	Condition
[truncated: 6,525 more rows]

[truncated: 2 more sheets: TestRetest_Scan1, TestRetest_Scan2]
